# Supplementary material for: Novel Design of Imputation-Enabled SNP Arrays for Breeding and Research Applications Supporting Multi-Species Hybridization
Source: Front Plant Sci. 2021 Dec 22;12:756877. doi: 10.3389/fpls.2021.756877 (PMC8728019; doi:10.3389/fpls.2021.756877)
Supplement: Supplementary Figure 1 — Cumulative number of SNPs tagged by tSNPs at r2 ≥ 0.90 in each chromosome in wheat and barley. Curves are shown until the first singleton SNP is reached on each chromosome. [file Data_Sheet_1.zip]

Archive with 6 entries (6 files):
- Supplementary Figure 1.PDF
- Supplementary Figure 2.PDF
- Supplementary Figure 3.PDF
- Supplementary Figure 4.TIF
- Supplementary Figure 5.TIF
- Supplementary Table 1.XLSX
