# Supplementary material for: Novel Design of Imputation-Enabled SNP Arrays for Breeding and Research Applications Supporting Multi-Species Hybridization
Source: Front Plant Sci. 2021 Dec 22;12:756877. doi: 10.3389/fpls.2021.756877 (PMC8728019; doi:10.3389/fpls.2021.756877)
Supplement: Supplementary Figure 1 — Cumulative number of SNPs tagged by tSNPs at r2 ≥ 0.90 in each chromosome in wheat and barley. Curves are shown until the first singleton SNP is reached on each chromosome. [file Data_Sheet_1.zip › Supplementary Table 1.XLSX]

## Sheet: Wheat-Barley 40K SNP content
Supplementary Table 1. Detailed description of SNP content on the wheat-barley 40K SNP array							Position in genome assembly v1.0 of Chinese Spring/Morex
SNP Name	Alternate Name (if applicable)	Original SNP Name (from VCF)	Array Version	Species	SNP	SourceSeq	Chr	Position (bp)	Category	Tagging SNP For Imputatiton	Wheat 90K SNP (Wang et al. 2014)	SNP Associated With Agronomically Important Gene or Trait	Tetraploid Tracking SNP	Synthetic D-genome Tracking SNP	Link to Barley IPK GBS (Milner et al. 2019)	Associated Trait/QTL
AVRIG14046	.	scaffold38755_1190119	v1.0	Triticum aestivum	[A/G]	TNTACTAGTTCTGACACGCCCAGCATTTAAACTAGCTGGGAGTATGAGAT[T/C]GTCATCCATGGGTGCTTGCTAGAATGTCCGCCTGGCACCTGTGGAATGAT	1A	1190119	Imputation	yes	.	.	.	.	.	.
AVRIG14047	.	scaffold38755_1207866	v1.0	Triticum aestivum	[T/C]	AAATGCCCGGTTCCCGTATTTTGAGTAATAACTTACTAGGCATAGAAGTA[T/C]ATATGTTGGAAATACCACTCTTCATTCTTCGGATATGAAGTTACGGTGNC	1A	1207866	Imputation	yes	.	.	.	.	.	.
AVRIG14048	.	scaffold38755_1235130	v1.0	Triticum aestivum	[T/C]	TATTACAATGTTCCATTTTACGGCAGCAAATGACTCACCCCCTTTTGTAG[T/C]TTGTCCTCAACGGCGGTAGCACCAAGAAGAATCAAATCCCTCTCTATCNA	1A	1235130	Imputation	yes	.	.	.	.	.	.
AVRIG14049	.	scaffold38755_1337276	v1.0	Triticum aestivum	[C/G]	TAATATACACATTCCCAGCAGCAGCAGCGACATCGCATCCCATCGGGTAACAACTTAACAAGAAGACTGCCTACATGCTTTGGTTGGTTGGTATTTACCA[C/G]CTCCAGCGGTCCCTCTCGGCACAAAAAGGTTGGAAAGCAGCTTTAGCTNCCCACCCACCACATTTGTTGAAAGCACGTCAGCGTCGTCTCTGGATTAGAT	1A	1337276	Imputation	yes	.	.	.	.	.	.
AVRIG14050	.	scaffold38755_1337345	v1.0	Triticum aestivum	[G/C]	CCTACATGCTTTGGTTGGTTGGTATTTACCAGCTCCAGCGGTCCCTCTCGGCACAAAAAGGTTGGAAAGCAGCTTTAGCTTCCCACCCACCACATTTGTT[C/G]AAAGCACGTCAGCGTCGTCTCTGGATTAGATGATACCATGGCTGAGAANACATCAAGGGCTCCGGATTAGATCTGATAGACGATAATCTATATGTGTGTG	1A	1337345	Imputation	yes	.	.	.	.	.	.
AVRIG14051	.	scaffold38755_1344396	v1.0	Triticum aestivum	[A/C]	GNTGGACTCTGTTCTTGTAGTCAGTGGCTTTTCATTTTCCTAAGAATTGT[T/G]GGTGCATGACAATTCAGAAAGGATCAATTGCCTGTTTTCAACTCTAGCCT	1A	1344396	Imputation	yes	.	.	.	.	.	.
AVRIG14052	.	scaffold121111_1068245	v1.0	Triticum aestivum	[T/C]	TNTCGGGGGGAGGGCGGGGAGGGAGCGCGGCAAGGCGAAAGTGGAGGGGG[A/G]CGAAATGACGGGACTGCCCTTGCTTCAGATTGGATTGGGCTTTGGTCTCC	1A	3377281	Imputation	yes	.	.	.	.	.	.
AVRIG14053	.	scaffold121111_1066695	v1.0	Triticum aestivum	[T/C]	AGCACAGAACACGCATATATTAAAATAAAGTAGATTACTGATGTTGAAAT[T/C]ACATTACAGCTACATCAAACCAAAAAAGAGAAGGCCGCAAAAGCACATNT	1A	3378831	Imputation	yes	.	.	.	.	.	.
AVRIG14054	.	scaffold121111_1056596	v1.0	Triticum aestivum	[T/C]	GNCAAGAAACTCTCCACCTGGGATCATTGGTATGATATATGACTGAACGT[A/G]TTCATCAGATTCTACATTTCATTTTGTCTAAAACATTTTGCAACCTTGGA	1A	3388930	Imputation	yes	.	.	.	.	.	.
AVRIG14055	.	scaffold121111_1055116	v1.0	Triticum aestivum	[A/C]	TACTTCTTTTTGCACCGTTTCTTCTTTACCCTGATGATCATTTTGGCTTA[A/C]GTTCTTGCAGCGAGAATAATGGCCGCTGGTGTTTGTGGCCAGTCTGCTNA	1A	3390410	Imputation	yes	.	.	.	.	.	.
AVRIG14056	.	scaffold121111_683332	v1.0	Triticum aestivum	[T/C]	TNTCCCTAGTTTGTTTAGATTTGTAACAGGGAAAACGCCGGCCTCGGCTA[A/G]CCTCATGTATTTATAGCATCAGATGGTTATAGAGTTTGATTACAACACAA	1A	3762194	Imputation	yes	.	.	.	.	.	.
AVRIG14057	.	scaffold121111_540797	v1.0	Triticum aestivum	[T/C]	GCTGACTTGTGTAAAATCAGAATGTTTCAAGGTTATATCAGATAGCTTGG[T/C]GAACCACAATTTGCCTGACCAGGTGTACTGGATCAAACTGAGTGGAAANC	1A	3904729	Imputation	yes	.	.	.	.	.	.
AVRIG14058	.	scaffold44209_336926	v1.0	Triticum aestivum	[A/G]	ATATATATTGTTCCTAAGAGCATCTCCAAGAGAATCTCTAAATCTAAGAC[A/G]CGTGTTCATAGGAGTATACATTAACAGGATAGTACCATTTTGATCTTGNT	1A	5023815	Imputation	yes	.	.	.	.	.	.
AVRIG14059	.	scaffold44209_336575	v1.0	Triticum aestivum	[T/C]	GTAAACCGTGTCATCAACCTTACTACAAGCATGTCAGTCTTGTTCCATGA[T/C]GGGGGAGACGGTTACACATACAACAAGGACAGTGAAGGGATGATCGAGNA	1A	5024166	Imputation	yes	.	.	.	.	.	.
AVRIG14060	.	scaffold44209_334384	v1.0	Triticum aestivum	[A/G]	CATGGATGGGGTGCAACATTCATGGGTTGGTATGCATTGGTACATGTACA[A/G]AGGAAAACAAGATATGTCCTGTTTTTCTTTTTTTCTTGGTAGGATCAANT	1A	5026357	Imputation	yes	.	.	.	.	.	.
AVRIG14061	.	scaffold44209_334214	v1.0	Triticum aestivum	[A/G]	AATGTTTAATAAATTGTAACATGTTCTATATACACCCTTAGAATAAGATA[A/G]CCACATATGGTAGAAGAGTATCATTTGATAAGGAAGATATGAAACAAANA	1A	5026527	Imputation	yes	.	.	.	.	.	.
AVRIG14062	.	scaffold44209_332657	v1.0	Triticum aestivum	[A/C]	TNCCAAAATTACTACAGACATTCTTTGTTTTTAACAAGAGGATTCTGGAG[T/G]TTGCAAAGTAGATGTATGAGGCTGTACTTTTGGATTGACAGATGGATAAT	1A	5028084	Imputation	yes	.	.	.	.	.	.
AVRIG14063	.	scaffold44209_332379	v1.0	Triticum aestivum	[T/C]	CGGTTGAGAGAGAGGGTCGATCAATTAAAGAAGGTAACCAGTGAACTGTT[T/C]GAGTTTTGCAGCGATAGTGTGGTTGGAACAATGAAGCTAGTAGATACANT	1A	5028362	Imputation	yes	.	.	.	.	.	.
AVRIG14064	.	scaffold44209_332322	v1.0	Triticum aestivum	[T/C]	ANATCTTTTTCTAACTAAACATAATATACGTGGTTTTGGTTATTGCAGTC[A/G]GAGGAACGGTTGAGAGAGAGGGTCGATCAATTAAAGAAGGTAACCAGTGA	1A	5028419	Imputation	yes	.	.	.	.	.	.
AVRIG14065	.	scaffold44209_331532	v1.0	Triticum aestivum	[A/G]	CNTGCTGCTAAGATGGCACCACCTTTCGAACCTACAATATGGGGTGACTT[T/C]TTTATCAACTATACTCCGGAACCACTGCAGGCATGTTCATTCAGATTTAT	1A	5029209	Imputation	yes	.	.	.	.	.	.
AVRIG14066	.	scaffold51746_133637	v1.0	Triticum aestivum	[A/C]	CNCTGCTGTCCTTGTTTCTTTTTCTCTTTGCGCGGCTACATAAGCATACC[T/G]GATGACTCAAGACTACTCTTGTTGTGTTGTGTGGCTACACCGACAGAGGT	1A	5494477	Imputation	yes	.	.	.	.	.	.
AVRIG14067	.	scaffold23685_75070	v1.0	Triticum aestivum	[A/C]	TNGGCATAGCTTAGATGGTTAGGTTCACTGTGGTGGAACTAGCCCACCTG[T/G]GTTCAAATTCCAGACTTGGCACGGGTCCTGACATATTTCTTGGATTTATT	1A	6901701	Imputation	yes	.	.	.	.	.	.
AVRIG14068	.	scaffold23685_355425	v1.0	Triticum aestivum	[T/C]	GNGCATGTCAGAGTATGGTGCAGTACAAGTGTACAAGGATGTTCTTTTTT[A/G]TTCCTCTCCTGAAAACTGAATTTTTTTAATCCTGTGGTTACAACTGATTG	1A	7182056	Imputation	yes	.	.	.	.	.	.
AVRIG14069	.	scaffold23685_447769	v1.0	Triticum aestivum	[A/G]	CNCGGTTCCCGAATCAGAACAAATGGGCCTTATGAACCGGGACAAATGGG[T/C]CTTTTTCTACTAGTGTGGCACCCACACAGCCGCGATCTAGCACCGTCGTT	1A	7274400	Imputation	yes	.	.	.	.	.	.
AVRIG14070	.	scaffold23685_450538	v1.0	Triticum aestivum	[A/G]	GNTGCACATTACCACATAACCCCACCGTGGACTCAGATATGGAGCAGCGG[T/C]ATCTCTTCTCCCATCTCTTGCCGCAGCAGGATCCCAAATTAAGAGCTAGC	1A	7277169	Imputation	yes	.	.	.	.	.	.
AVRIG14071	.	scaffold23685_461898	v1.0	Triticum aestivum	[A/G]	ANAGGACGGTGGAGGATGCTCTTATGGAAGGAAGATGGGCTTATGATATT[T/C]GAGGCACTCTTTCAATGTATGCAATAAATGAATTGATGGACCTTTGGCAC	1A	7288529	Imputation	yes	.	.	.	.	.	.
AVRIG14072	.	scaffold23685_462252	v1.0	Triticum aestivum	[A/G]	TCATGGTTCAATGTTCCTTTGCGAGGCACTTTTGGATCCTTTTCCTTCAT[A/G]CTTTTGGACTTCACCACCTGACCCCATACGCAAACGTCACAATGCAAGNT	1A	7288883	Imputation	yes	.	.	.	.	.	.
AVRIG14073	.	scaffold23685_709823	v1.0	Triticum aestivum	[A/C]	GGCTATGAGTGTAGACACTACAACAGAGAAGCGGGCTGCTAGGCTCGACC[A/C]TGCATATGCTCGTACACTGATTTGTTTATGTACACATACGCAAGGAGTNA	1A	7536454	Imputation	yes	.	.	.	.	.	.
AVRIG14074	.	scaffold23685_835036	v1.0	Triticum aestivum	[A/C]	CTTATGTAAAGGTAGGACCACATGCTTAGAAGGAAAAAGAAATGCTCAAA[A/C]GCATATTTTGTAAGCAGATTATGAGCAAACATTGCTAAGTAGACTTCCNA	1A	7661667	Imputation	yes	.	.	.	.	.	.
AVRIG14075	.	scaffold23685_850814	v1.0	Triticum aestivum	[T/C]	CNATCTGGTTTTGACATTACCTAGCAACGAAGTAATGCACAGGTAGCACC[A/G]GTCAATTGTCACACTTACTTGGCAATGAAGCACAATTAATTAATAGTACG	1A	7677445	Imputation	yes	.	.	.	.	.	.
AVRIG14076	.	scaffold23685_850929	v1.0	Triticum aestivum	[A/G]	ATGTGAGAGAGCAGTTGACAACTTAATTGCCACCTAGCTTGCCCTGTCGA[A/G]TAGACAATGAATCTGGCATATACTAGATTATAATAAACTGACAGTTTTNG	1A	7677560	Imputation	yes	.	.	.	.	.	.
AVRIG14077	.	scaffold23685_851980	v1.0	Triticum aestivum	[T/C]	GNGAAAATGACATTCCACCAGTGAAGAGAACGGTGCGTTAGCCTCTAGTT[A/G]CCATTAATATGCTAAAGAAACCAGCACACTAAGTGAGGCCCAACTATTTG	1A	7678611	Imputation	yes	.	.	.	.	.	.
AVRIG14078	.	scaffold23685_852140	v1.0	Triticum aestivum	[A/G]	ATAGCAATTTCCTTCAAGCTTCCCTGCCCAAAAATTGGATTTCAAGCTCT[A/G]TCAGCATGTTAAACATTTCCAATGAAGTCAAATGAGGAGGATATTTATNT	1A	7678771	Imputation	yes	.	.	.	.	.	.
AVRIG14079	.	scaffold23685_852610	v1.0	Triticum aestivum	[A/G]	AGTTATGTATAGCATTTGGATCTTTATAGAAAAGACAAAAATGTATACTC[A/G]GAAAAATTATGTATACTCTAACCTATGCAACATCAACGGTGAACTATCNT	1A	7679241	Imputation	yes	.	.	.	.	.	.
AVRIG14080	.	scaffold23685_853485	v1.0	Triticum aestivum	[T/C]	ANAATAACATTCATATGTAACTAGCTCATGATTATGTGACTCTTGCGCGC[A/G]TCATGTAGGTGTTCGTGGAAATTACTTTGAGCAATATATAGACACATTTC	1A	7680116	Imputation	yes	.	.	.	.	.	.
AVRIG14081	.	scaffold23685_853545	v1.0	Triticum aestivum	[A/G]	TGTTCGTGGAAATTACTTTGAGCAATATATAGACACATTTCTTGGAGGGC[A/G]TCACTATGTCTCACTTATAGCGAGACGTAGCGCAGCCTCGAGTCAAAGNA	1A	7680176	Imputation	yes	.	.	.	.	.	.
AVRIG14082	.	scaffold23685_946722	v1.0	Triticum aestivum	[T/C]	TNGTTTGGTGTTGTTTTCTCTCCTCTGCGTTCTTAAGTTGTTCCCACTCT[A/G]AATACATAGGTGCCCGACTACCTTTGCTGTCATAACTTTTGAGATTTTTA	1A	7773353	Imputation	yes	.	.	.	.	.	.
AVRIG14083	.	scaffold23685_1301746	v1.0	Triticum aestivum	[T/C]	GNCTGAATAAAATATGAAAGGACAATATGTTTGAGTAAAAACAGATATAC[A/G]GGAAGCCGTAAATGAAAAGGAAGTTACACCTCCATCATTTTTGCCCACAT	1A	8128377	Imputation	yes	.	.	.	.	.	.
AVRIG14084	.	scaffold23685_1387262	v1.0	Triticum aestivum	[A/G]	ANGAAAGTTGAATCTTGACCAAACATATACTTAAAAACAAAAACTCAAAT[T/C]GAATACTACTGAAGTTGCTTGTCTATTACCATGAGAACTAAAATACTTCG	1A	8213893	Imputation	yes	.	.	.	.	.	.
AVRIG14085	.	scaffold23685_1412331	v1.0	Triticum aestivum	[T/G]	CATCAATAGTTATTAAAAAAAAAGCATTTGCAGATAATAATAAATGGCCT[T/G]GAGAAGACAAGATATGTATGGCAGCAGCAAGCAGAGATTGGTCTTGCCNT	1A	8238962	Imputation	yes	.	.	.	.	.	.
AVRIG14086	.	scaffold23685_1414531	v1.0	Triticum aestivum	[T/G]	TCTCAGAACGCTAGAAGAAAATTAATGGACATGGAGAAAAACACAAATAT[T/G]ACCCCGCCAACCAACTTGAGATGACTAGCCAGCCATACACGATCAATGNC	1A	8241162	Imputation	yes	.	.	.	.	.	.
AVRIG14087	.	scaffold23685_1414877	v1.0	Triticum aestivum	[T/G]	CNCCCTTGGCAGGATCAGCTATAGGATTATCAGAAATCCTGACGTCCTTC[A/C]AGAAAAAACAGATTTCAGTGTAGCTATGTCGATTTATATACCAAAGTAAA	1A	8241508	Imputation	yes	.	.	.	.	.	.
AVRIG14088	.	scaffold23685_1485422	v1.0	Triticum aestivum	[A/G]	CGTCCACCAGAAAGGTGCGCTGTTCTTCTGCCAGATCTGGCACTGCGGCC[A/G]CGTGTCCACGTTCGAGCTGCAGCCCGGCGGCACCGCACCACTGTCGAGNA	1A	8312053	Imputation	yes	.	.	.	.	.	.
AVRIG14089	.	scaffold23685_1503178	v1.0	Triticum aestivum	[A/G]	AGTGGAAGGAATAAAGCAAGCTTGCAGTTGCTAAATCATCTATTATTTGC[A/G]TTTTTGTGATAAGCAAGCATTGCAGCAAAATATGGCAGAACTAGAAATNT	1A	8329809	Imputation	yes	.	.	.	.	.	.
AVRIG14090	.	scaffold23685_1503575	v1.0	Triticum aestivum	[T/A]	TTTTTCTCCTATCACCATCTTCTCTTGAGGATATTATTGCCTTTCTTGGAGNTTATAATGATGATAGAATTCTTATTTCATAATATTCACCATATTATAT[A/T]GTAATGCAATGCATTCTTTCTTTCCTTGAATTATTTTTCTCAGAAGTAACTTGGCTAACAATGTCATTTTTATATGCTGCAACCTAGAAGAAACAGCCAC	1A	8330206	Imputation	yes	.	.	.	.	.	.
AVRIG14091	.	scaffold23685_1504726	v1.0	Triticum aestivum	[T/C]	GNCTCTTGGGTAGCGGCTTGTAAATTGCGAGTCTTCGTGACGCAGGCTCC[A/G]TTCTCTTCCCCTCTGCAGGTTAACTTGAGCCCAAATACATGCATGCGTGC	1A	8331357	Imputation	yes	.	.	.	.	.	.
AVRIG14092	.	scaffold23685_2284790	v1.0	Triticum aestivum	[A/G]	TGCGTGCGGGGGTGGGATTTTTATTCTTCTTCCCACTTTGCTTTGTCGGA[A/G]GAATAAAAAAAAAGGAAGGGTGGGCGTGGAGCCGATTTCAAAGCGCGTNG	1A	9111421	Imputation	yes	.	.	.	.	.	.
AVRIG14093	.	scaffold116185_48965	v1.0	Triticum aestivum	[A/G]	CNTGGGCTACCAAGGGGGATCAATTTATACAATTTAATCATCAAATGCGA[T/C]GGAATTAATACATACATGTGTGGTAGGAGTATGATGTTAATTACTCAGCA	1A	9235180	Imputation	yes	.	.	.	.	.	.
AVRIG14094	.	scaffold116185_386815	v1.0	Triticum aestivum	[A/G]	TCATAGTTGGCATCTTTGCAAAACGCGCCAATCCACTTTATACATTCTTC[A/G]AAAAATAAACACCCGTCAGCATCAACCATCAAGTTGCACTTGTAGACCNG	1A	9573030	Imputation	yes	.	.	.	.	.	.
AVRIG14095	.	scaffold116185_416569	v1.0	Triticum aestivum	[T/C]	TGCTTATCATGTGAGGTGCTTTTCTTCACATACAACCTAAAGTATTTTCA[T/C]TGCTTATGAACCTTAGGTGGCGGATGGATCCAATGCCCAGAGGCTTGGNA	1A	9602784	Imputation	yes	.	.	.	.	.	.
AVRIG14096	.	scaffold116185_671876	v1.0	Triticum aestivum	[T/C]	TCAGCCAAGTAAATGATATCTGCAAGGAGTGGTATGAGTTTTTAGGGGAA[T/C]GTGCTTAAACCCCTAAAACCTAAGACAATACTGCTCCCCTGCCAAAAGNT	1A	9858091	Imputation	yes	.	.	.	.	.	.
AVRIG14097	.	scaffold116185_755657	v1.0	Triticum aestivum	[T/C]	CNGATCAGGAACTTGAGGGGAAAAATGTTATTTTTCCATTCTTTATCACC[A/G]GATATAATGCCAAAATATTATCAGTGTCACAGGGTGCAAAATGTACCACA	1A	9941872	Imputation	yes	.	.	.	.	.	.
AVRIG14098	.	scaffold116185_821041	v1.0	Triticum aestivum	[T/C]	CNATCGATATTTTGAGCCTGCCCTTTAACCATCACTAATCCAGCCCCGCC[A/G]TTGCTGGTGATTTTACCTCGGATCTTATGATGCATGAGTTGACGTCTATC	1A	10007256	Imputation	yes	.	.	.	.	.	.
AVRIG14099	.	scaffold116185_896491	v1.0	Triticum aestivum	[A/G]	GATGATGGTCTGTGCTAGAACAAAATATCGTACTGTTGCAGCCAGATTAC[A/G]TGCCTTACTTGCATCCAATTGCAAATCTTATGGGCCACATCAGTCTCANA	1A	10082706	Imputation	yes	.	.	.	.	.	.
AVRIG14100	.	scaffold116185_898264	v1.0	Triticum aestivum	[A/G]	TNGCAGTGATTGGTTCTAACATTTGCACCGAATGTTATCTTACTTGCACG[T/C]TTTCTCCTTTGCAGTCCTTCCGTGTTGCTTTTGCATTGATTTTTTGCGCT	1A	10084479	Imputation	yes	.	.	.	.	.	.
AVRIG14101	.	scaffold116185_899279	v1.0	Triticum aestivum	[A/C]	CAACAGTGGGGTTTAGTTTTTTCTTTTCTTTTTGGTAACTAGCCACTATT[A/C]TGCAGAAGATTTACACCAATTTCTACCGTTGTATATTCAGTGTAACACNT	1A	10085494	Imputation	yes	.	.	.	.	.	.
AVRIG14102	.	scaffold75699_283596	v1.0	Triticum aestivum	[A/G]	AAGTGTCACCCTTTATGACATTCTAGTTTATCTGACGCAAATTGAAAGTG[A/G]TCCATGATTTCAACTAGTACGAGTGACACTGTATAACTGTATACTCTGNT	1A	10842904	Imputation	yes	.	.	.	.	.	.
AVRIG14103	.	scaffold75699_284699	v1.0	Triticum aestivum	[T/C]	TNTCTCATGCAATTGGAAACTCACCCGTGCGCTGAAGCAGGATGACTAGG[A/G]TGAGGTGGGATCATCAAGATGGCCGGAGATCTATCATGTCGGCACTTCAT	1A	10844007	Imputation	yes	.	.	.	.	.	.
AVRIG14104	.	scaffold75699_285304	v1.0	Triticum aestivum	[T/C]	CAGCCTGCATGTTTGTCTTCATGTCATCATTCATTGTCCATTTCATCAAT[T/C]ATCATGCAGCATCTGTTCTGCACACACTCTCTTCATTTTAAGTGTGTGNT	1A	10844612	Imputation	yes	.	.	.	.	.	.
AVRIG14105	.	scaffold28080_24888	v1.0	Triticum aestivum	[A/C]	ANGCGGGGGGTGTCCGACGGCGGCACGTCGGCGCCGCGCGGCCTTATCGC[T/G]AGGGTTACGCCGCCACCACAGAAATGAAATGGGATTTAGATCGAGTGTTC	1A	10898457	Imputation	yes	.	.	.	.	.	.
AVRIG14106	.	scaffold28080_26478	v1.0	Triticum aestivum	[T/C]	ACCAGTAACAGATAATTCTTCTAGGTTGGGAAGTGAATGTTGGAAATTCT[T/C]CCACAGGATCGATCACATCAAATCACATGATGAACACGCACACACAAANC	1A	10900047	Imputation	yes	.	.	.	.	.	.
AVRIG14107	.	scaffold28080_692041	v1.0	Triticum aestivum	[T/G]	ACTCATTATGTTTTCATACTCCTTAAAAAATTCCTGTGCTACCATTTTCT[T/G]CGATTTCAACTTATTTCAATGTATTTCTGCATATTTCAGTTGGAAGGANG	1A	11565610	Imputation	yes	.	.	.	.	.	.
AVRIG14108	.	scaffold28080_938963	v1.0	Triticum aestivum	[T/C]	AGGTATAGTACGTTTTGAATAAATTAATCATTTTCTGACGTAAAAAGAGA[T/C]TATTTAGTTCAGAATAACTTATCCTGGTTCGTTAAAAAAATGCAGCGANA	1A	11812532	Imputation	yes	.	.	.	.	.	.
AVRIG14109	.	scaffold28080_1022571	v1.0	Triticum aestivum	[A/G]	CCCACTAAGAACTGGAGGCACGAAACCACTTCTTGATATGTTTAGTCAAT[A/G]AAAATTATAATGTAAGTTTTTTCTCTATCCTTCTACCCTGAAAATATTNC	1A	11896140	Imputation	yes	.	.	.	.	.	.
AVRIG14110	.	scaffold28080_1063124	v1.0	Triticum aestivum	[A/G]	CNTCTTTTGATTCATAAGAACATAAAGGAATAGGAAATCATAAGCACATA[T/C]TATAATACTAGTTGGAGTAAGCAAAGATAGCTAACAATGCTAGTAACACG	1A	11936693	Imputation	yes	.	.	.	.	.	.
AVRIG14111	.	scaffold28080_1065442	v1.0	Triticum aestivum	[G/C]	TAGAGCAACAGAAAGCAACTGCCCTCCTTGTTTGTCCAGTAATTTAGGAACCTGGGAAGCAAGATGAGAACATATTAACATCTGATATAAGTTTACTTGA[C/G]ATAATTTCATATGCTTCATCCCATATAAGTAATGTCAGGTTCTTCCTTNGTACTCCCTCCTTCCCAAAATGTAAGGCGCGCTTGATTTTACACGGTCTTT	1A	11939011	Imputation	yes	.	.	.	.	.	.
AVRIG14112	.	scaffold63170_397972	v1.0	Triticum aestivum	[T/C]	CNATCTCCTCAAGTAAAAGCCATTATTTTCTGTAAGAGATTTGCTTTGTG[A/G]TTACTGATTAAAGATCGTGCGACAGGCATGCTCTATATAGTAAGATAGTG	1A	12316931	Imputation	yes	.	.	.	.	.	.
AVRIG14113	.	scaffold63170_30162	v1.0	Triticum aestivum	[T/G]	TNTCAAGAAAATAGAGGCACCCGGTGTTGTGACTCACCGGTTAAATCTAG[A/C]CTGGAAAGTGCTAGCTATAGCAGCTTGTGCCTGGAACGACGCTACTTACT	1A	12684741	Imputation	yes	.	.	.	.	.	.
AVRIG14114	.	scaffold44309_1561554	v1.0	Triticum aestivum	[T/C]	GATCAATATGGGAGCCGATTCATACAGCAAAAGCTTGAAACAGCTAGTAC[T/C]GAAGAGAAAGACATGGTTTTTTCAGAAATTATGCCTCAAGCTCTCACANT	1A	13672849	Imputation	yes	.	.	.	.	.	.
AVRIG14115	.	scaffold44309_1559464	v1.0	Triticum aestivum	[T/C]	CNTGATCATGTTTATAGACCATCTGTCTTGGTTCCATGTTACAACTGCGA[A/G]CAATCTAATTTGGACAGTTCTATTTCTATTCAGTTTGATATTATGCAAGG	1A	13674939	Imputation	yes	.	.	.	.	.	.
AVRIG14116	.	scaffold44309_1097640	v1.0	Triticum aestivum	[A/G]	CTGGGATATCTTGGAAGGAAGGAGCAATAAACATCTTGCCTTCACTACTT[A/G]TGCAATAATCCGGAATGAAAATTTTGACCGAATTCTGCTATGCTATGGNC	1A	14136763	Imputation	yes	.	.	.	.	.	.
AVRIG14117	.	scaffold44309_1094988	v1.0	Triticum aestivum	[A/G]	TGAGCTATATATTGGGTGAACAAGTTACAATGACATAGGCATCAATGCCA[A/G]GGCGCTGTGTCGCGGCCCTTAGCCGGGAACCAAAGCATAACCGAGGTGNT	1A	14139415	Imputation	yes	.	.	.	.	.	.
AVRIG14118	.	scaffold44309_1071613	v1.0	Triticum aestivum	[T/C]	GNGCAATGTCAAAAAGTGAAGCCATGGTAGGTGTTGTTTTACACTGTCAC[A/G]ATATCTACATGTAGAACTGCAAATTCTCACCAAGACTTCCAAATCTGAAT	1A	14162790	Imputation	yes	.	.	.	.	.	.
AVRIG14119	.	scaffold44309_1044182	v1.0	Triticum aestivum	[A/G]	ATAGGAACCAATGGGTGGGAGTATATCTTCCATACAAATTTGAATGCAAA[A/G]GCATCAAGGTTGGTTAAGGTACGATGGCTATGTTTGTTTGGTATGATTNT	1A	14190221	Imputation	yes	.	.	.	.	.	.
AVRIG14120	.	scaffold44309_979394	v1.0	Triticum aestivum	[A/G]	GNGAAATTGGAGGGCTAGGTTAGAAGCACCCCCAATCCATGAGCCAGGGC[T/C]AGAGGCATATTGTGTACAAGTAAAGACGTGCATTGAAATAGCCTTAAAGT	1A	14255009	Imputation	yes	.	.	.	.	.	.
AVRIG14121	.	scaffold44309_979380	v1.0	Triticum aestivum	[T/C]	TGTTGGTAGGTACAGGGAAATTGGAGGGCTAGGTTAGAAGCACCCCCAAT[T/C]CATGAGCCAGGGCTAGAGGCATATTGTGTACAAGTAAAGACGTGCATTNA	1A	14255023	Imputation	yes	.	.	.	.	.	.
AVRIG14122	.	scaffold44309_727415	v1.0	Triticum aestivum	[T/C]	GNAAATTAGTTTAAGTTCGGCATGATGGTTGATGACGCAACCGGAGTGAC[A/G]ATGCAAGCACGTTTCAGGTAGATGTGTTTAGATTTTCAGCAACATATTTG	1A	14506988	Imputation	yes	.	.	.	.	.	.
AVRIG14123	.	scaffold44309_642586	v1.0	Triticum aestivum	[A/G]	GGCTCTCCAATACTTGTACGTTCAGTTCTGGATTTATTTGGCCTAATCTC[A/G]TCTGTACTTCTCAGCAACACAAGCTTCAAGAAATTAAATATATTGTTTNC	1A	14591817	Imputation	yes	.	.	.	.	.	.
AVRIG14124	.	scaffold47238_805882	v1.0	Triticum aestivum	[A/C]	TTTCTTTTTTCCTTTTGGTATATGCCCTCTGAGCTGATACTCTGCATGTA[A/C]TCATTTTTTTATCCCTATTTTTGCCATGCGAAAAGACTGTATTTGCCANG	1A	16040384	Imputation	yes	.	.	.	.	.	.
AVRIG14125	.	scaffold47238_807960	v1.0	Triticum aestivum	[T/C]	CAAGTATTATGATTTTTCTCTCTTATTGAATCGGGTAGCTCATCCACGCG[T/C]AGATCATCCGTTCCTTTGATCTAGCTATCACTAGTAGAAAAAGGGTCTNC	1A	16042462	Imputation	yes	.	.	.	.	.	.
AVRIG14126	.	scaffold47238_1155008	v1.0	Triticum aestivum	[T/C]	TTTTTCTCTCACTTAGTTTTGTAAACACCGGTGGCTTGACGCCATCACTG[T/C]CGTGTAATTAGAGGGCATTATGTTGCACCATTTCCCCTGAGTTTTGCTNC	1A	16389510	Imputation	yes	.	.	.	.	.	.
AVRIG14127	.	scaffold47238_1681082	v1.0	Triticum aestivum	[A/G]	GNATACAGCAAAGATCACAGTAGAATGATCTTGTTAGATTAATGACCCTT[T/C]GATTATTCTTTTGATTCTAAGTCATCAATGTATTTTTATGTTAGGTTCTT	1A	16915584	Imputation	yes	.	.	.	.	.	.
AVRIG14128	.	scaffold47238_1684760	v1.0	Triticum aestivum	[A/G]	GNATAAAACTACCACTATTCGTGTTAGAATTCCAAAAAACTACCAGATTT[T/C]TGTTTATCGCTGATAACTATCGGAATCGGCGTCGGCTGTTCAAAAAAAAA	1A	16919262	Imputation	yes	.	.	.	.	.	.
AVRIG14129	.	scaffold47238_2643382	v1.0	Triticum aestivum	[T/C]	TNCCTTGTTGCAGGTATGTCTTGAAGAAGATCGAGCTCGCTCGTCAGACC[A/G]TGAGGTGCCAGGGATCCGCGCACCAAGAGGTTTCTTTCATTCCCTATTTT	1A	17877884	Imputation	yes	.	.	.	.	.	.
AVRIG14130	.	scaffold47238_3055084	v1.0	Triticum aestivum	[G/C]	GTCATGACAAATTGGGCCAGGCAGCATTTGGGCCGTCATCTACTCGTTGGGNTCGTCGCTGGCTGGACGAGCGCAGGCCGACAAACGTAGAATAAGAGTC[C/G]GCAGTTTTATTTAATTTTCGAGTAGGTAGTAGCTTCGACTCGTTGGAATAATCCCATACCGGTTTTGAAGCTGAGATTAGGCGGTTCAGAGGGCAATAAA	1A	18289586	Imputation	yes	.	.	.	.	.	.
AVRIG14131	.	scaffold47238_3055719	v1.0	Triticum aestivum	[A/G]	TGATGAGCAACAAAAGGACAGCGTGAGTAGTCACGCCACGGGCCATCACA[A/G]AAAGTTATGCATGGAAATTCAATAGAATTGTTGGGGAGTGAATGCATTNA	1A	18290221	Imputation	yes	.	.	.	.	.	.
AVRIG14132	.	scaffold61028_491537	v1.0	Triticum aestivum	[A/G]	AGGTGATGACTGTGATGAGTGGAGAGATCCTATATATACTAGCTAGCTTA[A/G]ATGCATCTGCAAATTGTATATATGTACACGCGTCCAAAAAACAAAATCNA	1A	19132982	Imputation	yes	.	.	.	.	.	.
AVRIG14133	.	scaffold101314_1012100	v1.0	Triticum aestivum	[T/C]	ANCACGAAGCGGCCAAACATCCCAACACTTTCTCTTGTCGGGAGGGAGGA[A/G]AGCCGTCTTCGTCGAGAGAAAAATCCAAACAGCTAATCCTCGCCAACCAC	1A	20091745	Imputation	yes	.	.	.	.	.	.
AVRIG14134	.	scaffold101314_920579	v1.0	Triticum aestivum	[T/C]	CCATCGAAGCAACCGGCCTGGTAGAACCTGACGTCATGCCGATACTCTAC[T/C]GGCCGACGAGTGATGTTGAATTTCTCCACCCACATCCCCATGTTGACANC	1A	20183266	Imputation	yes	.	.	.	.	.	.
AVRIG14135	.	scaffold101314_289239	v1.0	Triticum aestivum	[T/C]	TNGCGGCCCATTGATTAAGCGCCTAGGGTTTCGGGGACCGGACGAAGTGG[A/G]TCGGTTGAAATCCCTATTTGAGCTTCTGGTTTTGCTTTATTTTATTTATA	1A	20814606	Imputation	yes	.	.	.	.	.	.
AVRIG14136	.	scaffold101314_285442	v1.0	Triticum aestivum	[A/C]	TCATCGTCGCGTGTCCCTCTGGAAGCATAGGCGGGCACTCAAATAACATA[A/C]GGGGAGCACTCAAATAACATTCGGAGAGCACTCCTTTTGATGATATTGNA	1A	20818403	Imputation	yes	.	.	.	.	.	.
AVRIG14137	.	scaffold101314_181429	v1.0	Triticum aestivum	[A/G]	CNGTGATGACATCTAGTATCGGGGCAGCGGCTTTGACAGTTGGATGGTTG[T/C]TGTAGTGCGAGTCGCGTTGGTGTGGGGTGGATGCGACTAGTTCCGCGTCG	1A	20922416	Imputation	yes	.	.	.	.	.	.
AVRIG14138	.	scaffold101314_179958	v1.0	Triticum aestivum	[A/G]	ANTAATGCATTTATTTTATATAATTTATGTAGTTGCATTACAAGAGTACA[T/C]TAATTAGCGATGGACTCATGATCAGGTATGGTTATGGGAGAAGTTTAGTC	1A	20923887	Imputation	yes	.	.	.	.	.	.
AVRIG14139	.	scaffold101314_124243	v1.0	Triticum aestivum	[A/G]	GTTGTATTTGTTTGAGCATTATAAACCATGTGTTGATATTTTAGTGTGGA[A/G]AGGTATAGATAGCATGTTGCTTACTGTGTATAATTTCACAAACTGCATNT	1A	20979602	Imputation	yes	.	.	.	.	.	.
AVRIG14140	.	scaffold101314_59953	v1.0	Triticum aestivum	[A/G]	CTTTTGTAACCAATATTGTGCACTTTTTTCCATATAATACTACTAACTGA[A/G]GCAGGAGAAGGGATATAACCCACACAAGGGGCCCTGGGGTAAATCATGNC	1A	21043892	Imputation	yes	.	.	.	.	.	.
AVRIG14141	.	scaffold123808_1881973	v1.0	Triticum aestivum	[T/C]	ANCGCCGCCGTCAACGCCGGCCATCACCGCCGGCATCCGAGGGGTGAGGT[A/G]GTTTTTTTCTTTTCTTGTGACCTCGCGAATAGTGAAGGGGTTAGCTTAGT	1A	21322314	Imputation	yes	.	.	.	.	.	.
AVRIG14142	.	scaffold123808_1879515	v1.0	Triticum aestivum	[A/G]	ACCAATTTTACATGTTAGCGGAAGTAGAGGAACCAAGTTAGACTTATCCC[A/G]AGCCTTTGACGGCTAATGGTTGGCTCCCTCATCCACGAAACATCAACTNT	1A	21324772	Imputation	yes	.	.	.	.	.	.
AVRIG14143	.	scaffold123808_1878169	v1.0	Triticum aestivum	[A/G]	CNTCCATAAATTGTATATCACCACCTTGGTTCCATGACTATCCATATCCT[T/C]GAACTGAATCCACATAAGAAAAATTATTAATACATATGTATACACTATGC	1A	21326118	Imputation	yes	.	.	.	.	.	.
AVRIG14144	.	scaffold123808_1876199	v1.0	Triticum aestivum	[T/C]	TNCCCCAACCCTCTGGACTAGTGGTGAAGGATTGTAAGCCTGCGTTGCAG[A/G]GGGTAATGCCCCAACCGATGTTACTTCACTAAATCTTGTTTCTAGCAGTG	1A	21328088	Imputation	yes	.	.	.	.	.	.
AVRIG14145	.	scaffold123808_1803003	v1.0	Triticum aestivum	[A/C]	GNAGCAGATGCAAGCTTTGTGCATGCACTGCACGTAGTAGTTAACTATAC[T/G]CCAATGGCCACTCGCCGCCATGATCTACCTAGCGCTAATTAATCTACTGC	1A	21401284	Imputation	yes	.	.	.	.	.	.
AVRIG14146	.	scaffold123808_1130615	v1.0	Triticum aestivum	[T/C]	TNAAACTAATGGCTGTTTATTTGTGGTCACAGAAGAAATAAAAATATGAC[A/G]ATCAATAATATACCTACCATTTGCTATTATGGATCAAACATATGTGACCT	1A	22073672	Imputation	yes	.	.	.	.	.	.
AVRIG14147	.	scaffold123808_1130490	v1.0	Triticum aestivum	[T/C]	TTCACCGGTATCTAACTTGTCTAATTCACCTGTAAACCCCAAATGAATTC[T/C]TGTCTTTAGTGAACCCCTTTGAAAGGAAAATCTAAAAAATAAATTAACNT	1A	22073797	Imputation	yes	.	.	.	.	.	.
AVRIG14148	.	scaffold123808_906357	v1.0	Triticum aestivum	[T/C]	TACATCAAGCCCCTCAAAGCTCCAAAGAGGGTTTATAAGTAAATAATCCG[T/C]GTTTAACATTTTTACCGTCAAAATGTGGATGACAATGCCAATGCCAATNC	1A	22297930	Imputation	yes	.	.	.	.	.	.
AVRIG14149	.	scaffold94797_1175436	v1.0	Triticum aestivum	[T/C]	GGCAAAAGCTGGTTCGAAAAGCTGGATTATCATAATAATGCACCTCCATG[T/C]CAAACCCAGAGAAAGCACAAAACAGTCAGATATCATGAGACCTAACCTNA	1A	24133342	Imputation	yes	.	.	.	.	.	.
AVRIG14150	.	scaffold94797_989872	v1.0	Triticum aestivum	[T/C]	TTGAGGGAAATTTCGGTCTACTACTTATCATGGTATGGCAGTATGAGAAA[T/C]ACGATAATAATAATAATTGCATTCATGATCATAGACCATTTAGCGACGNC	1A	24318906	Imputation	yes	.	.	.	.	.	.
AVRIG14151	.	scaffold94797_982502	v1.0	Triticum aestivum	[T/C]	GNTGAGTTTGGGTCGACACCTCTACGGTCGGAGGCGGTCATGCCTAAGTC[A/G]TTCCCAGCTAGTCACGTTTGACCAGGGGGTGGGGGGCACAACCCCGCGAA	1A	24326276	Imputation	yes	.	.	.	.	.	.
AVRIG14152	.	scaffold94797_982361	v1.0	Triticum aestivum	[T/C]	GAGGCATACCCGCCACCACGGGCATGTTGCCCACCGAAGAGCCAACCATG[T/C]AGACTGCCATCAACCGTCCAAATCATGGTGCACCAACCATGGTAGGAANA	1A	24326417	Imputation	yes	.	.	.	.	.	.
AVRIG14153	.	scaffold94797_981768	v1.0	Triticum aestivum	[T/C]	ANGACAACGCTCTCAAGGGAGAGATACGGTGCAAAGCATCGCCATCGTCA[A/G]CACCAAAGCGCAGAGCTTTTCCCCTCAACTCATCTAAGCCACCACAAGGT	1A	24327010	Imputation	yes	.	.	.	.	.	.
AVRIG14154	.	scaffold94797_980378	v1.0	Triticum aestivum	[T/C]	ANGAATTAATGACGTACCTTCTGAAATATTTGAAATCAGTTTTTTCTGTC[A/G]GCAAAACTCTTCTGAAATTAGTAAGAATATACTAGCAATCTACATATATA	1A	24328400	Imputation	yes	.	.	.	.	.	.
AVRIG14155	.	scaffold94797_539234	v1.0	Triticum aestivum	[T/C]	CACCATGAACAATAACATTTAGCACAATGCAAGATAACAATTAGCTCCTA[T/C]GGAAAACGTGACGCTGATTTTCGTAACTTCAGTGCGATGCTAACAGTANG	1A	24769544	Imputation	yes	.	.	.	.	.	.
AVRIG14156	.	scaffold94797_365161	v1.0	Triticum aestivum	[T/G]	TNACCCCCCTTGTTGAAGCGGGCGATATTTCTGTTACCGAAAGCGCACAC[A/C]TCTTTGCGTGTTTTGTGGTCTATAATCCATCGAGAGATCACAGAAGTTTC	1A	24943617	Imputation	yes	.	.	.	.	.	.
AVRIG14157	.	scaffold94797_364993	v1.0	Triticum aestivum	[T/C]	TNGACGGTGAATGGCAGCAAGTGACTACCGTCGAGCCATAGATGTCCCGC[A/G]TTCTGCCTCTAGCTGCATTAGTAATTATCATCAGACCAATGTAGTTTCAC	1A	24943785	Imputation	yes	.	.	.	.	.	.
AVRIG14158	.	scaffold94797_363965	v1.0	Triticum aestivum	[A/G]	ATCAGTGAACTGTATACTGCATAATTTTTTTCTTTATTCTTTAACTCGAT[A/G]TCCTCTAAACATTAGTTTTATATTACTGGCAGATAGGAGCCTGAAGTGNT	1A	24944813	Imputation	yes	.	.	.	.	.	.
AVRIG14159	.	scaffold94797_363673	v1.0	Triticum aestivum	[A/C]	TATTGTTGCCTAGAACTCCTTGTTTATTAGGCTATTTTGGTTCACAGGAT[A/C]TCTAAGTATTAGTCAGACAGGTTTATACTTGTGATCACCATGATTATANT	1A	24945105	Imputation	yes	.	.	.	.	.	.
AVRIG14160	.	scaffold94797_363272	v1.0	Triticum aestivum	[T/C]	ANCGTCTTATTGCATCTCCAAATAGTGCATGATACTTTCTAAGAAGTTTC[A/G]ATGTTGATGGTAGTATGGTACTGTCTTCTGAATTCTTAATTACTGTGAAG	1A	24945506	Imputation	yes	.	.	.	.	.	.
AVRIG14161	.	scaffold19582_120777	v1.0	Triticum aestivum	[A/C]	ANCCGCCGCCGCCGCCGCCTCCTCCTTCAGAGCTGGCGCAGGTGGGTGGG[T/G]GGGTGGAAGATTCGGTGAGATTTGGAGCCGGTAGCCTACGGGTGAGATAA	1A	25545375	Imputation	yes	.	.	.	.	.	.
AVRIG14162	.	scaffold77590_5152417	v1.0	Triticum aestivum	[A/C]	TCACCACGGTCGCATATGTTCATCGAGGTAAAAATGTCACGTGACTAACA[A/C]AATATTGTATATGTGAATTAGCCCACAATGACCCAGTTTTAGTTCAACNG	1A	26593297	Imputation	yes	.	.	.	.	.	.
AVRIG14163	.	scaffold77590_5142349	v1.0	Triticum aestivum	[T/C]	ANTCAGAATTTGCACTTAAGGATTTAGGGAATTTGCATTTCCTCCTTGGC[A/G]TTGAAGTTAAAATGAAAGAAGGTGGGCTTCATTTTTCTCAAGAAAAGTAT	1A	26603365	Imputation	yes	.	.	.	.	.	.
AVRIG14164	.	scaffold77590_5142286	v1.0	Triticum aestivum	[T/C]	TTGATGGCATCATTGTTACTAGTTCCTCAAATGAAGCAGTGACAACACTT[T/C]TCAAAGATTTTAATTCAGAATTTGCACTTAAGGATTTAGGGAATTTGCNT	1A	26603428	Imputation	yes	.	.	.	.	.	.
AVRIG14165	.	scaffold77590_4347115	v1.0	Triticum aestivum	[A/C]	CATTAACTTATAACCCATGAAAAAATGAACGAATTATAATATGAAAGCCT[A/C]GCTTTATGACCAGTTTCCCAGCTTCTGAGTTCATGAAGTTATGAGGTGNA	1A	27398599	Imputation	yes	.	.	.	.	.	.
AVRIG14166	.	scaffold77590_3992052	v1.0	Triticum aestivum	[T/C]	ACATGTATCACTAGAGCAGATAAATGGCTGCCAGAATACATACATACGTA[T/C]GGAGGTTATGCATACCCGAAATTTCGTATCGTTGTACAGCGATGGGTTNT	1A	27753662	Imputation	yes	.	.	.	.	.	.
AVRIG14167	.	scaffold77590_3991939	v1.0	Triticum aestivum	[A/G]	GNAGACTTCTAAATCAAAATTACTTAAAAATGGAAGAAACATTATCAGCA[T/C]TATGTGTAAAATTGTTTATCACTAATCAAGTGTGCACTCATCTCTGCCAA	1A	27753775	Imputation	yes	.	.	.	.	.	.
AVRIG14168	.	scaffold77590_3991938	v1.0	Triticum aestivum	[A/G]	AGCAGACTTCTAAATCAAAATTACTTAAAAATGGAAGAAACATTATCAGC[A/G]TTATGTGTAAAATTGTTTATCACTAATCAAGTGTGCACTCATCTCTGCNA	1A	27753776	Imputation	yes	.	.	.	.	.	.
AVRIG14169	.	scaffold77590_3134485	v1.0	Triticum aestivum	[T/C]	ACCACAGATCGCCATGGATGAAGGATCAGCTAAAATCTGCCCATTCTTGG[T/C]TGCGCAAGTGTGTTAAACACAACTAAGGCAGACAGACATTATCACAGCNA	1A	28611229	Imputation	yes	.	.	.	.	.	.
AVRIG14170	.	scaffold77590_3127934	v1.0	Triticum aestivum	[A/G]	TATACTAAGTGTATCTCAAAGAGAATGCAAATCAACAATTACCTTCAGTA[A/G]TGTGATGACAGCACCAACAGCTCTTCCAGGTGCCTGAAGACCCTTGTTNT	1A	28617780	Imputation	yes	.	.	.	.	.	.
AVRIG14171	.	scaffold77590_1733290	v1.0	Triticum aestivum	[A/G]	CNCATATATGGACATACGACAATGCATCGATGCGTTGCTAAAGGGGGGTT[T/C]CTGTTGTAGTGAAATTAATTAGTACACCTAATGAATTAACATGCAAGCAA	1A	30012424	Imputation	yes	.	.	.	.	.	.
AVRIG14172	.	scaffold77590_1565142	v1.0	Triticum aestivum	[A/G]	GATATTGACAAACTACAACGTGTTAATTTCATATAAGAAAAATGCAACTG[A/G]CTGCAGGAACCAAATTGCAGTACCAAACTCTCACCTGCATTCGAGATCNT	1A	30180572	Imputation	yes	.	.	.	.	.	.
AVRIG14173	.	scaffold77590_1552166	v1.0	Triticum aestivum	[A/C]	TNTACCAAGTGGCACTTCTACTACATCCGAGTTTACCATCTAAGATGATA[T/G]TCAGCCGATTTGGGGGCTTCTCCACACGTCAGCTTACTCCCTCGACGAAA	1A	30193548	Imputation	yes	.	.	.	.	.	.
AVRIG14174	.	scaffold77590_951710	v1.0	Triticum aestivum	[A/G]	TNAAGTCACTGTGTTCTGTCAAGTTGAGTGGTGAGTGTAGCCCAGATGTT[T/C]AGCATGGGTGGTGAGTGTATGCGCGTGTGTGAGCGTCACTGTGTTCTGCC	1A	30794004	Imputation	yes	.	.	.	.	.	.
AVRIG14175	.	scaffold77590_690469	v1.0	Triticum aestivum	[T/C]	CNGTTTGGTGAAGTTAAATGGTATATCAGGAAATGAAAAAGAAAAAGACT[A/G]TCTGTTTTGTATCGATATTCCTCTGAAATCCGATGACCATACAACCATAT	1A	31055245	Imputation	yes	.	.	.	.	.	.
AVRIG14176	.	scaffold23986_33966	v1.0	Triticum aestivum	[T/G]	GGCAGCCACCAAAAATAACTGGGCTTTAGTATAGTTTAAATTTGGTCAAA[T/G]AATTTAGGCTGTTCGTTTCTTAAACTTTTTGAACTGTAAGGTGCATGTNT	1A	31779779	Imputation	yes	.	.	.	.	.	.
AVRIG14177	.	scaffold43155_429773	v1.0	Triticum aestivum	[T/C]	TTTCTTAATTTACGCACACTCTACACCCGCTTCCCAAATCGGCTTTACCA[T/C]ATCACCATATATCCAACCTTTATGCGAAACAGGCAACTTACAATTGGANT	1A	32527252	Imputation	yes	.	.	.	.	.	.
AVRIG14178	.	scaffold43155_434048	v1.0	Triticum aestivum	[A/G]	GNAAAGCTGCAAAATGACAACATAAATTCAGAAATATCTTGGATTACTCA[T/C]GGAAAATATAACTAACACAAAACAACATCATCTATCCACCTAAAAGGAAA	1A	32531527	Imputation	yes	.	.	.	.	.	.
AVRIG14179	.	scaffold43155_756883	v1.0	Triticum aestivum	[T/C]	GNAGCAGCGCCTAATTTTATAGCGCGCTGCTGGTAAGATTCTGTGTATAG[A/G]CTTTTCCCTAGTAGTGCCAAGCCATGCAAGATACAAATAATTGTTGACTT	1A	32854362	Imputation	yes	.	.	.	.	.	.
AVRIG14180	.	scaffold43155_757549	v1.0	Triticum aestivum	[A/C]	GNAGGTTCATATTTAGACCAAGATTAGAATTTGACTACATGCCTAAGTTT[T/G]CCTGGTTGAGAAATTAGAATTCATTGTCCCTCATAAAGTTTATGTTTAGT	1A	32855028	Imputation	yes	.	.	.	.	.	.
AVRIG14181	.	scaffold43155_896629	v1.0	Triticum aestivum	[T/C]	GNGGTAGAATGGGACTGCGCTGTCCAGTGAGGTGCAGCAAGCTCGCGGTG[A/G]CCCGCGAAGTAGAGGAGGGGCATTATGGCTGGCTAGAGGGACTTGCGTGG	1A	32994108	Imputation	yes	.	.	.	.	.	.
AVRIG14182	.	scaffold43155_896954	v1.0	Triticum aestivum	[A/G]	TTAGACTTCGTTAAGAGTTGAGAGATGAAAATATACTTTTCTACATTTTT[A/G]AAGGGGGACGACGTTGACCATCAGAGCCGCTCGATGGCCACCGTGCTGNC	1A	32994433	Imputation	yes	.	.	.	.	.	.
AVRIG14183	.	scaffold43155_1123200	v1.0	Triticum aestivum	[A/C]	CAGATATTTTGCATGATCTTTAAAGCATAGTCTCACACGGAGAACAGTCA[A/C]ATTGTGTCATAAGGTGATAACTATAAAGTCCACACCATGTGAAAGACANT	1A	33220679	Imputation	yes	.	.	.	.	.	.
AVRIG14184	.	scaffold43155_1126233	v1.0	Triticum aestivum	[T/C]	TNTAATCTTTGACAGTTCGGTCTATATATGTCATGGGTTTAGCTATTAGC[A/G]TTGTTGATTGCAACCTTGCGGACCTCCTGCTTATTGCTTTTCATTATTCT	1A	33223712	Imputation	yes	.	.	.	.	.	.
AVRIG14185	.	scaffold43155_2066024	v1.0	Triticum aestivum	[T/C]	CNGGGTTGTCATTATTTGCTTCAGTTACTTCTTAAACATGTTAGTTTGTA[A/G]TATTATACTATTTGGATAAAAAAAGTTAAAGGCGTTTGCTTTAGTTAGTG	1A	34163503	Imputation	yes	.	.	.	.	.	.
AVRIG14186	.	scaffold43155_2308826	v1.0	Triticum aestivum	[A/G]	ANACTAAAAATCTAGCATGTCCTTGAACTAAGACCTTGAAGAACTAAACA[T/C]TGCAAGTATATAATGTATACTACATCAATTGCGCTTTTTGCTACCTTCTC	1A	34406305	Imputation	yes	.	.	.	.	.	.
AVRIG14187	.	scaffold43155_2309164	v1.0	Triticum aestivum	[A/G]	GNCAAAACCTGGAGAAATGCAATTGATTTAGTAATATCACAGAAATCACG[T/C]GAATCATTAGAGACATTTGATCATGAGCTCACCGTATTTGGTGTGGTTGG	1A	34406643	Imputation	yes	.	.	.	.	.	.
AVRIG14188	.	scaffold83748_5846170	v1.0	Triticum aestivum	[T/C]	TGCTTCCATCCAAGTTCAGCTCTTGCCAGTGTTTTTGTCCACTAAGGTTG[T/C]AGAACCAATAGTTGGGGGAGTTTGAAGGACAGCCGCTGGTGCATGAGTNG	1A	35493739	Imputation	yes	.	.	.	.	.	.
AVRIG14189	.	scaffold83748_5839047	v1.0	Triticum aestivum	[A/C]	TNGTCAATGCCACGCTAGTGATTTACTCATGGATTAATTTAATCGAGAAA[T/G]TGCCTATTTACTCAACAATAATCATCTGTTATAGTTAGCTTCCCTTTACG	1A	35500862	Imputation	yes	.	.	.	.	.	.
AVRIG14190	.	scaffold83748_5398817	v1.0	Triticum aestivum	[T/C]	TAAGTATGTCACAGCAAACCATTTATTTGAATGATGATTTGATTTTAAAT[T/C]CTCTACACGATCTATGGGCAGCAATTGGTGGAACTAAAAGAACTTTATNA	1A	35941092	Imputation	yes	.	.	.	.	.	.
AVRIG14191	.	scaffold83748_5072152	v1.0	Triticum aestivum	[A/G]	GNGGTAAATACAAGGCAACCACCACCACCATATCACATAGTTTACCTCAA[T/C]ATGATGCTCTGTTCTAGGAACTTATAATCAGCATGATGTTCGCAATTTGC	1A	36267757	Imputation	yes	.	.	.	.	.	.
AVRIG14192	.	scaffold83748_5069286	v1.0	Triticum aestivum	[T/C]	CNGCTGATCCGAGACCACGTCCTCGAGCACCATAAGGTCTAGGACGTCGT[A/G]TTGTCTGTTCTTGTGAAAGCATCCGCGCTACTGATTTCTGCGGGAACTGT	1A	36270623	Imputation	yes	.	.	.	.	.	.
AVRIG14193	.	scaffold83748_5061111	v1.0	Triticum aestivum	[T/C]	ANAATAGCACCGTTTAGATATATTTTAGATTCATTATGCGTCTTTGAAAA[A/G]GTCGGTTTAGTTCTCCAAAAAATTGTAGATATGCCGTGCCATTCCCGTAG	1A	36278798	Imputation	yes	.	.	.	.	.	.
AVRIG14194	.	scaffold83748_4781224	v1.0	Triticum aestivum	[A/G]	TNATCCTTGATAGCTATGCTATGTTGATCATGCCAATAAATGTTTGGAGA[T/C]AGGAAACATCATGTACAAGTTATAATATATAGAAAATATTTTTTACGCAC	1A	36558685	Imputation	yes	.	.	.	.	.	.
AVRIG14195	.	scaffold83748_4577144	v1.0	Triticum aestivum	[T/C]	GATGCCTTACTTACTAAAGTGATTTCAGCAGGAGATGGTTCAGTTCCCAA[T/C]GCCGTGCCGAACTTCAGCGAGATGAATAAGGTCAAGAGCAGGACTGCGNA	1A	36762765	Imputation	yes	.	.	.	.	.	.
AVRIG14196	.	scaffold83748_4576870	v1.0	Triticum aestivum	[A/G]	TAAATTCAGCAGTAAATCTCCTTGCAATATGCCTTCGGATTTAACGAGGC[A/G]GTTGGTTTCAGAGAGCTCAGGCGATCCACGCATGCGTGAACAGAGAAGNC	1A	36763039	Imputation	yes	.	.	.	.	.	.
AVRIG14197	.	scaffold83748_4574914	v1.0	Triticum aestivum	[T/C]	GNTTTGGTTTTTTCTCGTTCGTTGACTGAATGCTGTTTTCTTGTTCTTTT[A/G]CCCCTCAAAAAAAAGTTCTTTTGCCCCTCAAAAAAGGGTATTCTGTTCTT	1A	36764995	Imputation	yes	.	.	.	.	.	.
AVRIG14198	.	scaffold83748_4550130	v1.0	Triticum aestivum	[T/C]	GACGCAACACCATCAGAACTCTCCTCCTCTCCTGAGTTCTCTTCCTCTTC[T/C]AGATCCAGGGGAAGTAGCTTGTCCAGTTCAACGGTTCTTCCCAGCACCNA	1A	36789779	Imputation	yes	.	.	.	.	.	.
AVRIG14199	.	scaffold83748_3834149	v1.0	Triticum aestivum	[T/C]	CNTGGAAGTCACAGCAAAAAATATCAAAATCAGTACTCCAAAATTCTTTC[A/G]TAAATAGCATTCCGCAAAATGATTTTTTTGCCATGATTTCCACAAAGGTT	1A	37505760	Imputation	yes	.	.	.	.	.	.
AVRIG14200	.	scaffold83748_3833335	v1.0	Triticum aestivum	[A/G]	TNAACAAGTTTTAGAAAGAAACCTCTCTGATTTGAGACAAGAGACTTTGC[T/C]TGTCTGGTTTGTAGTACTCCCTCCGTTCCATTAATGCAGTGCATATAGAT	1A	37506574	Imputation	yes	.	.	.	.	.	.
AVRIG14201	.	scaffold83748_3717653	v1.0	Triticum aestivum	[T/C]	ANATAAGCACCGATGCACCCTCCCGGTCTTCACCAGATCTGCTGCCCCGT[A/G]TAGTCACGGCAGCTAGTGCCAGTGGTTGCTTGCTAGCCGCCCACAGTAAA	1A	37622256	Imputation	yes	.	.	.	.	.	.
AVRIG14202	.	scaffold83748_3717647	v1.0	Triticum aestivum	[T/C]	TTCTATAAATAAGCACCGATGCACCCTCCCGGTCTTCACCAGATCTGCTG[T/C]CCCGTGTAGTCACGGCAGCTAGTGCCAGTGGTTGCTTGCTAGCCGCCCNC	1A	37622262	Imputation	yes	.	.	.	.	.	.
AVRIG14203	.	scaffold83748_3707966	v1.0	Triticum aestivum	[T/G]	GNACCCACCACCTCTATATAACTAGTAGAAGGCCCGTGCATTGCTACGGG[A/C]AAAAGTCGAATAACCATGAGTTGCATCGAATAATAAAAATAAGAACAGAT	1A	37631943	Imputation	yes	.	.	.	.	.	.
AVRIG14204	.	scaffold83748_2979870	v1.0	Triticum aestivum	[A/C]	ANCATAATCCTCCAAAGTCCAAACTACAATGGAATGACCACTCCTATCTG[T/G]CAATGCAGCCATCAGTAAAACTACTCACGGGTGCATAGTCAAATGGCAAG	1A	38360039	Imputation	yes	.	.	.	.	.	.
AVRIG14205	.	scaffold83748_2157038	v1.0	Triticum aestivum	[A/G]	TNCATTTGAGATTGGCAGCACCATAGACCCGGCGCTTCCCCAATTGCCAT[T/C]GCATGAGTTCGACGGCGACCAAGGCCCAACTCTTCCGCTGACCTTTGAGA	1A	39182871	Imputation	yes	.	.	.	.	.	.
AVRIG14206	.	scaffold83748_2155746	v1.0	Triticum aestivum	[C/G]	GCTAGGGTAGATATCGACGGTGGATCGAGGATCCCCTCCAGAAAAAAATACATCGACGGTGGATCGGAGACTTTGTTTGCTTGCCCTAGTAGAGAGGTAA[C/G]AGAGTGATGCGCTACTCCAGCCCCCAGCCGCCACCTGAGCAGTTCTTCNTCTTCCCCAATTCGGATTCTTCTCCGTTTCCACCTCCAATTGCTACCTCTC	1A	39184163	Imputation	yes	.	.	.	.	.	.
AVRIG14207	.	scaffold83748_2155692	v1.0	Triticum aestivum	[T/A]	ACGAGTAATTGACCACCTTGCTGGGCTTATTTGGCCTGGGCCTAGGGCTGCNGCGCTAGGGTAGATATCGACGGTGGATCGAGGATCCCCTCCAGAAAAA[A/T]ATACATCGACGGTGGATCGGAGACTTTGTTTGCTTGCCCTAGTAGAGAGGTAACAGAGTGATGCGCTACTCCAGCCCCCAGCCGCCACCTGAGCAGTTCT	1A	39184217	Imputation	yes	.	.	.	.	.	.
AVRIG14208	.	scaffold83748_1690656	v1.0	Triticum aestivum	[A/C]	GCTAGGTGTTCAGACGCATAATGCTAGCAACTTAGCAACTAAACAACTGT[A/C]GTAGTCAAAAATGCAGTTTTATAAAGCAAGTCTATGAAGAAGCAGTTGNA	1A	39649253	Imputation	yes	.	.	.	.	.	.
AVRIG14209	.	scaffold83748_1690484	v1.0	Triticum aestivum	[T/G]	ANTTTGTTGCTTTACTGACATTATGTAAGTATATCAGGGACGGTGTATGA[A/C]CTATGTAGCCAAGATAACATTTTGTCTCACTCAATGGTTTGACAGGTTTA	1A	39649425	Imputation	yes	.	.	.	.	.	.
AVRIG14210	.	scaffold83748_1688920	v1.0	Triticum aestivum	[T/C]	TACAATGAGAGCTTCCCTGATGCGCTGCCCATGATCAGCTCGATTGCTCC[T/C]GCAAATCACACAGTGTGCTCTGGTTCGTCCACCCTATGCAAGCTCGTCNC	1A	39650989	Imputation	yes	.	.	.	.	.	.
AVRIG14211	.	scaffold83748_1688219	v1.0	Triticum aestivum	[A/G]	GTACGTTTTTCCTGCCAACGTTTCAGGATTGTCAAGATTAAGTAGGGTGC[A/G]GAACCTTGCGTTTACGACGTCGAGGATAAGGATCACCATGCTCAAGCANC	1A	39651690	Imputation	yes	.	.	.	.	.	.
AVRIG14212	.	scaffold83748_1531846	v1.0	Triticum aestivum	[A/G]	GNTTAATGATGATTCTTACCAATTGGACCCACTTGTAAGCGTTGACGTAG[T/C]ACTAAAAGTCAAAGAAAATAGTGTTGAGAGTTAAATTAGATGGACTGTGC	1A	39808063	Imputation	yes	.	.	.	.	.	.
AVRIG14213	.	scaffold83748_1196811	v1.0	Triticum aestivum	[A/G]	TNACAACTTTAGGCATCAAACTGACCGCACAGGACAAGTTTAGGCACCTC[T/C]GATGTATTTAACTCTTTCCTTTTCCCTCTCTCACGGGAAGTAACACATGG	1A	40143098	Imputation	yes	.	.	.	.	.	.
AVRIG14214	.	scaffold6463-2_2460042	v1.0	Triticum aestivum	[A/G]	ANAGAGAATCACCATTCTATAGTTGCAATCCCCATATTCTGTTTCCTTCC[T/C]TGCATTGATTTTTTTTATCAGAACAAGCTAGTGTCAATAAATTTAAGCTA	1A	41716018	Imputation	yes	.	.	.	.	.	.
AVRIG14215	.	scaffold6463-2_2433177	v1.0	Triticum aestivum	[T/C]	ANATGGCTTTTTGAGAAATGGAAGTTCAGTTCTTGTAAAATACATTGAAA[A/G]GGGTACTTTGGAATGTCGACTGTTTTTGAACTGAACAGAAAGCAGCAAAT	1A	41742883	Imputation	yes	.	.	.	.	.	.
AVRIG14216	.	scaffold6463-2_2070359	v1.0	Triticum aestivum	[A/G]	ACCTGGATCGTATGGATGGTCATGGTTATCACGAGGATGATTACCATGTC[A/G]ATTTATATTCTGCTACTGGACAGTGCAACACAAAGAGTGATGTATATGNC	1A	42105701	Imputation	yes	.	.	.	.	.	.
AVRIG14217	.	scaffold6463-2_2068688	v1.0	Triticum aestivum	[A/G]	GAGGCCAGGTGGCCGGCCTATTGGGTCTCGGCGCTCGTCTCTTTGGTTGG[A/G]TTAGCGACAGGGCTCGGGTGAGGTGGTGTCAAGGTCTTGAATGCGGGGNC	1A	42107372	Imputation	yes	.	.	.	.	.	.
AVRIG14218	.	scaffold6463-2_2068534	v1.0	Triticum aestivum	[T/G]	CNCGCTGCGCATGTCCGAGCTCGTCTCGCGCCTGGTGCCGCTGGACTAAG[A/C]TCGTCTCGCGCACGGTGCAATAGGACTCCTACTGACCTTGTCTCGCGCAC	1A	42107526	Imputation	yes	.	.	.	.	.	.
AVRIG14219	.	scaffold6463-2_2066408	v1.0	Triticum aestivum	[A/G]	ACCATGTTTGCCAAAATAAAAGGAGAGAATTCCTTATTTGACCCACTCTT[A/G]AAATTTAGTTCCCTTTTTGGCCCAGAAAACCGTTTTCTTCCCTATTTANC	1A	42109652	Imputation	yes	.	.	.	.	.	.
AVRIG14220	.	scaffold6463-2_2064072	v1.0	Triticum aestivum	[T/C]	CTCTCTCATCCTCGTTCATCGGTTCTTTGGTTGGTTTCTTGAATCAGAGA[T/C]GGAGGTAGAATGAAATTGCTCTGTTCTTCACTTCTTCTGCTCTAATATNC	1A	42111988	Imputation	yes	.	.	.	.	.	.
AVRIG14221	.	scaffold6463-2_1959064	v1.0	Triticum aestivum	[T/C]	CTTAAGGCTTCTCCTTCGTTCCGGGCCAAGTTGGCCCCCGGTAGACACGA[T/C]TTTTATATAGACATTCTACATTTTCTTTATACACCATAAACATTTCTTNT	1A	42216996	Imputation	yes	.	.	.	.	.	.
AVRIG14222	.	scaffold6463-2_1530269	v1.0	Triticum aestivum	[G/C]	GAGATAAAATATTCTTGGTTGTATTCCGCTTCTTCTCTTCAACATCAATGCNAATCTGAGACAGTACATAAATAGCAATATCAACTGAATAACATCCAAA[C/G]CAACAGAAACATGGTCATTTCTTTCTCACTTTGATAGTCACAGGGGCAAGGAACATACATGAGCATTAATGGCAATGCCACAGGCAATCAAAGAAGTTGT	1A	42645791	Imputation	yes	.	.	.	.	.	.
AVRIG14223	.	scaffold6463-2_1508557	v1.0	Triticum aestivum	[A/G]	TCCTATGCACGCGTCTACGAGTGGCCACCACAGTAGTTCATCCTCCTTGA[A/G]ACTGTTTGAGACCATTCTCCAGCAATCCTTTCCGAACTCAACACGCAANT	1A	42667503	Imputation	yes	.	.	.	.	.	.
AVRIG14224	.	scaffold6463-2_1508340	v1.0	Triticum aestivum	[A/G]	AAGGCACCACTATCTTAGAGTTAATAACTAGATGCTCCTTTCGAGGACTC[A/G]CGTTAATCCTAGGGAATTTGTCCCAGAGAAATAACATCTATCCAGTCTNC	1A	42667720	Imputation	yes	.	.	.	.	.	.
AVRIG14225	.	scaffold6463-2_1459596	v1.0	Triticum aestivum	[T/C]	ANACAGACCTTGACTTCTGGAGTTGTCCTCTATACAAACTGACATGTAGT[A/G]AGAACTATTTAGCTCCGCGGGTGTAAACAACCAGTTCTCAGACAGATGGT	1A	42716464	Imputation	yes	.	.	.	.	.	.
AVRIG14226	.	scaffold6463-2_790113	v1.0	Triticum aestivum	[T/G]	CNATATCAAAATTGCATATCCCCGTTTGGCTAGGTCTTTACCTAAAGAAG[A/C]AACATCAACAGAAGAAGCATTCAGGACTGGCTAATTACCTCCAGCAGCAG	1A	43385947	Imputation	yes	.	.	.	.	.	.
AVRIG14227	.	scaffold6463-2_788566	v1.0	Triticum aestivum	[A/G]	GNGCAAACACTTAGTCCTCCTTATGTGAGTCGGTGTTGGGGAGTAGCGGG[T/C]CAAATACTCAAATGAGATCTTCATCTGCACCTCGGGTCGCACACAAACAC	1A	43387494	Imputation	yes	.	.	.	.	.	.
AVRIG14228	.	scaffold6463-2_787936	v1.0	Triticum aestivum	[A/G]	CCCCTCCCCCTGTCCTTCAGCCAAGACGCCAAAACCAGGGAGGACCAACC[A/G]ATGACGGAAACACCACCTTTGAGTGGACGGCGGCCATGGACTCCTAGANA	1A	43388124	Imputation	yes	.	.	.	.	.	.
AVRIG14229	.	scaffold2135_1288139	v1.0	Triticum aestivum	[A/G]	GNCCACGACATCTGCCTCAACAAGTTCAAGCTCTCCTCCATCGTCTCCAG[T/C]ATCCTCCGTGATCACCCAGGCCCGGCCCGCCGCTTCTCGTTCAACCACAT	1A	44365271	Imputation	yes	.	.	.	.	.	.
AVRIG14230	.	scaffold2135_69012	v1.0	Triticum aestivum	[A/G]	GNGGATGTGGACACGGGTCCATCTATTGCTGTGCCAATTATTCATCAACA[T/C]AGGCTGCTTCAGTCCAGAGTTCAGACACATCACATATATATTCTTCACCT	1A	45584398	Imputation	yes	.	.	.	.	.	.
AVRIG14231	.	scaffold67675_484739	v1.0	Triticum aestivum	[T/C]	ANATGTGCCCCACTCCCAGCATTGTAACGATTGTCATCCTAAATATTCCT[A/G]GTAAAGGGAACAATCAATAGTCACAAAAAAAGGAGCAACAATTATCCGAA	1A	46235494	Imputation	yes	.	.	.	.	.	.
AVRIG14232	.	scaffold67675_462625	v1.0	Triticum aestivum	[A/G]	ATTATTTAGTTACCGATATTCTAGAAAAAAAATTAGTTACCGAGGATCGG[A/G]TCTGTTACTAGTTGAAGGTTTTACCCTTTTGTGATTTACCTTATCATCNA	1A	46257608	Imputation	yes	.	.	.	.	.	.
AVRIG14233	.	scaffold150701_469782	v1.0	Triticum aestivum	[T/C]	GTAGTGATGATTAAAATGCATTTCAATACAAACATTTCATTAGTACTAAC[T/C]AAAATATAAAATTTGTGTGCATAGGGGAAGGGGACAAACCAGGTGTAGNA	1A	47190114	Imputation	yes	.	.	.	.	.	.
AVRIG14234	.	scaffold150701_483083	v1.0	Triticum aestivum	[T/A]	TGCAAGAATCTCACAATCATTATTTTACGATTGATGGACTGGATGGAGCAAGCACACGAGGTGGTACTCCCTCCCTTCCATAATGTAGTTTTACAGATAT[A/T]TTTTTTAAATCTAACCTAGCAAATGTTGACCAAGTTTATATATCTACGNTGCAAGATATGTAAAATATGTAAATAAGTACATCTTATGATTAAATTACTA	1A	47203415	Imputation	yes	.	.	.	.	.	.
AVRIG14235	.	scaffold150701_654552	v1.0	Triticum aestivum	[T/C]	GGAGTTAATTCAGTACTCTGAGTTCGAATCAATTTTTTTTTGCACTGAGT[T/C]AAACTCTACAAATAGGCAACACTCTATACAGTACTATTTTGAACAAATNG	1A	47374884	Imputation	yes	.	.	.	.	.	.
AVRIG14236	.	scaffold150701_1071333	v1.0	Triticum aestivum	[T/C]	GNTGCCGCTCAGGCCGTCGGCGTGATGCCCTACATCTACCTTTATAATTC[A/G]TACTCCCACCGTCCCAAAAACTTCGTATTAAACCTAGTATAAAGTTGAGA	1A	47791665	Imputation	yes	.	.	.	.	.	.
AVRIG14237	.	scaffold150701_1086093	v1.0	Triticum aestivum	[A/G]	ACCAGAGGGAGATGATTCGGAAGCAATCACAAACAGCGCCTGCCTTTTTC[A/G]TAGGGTTGCAATCGCAGACGCTGCTGGCTGCGGGAAACGGTTGTGGAANT	1A	47806425	Imputation	yes	.	.	.	.	.	.
AVRIG14238	.	scaffold150701_1089802	v1.0	Triticum aestivum	[T/C]	GNGCAGACGAGGCCACTAGACTAGGTAGATCAAAGTTGATAGAGGATGCA[A/G]CAGGGGTTCCCACCAGGTTTTTGAAGAAGTTTAGAAGGATTTTTTCTTTC	1A	47810134	Imputation	yes	.	.	.	.	.	.
AVRIG14239	.	scaffold150701_1866271	v1.0	Triticum aestivum	[A/G]	ATTTTGCTAATATTCCTTGCTCAGTTAGGCCTTGTACAAAGTACAATCCA[A/G]GGTGCTTAGTAAAATAAACCAACTTTTTCTCAAGCACCAGTACTTATCNC	1A	48586603	Imputation	yes	.	.	.	.	.	.
AVRIG14240	.	scaffold150701_1985308	v1.0	Triticum aestivum	[A/G]	AACAATGGAAAAAAGAAAAACCTAGGAAAATCAGTGAACAAACGAAGAAA[A/G]AAGTAAAACGAGAAAAAGGGAAGAAAACCGAAGCACAGCGAGCGACCTNG	1A	48705640	Imputation	yes	.	.	.	.	.	.
AVRIG14241	.	scaffold150701_1985518	v1.0	Triticum aestivum	[T/C]	CTAGATGGCCGGCCCAATTTGCTGCCCCGGATTTGCTTAAAAAATAACCA[T/C]CCACGGATTAGGTATTTCTTGGCCTTTTCCCGTTTTGTGCGTTTCTGGNT	1A	48705850	Imputation	yes	.	.	.	.	.	.
AVRIG14242	.	scaffold150701_2555561	v1.0	Triticum aestivum	[A/C]	GNGCCAATCTTTTGTTGCTATTTGCTTGCCATAACTGAAGGCTTTATTCA[T/G]TAAGATCCATCTTAATATTTGTGATCTTTAGATACATGATGTATCAGACA	1A	49275893	Imputation	yes	.	.	.	.	.	.
AVRIG14243	.	scaffold150701_2657526	v1.0	Triticum aestivum	[T/C]	TNGATCTGCCACTTCCGGCCATCTCCGGCGACACCGCGGACACCCACGAA[A/G]TCCCCTCGACTCCCTCTACCATATCCCCCATTTATTTGATCCGCCGCCGC	1A	49377858	Imputation	yes	.	.	.	.	.	.
AVRIG14244	.	scaffold150701_2806477	v1.0	Triticum aestivum	[T/C]	TNTCCAGCTTTCACGTGTGCACTCTCAGGTGCATGTTCTGAAGGTCCTTC[A/G]ATACTGGATACCTTACTACAGTGTTCCCCAGGTAAAGCAAACAGAGAGGG	1A	49526809	Imputation	yes	.	.	.	.	.	.
AVRIG14245	.	scaffold150701_3275921	v1.0	Triticum aestivum	[T/C]	TGAATAATCATAACATAACATACAAGATTACTATCTTTGAAGCATATCAC[T/C]TTTTCTGTGATAACATAATTCATAAGAAACCTCTTTCAAATAAGACTCNC	1A	49996253	Imputation	yes	.	.	.	.	.	.
AVRIG14246	.	scaffold150701_3279048	v1.0	Triticum aestivum	[C/G]	TTGAAAAAAGTTTGAAGGCGCTTATGGAAACAAAGGTTGTCCTGGTATATGNTCCGCTTGCTGTCTCTTGATGATGGCAACGGGCCGCGGCGGTAGGGCA[C/G]TAGGCAGGTGCCCAGCAGCAAGGCGCGTAGACGCGTGGTTCAAAAAATAATGAATGGCGGTGGATCTGTATGGCTAACGGCGAGGACAACATTTGGTCTG	1A	49999380	Imputation	yes	.	.	.	.	.	.
AVRIG14247	.	scaffold150701_3815759	v1.0	Triticum aestivum	[A/G]	CATCATCCTCATTCGCCTTAAGCACAACGTAAAATGTGAGAAGCAAAACT[A/G]AGAAGGGTTAGTGTACAGCAGGTGTATGCAGTGCTTTCATAGATATGANA	1A	50536091	Imputation	yes	.	.	.	.	.	.
AVRIG14248	.	scaffold150701_4987912	v1.0	Triticum aestivum	[T/C]	TNGTAATTTTAAGCGCAATTAACTAATCACAAAAAAAATATAAATTCGGT[A/G]CCCTACGTTATTTCATCAAACTAAGCACTTCAAAAACTACAAAACTAACT	1A	51708244	Imputation	yes	.	.	.	.	.	.
AVRIG14249	.	scaffold150701_4988358	v1.0	Triticum aestivum	[A/C]	TAAAAAGGTGCTTTAGATCTTACGTACGGATGAGTGAGGAGACCTGGGGG[A/C]GCCAATACGCCATGCCGCCATGGCCAGGCTCGATCCGCCTTCAACGTTNG	1A	51708690	Imputation	yes	.	.	.	.	.	.
AVRIG14250	.	scaffold150701_5813494	v1.0	Triticum aestivum	[A/T]	ATCGGGAAACTCCAGACGGCAACCGACCCCAGGCTAACATACGTGGCAGGAAGCAGAAATAAAAAAGAAGAAGGCAGCAGCGCATGCACAAAGATCCAAA[A/T]AACTTAGACAATTTGGTTTGCACATACGCAGCGCATGCAACCAATATGNAACTGGGGCAACGCAGAACATGCAACCAATCGGCAAGGGCGGCCGCATTTT	1A	52533826	Imputation	yes	.	.	.	.	.	.
AVRIG14251	.	scaffold150701_6304032	v1.0	Triticum aestivum	[A/C]	TNCATCCGACGGTCACGCGCCGCACGACGTCGTACGTCAGTTAGCCGTCG[T/G]TTGGAGACTTGGAGCCATCCGACGGTCAAGCGTCACCTGCACCGGCTAGC	1A	53024364	Imputation	yes	.	.	.	.	.	.
AVRIG14252	.	scaffold150701_6305471	v1.0	Triticum aestivum	[A/G]	AGAGAAAAAATCCAGGGTATAGAAACGGTCGATATATTGCGAAAGTACTC[A/G]TGTGATCCTGCATGAACAGTAAACTTCAAAAAAATAGTAAATCTTTTANA	1A	53025803	Imputation	yes	.	.	.	.	.	.
AVRIG14253	.	scaffold150701_7275423	v1.0	Triticum aestivum	[A/G]	ANGATGGCAAAAGTGTTGCATGGTCGTCTGAAACTTAGTTAAATCCCAGT[T/C]GACTGATTTTTAGCATGCGCGTTATTGAATTTCCTCGACTACTAAATGTT	1A	53995755	Imputation	yes	.	.	.	.	.	.
AVRIG14254	.	scaffold150701_7281414	v1.0	Triticum aestivum	[T/C]	TATCCATCAAATCACATCGTTCTCTTTCCTTGTAGAAATTGAGATACATG[T/C]CATCTTACTTTCTATGATTTTCATATTTTTATGAACCAAAAGAGAACTNA	1A	54001746	Imputation	yes	.	.	.	.	.	.
AVRIG14255	.	scaffold150701_7294626	v1.0	Triticum aestivum	[A/G]	CACATCAATTTGGCTCTAGATGCTGCTCTAGAGTAGTAGATCAGTCCAAA[A/G]AGGTCACGCTCAGCTATTACTGAAAGCAGAGTAGCAGGTCCAAAGAAGNT	1A	54014958	Imputation	yes	.	.	.	.	.	.
AVRIG14256	.	scaffold150701_7301015	v1.0	Triticum aestivum	[G/C]	TGCAGGTCAAGAGAGAAAACAATCAGAGGAAGAGACATGGAGGAATCGCAGATGGGGAATCGAAAACAGATCGAAAAAATCAACTCAAGGAAGGAGAGAG[C/G]TCGGAACAATCGGAAACCTCGTCGTCTCCTCCTCGGAATTGAGCCGTCNTCCGCCTCCGGGGAGCCAAGCAGCCGTCGCTCACCGTTGGTGCCAGCGCAC	1A	54021347	Imputation	yes	.	.	.	.	.	.
AVRIG14257	.	scaffold150701_7629586	v1.0	Triticum aestivum	[T/C]	TTTGCCAGTAGTTAGCACTTGTAGTTGTAGGAATAAGAGGGTGGATGCGT[T/C]GAAGTGACTTTACTTGTGCCTAGTTAGCAAACGAAGCTCTGCGTTGTTNA	1A	54349918	Imputation	yes	.	.	.	.	.	.
AVRIG14258	.	scaffold150701_7629936	v1.0	Triticum aestivum	[A/C]	TTAATGGGGCGTGCTACGTGTCCACCAACTGATCTTTTCAAAAGATTGGC[A/C]GGGTTGCTAGCCGCCAGATCTGGCGTCATCAAGCCGTTGACGGGCATCNT	1A	54350268	Imputation	yes	.	.	.	.	.	.
AVRIG14259	.	scaffold150701_7634380	v1.0	Triticum aestivum	[A/G]	GNCAAATCTAAGACAAGAATTTTGGGACGGAGGGAGTACTAGCTTTGCGA[T/C]GGCGGGCTGTGAACTGCGCCTTCTCCAGATGATAATTCTCAATCTACTCT	1A	54354712	Imputation	yes	.	.	.	.	.	.
AVRIG14260	.	scaffold150701_9619363	v1.0	Triticum aestivum	[A/G]	ATGCAGCCGTATTATTAAAAATGGTTCGTCGAACACAAAGTCTGGTATCT[A/G]AAGTATAACTCACATGAGGAGCACAGAAAAACAAAGATAAAGGAAAAANA	1A	56339695	Imputation	yes	.	.	.	.	.	.
AVRIG14261	.	scaffold150701_9645064	v1.0	Triticum aestivum	[A/G]	TGTAACATTTTTTCCTTGTTAGACGGCTCTCATATTGCTCATGTTCTAAA[A/G]TAGGCTTTTTAATTGTATTGCAGTGTTGCTTGTTTGATGGAAGCTTAGNG	1A	56365396	Imputation	yes	.	.	.	.	.	.
AVRIG14262	.	scaffold150701_9786599	v1.0	Triticum aestivum	[T/C]	TGCCCCTAAATGCAACAAAGAAGGGCTTGTTATAGTATTTTACATTCATT[T/C]AGGACAATAGCTTTTCTTTTTCTTGCAAAAGGATAGCAGTTAACAAGTNT	1A	56506931	Imputation	yes	.	.	.	.	.	.
AVRIG14263	.	scaffold150701_9898359	v1.0	Triticum aestivum	[A/C]	TNGGCAAGCGTTTGATTGAATTTTATGAAATGACCCAAGTTGATTGTTGA[T/G]TGCTGATTATGTTACGTTTGTAAGTATGATATACCCCTTTTGCCAAAAGT	1A	56618691	Imputation	yes	.	.	.	.	.	.
AVRIG14264	.	scaffold150701_10488121	v1.0	Triticum aestivum	[T/C]	CAATTGCTATGGGATCACCTCCCATCTGGAACGGAGCTGCTCAAGCGGCA[T/C]GGCCTTGGTGATGGGTTGTGCCCCTTTTATGGTGTTCATGGGGACCCANA	1A	57208453	Imputation	yes	.	.	.	.	.	.
AVRIG14265	.	scaffold150701_10673683	v1.0	Triticum aestivum	[T/C]	ATATGGCAGAAGAGGATTACAGATGAATAATAGAAGTGGCATACAGCTGA[T/C]TGCTCAGTCTCCGAAGCATTCTTCCCCTTGATCATAAGGCGATTCGCANC	1A	57394015	Imputation	yes	.	.	.	.	.	.
AVRIG14266	.	scaffold150701_11528287	v1.0	Triticum aestivum	[A/G]	CATCTCATTCGCAACAAACCATTCGGTAAGCAGTCTTTTGCAATAAGTCA[A/G]AATCAACAATTTTCGTGAGGTCAGCACCAGCACGATAGTGAACAGTATNC	1A	58248619	Imputation	yes	.	.	.	.	.	.
AVRIG14267	.	scaffold150701_11529052	v1.0	Triticum aestivum	[A/G]	GNAAAAAGAACATAAGAAGCTTAATTAGATAGCCTAGCCAGCAGAAGAAG[T/C]AAGACACCATTAAAAAACAACGACCACACGGAGCACAACAGTACACAATA	1A	58249384	Imputation	yes	.	.	.	.	.	.
AVRIG14268	.	scaffold150701_11578008	v1.0	Triticum aestivum	[A/G]	ANTCCTTCGTCCTCCCTCCTTCCTCTTGCACCCTCTGTTTGTTCAATTTC[T/C]TTCCTGATTTTCTGTATTCGATGAGCACGTGCGGTACATTGCATATTGTG	1A	58298340	Imputation	yes	.	.	.	.	.	.
AVRIG14269	.	scaffold150701_11578116	v1.0	Triticum aestivum	[A/G]	ANTGATGACTATTACTTGATGAATACTTGCTGCATGATTTTTCCAGTGCA[T/C]GTTCAAGTTTACGTACCCTACAAAAAAAAGTTTACATGTGCAAGGATTTT	1A	58298448	Imputation	yes	.	.	.	.	.	.
AVRIG14270	.	scaffold150701_11983753	v1.0	Triticum aestivum	[A/C]	GNCTCCGAAGCATTCAGGTTTTGCTGAACCATCTAAATATATTTTAGTTG[T/G]TTTTTCCATCTCTAATTAAGCTTCCCTGTCGCAGGTCCTTCATTGTTGCC	1A	58704085	Imputation	yes	.	.	.	.	.	.
AVRIG14271	.	scaffold150701_12231534	v1.0	Triticum aestivum	[A/G]	CAGTAGAGTTCAACCACAATTTGTGGTTTTAAAAGATAAAACTAGTTGCC[A/G]AAAATTGAGATTCATTTTAAGGTTTAAGGTGAAATTCATGCAAGTAAANG	1A	58951866	Imputation	yes	.	.	.	.	.	.
AVRIG14272	.	scaffold150701_12232999	v1.0	Triticum aestivum	[A/G]	AGAACTACGAAGAACAAAACTAAGCACGACTGGTACCGCAGAATATCGCC[A/G]AACGGTTCTCAGTTTTTAGTATGAACGCAACCAACCGTTGTATGTTTCNA	1A	58953331	Imputation	yes	.	.	.	.	.	.
AVRIG14273	.	scaffold150701_14236109	v1.0	Triticum aestivum	[T/C]	TCGGCTATCGGGGATCGTACTTCCCGGTGAGTGTACCAGCAGCAGGCAAG[T/C]GCAGTGGCATTTATACGTGGCCGGCCGCGTCTCCAACTAACTACAGATNC	1A	60956441	Imputation	yes	.	.	.	.	.	.
AVRIG14274	.	scaffold150701_15757812	v1.0	Triticum aestivum	[T/C]	GNTGCAAGGTTGACCAAGCAAAGGGAATGATCCATTACTGCTGAAGGTAC[A/G]TAATAGTGTTTGGATGGTACCAGCTAATGTTTCACTCTGTGATATTTTTT	1A	62478144	Imputation	yes	.	.	.	.	.	.
AVRIG14275	.	scaffold150701_15766556	v1.0	Triticum aestivum	[T/G]	CNGAAGAGATCGTACAACCTGCAAAATACACAAAAAACAACCGGTCAGAG[A/C]ACAACGACACATAGGCATGCAATGAACACTCAGAACGGCCTATTTACCCG	1A	62486888	Imputation	yes	.	.	.	.	.	.
AVRIG14276	.	scaffold150701_17971276	v1.0	Triticum aestivum	[A/G]	GNCGTCCTCCTACGCTGTGCAGAGGTCTTCGCCGCCGGCCCATCCCACCG[T/C]TGTAGGGTAGTAGGATGACCGAGACGACACGCCACCCGCACATGCAGAGC	1A	64691608	Imputation	yes	.	.	.	.	.	.
AVRIG14277	.	scaffold29301_1132526	v1.0	Triticum aestivum	[A/G]	TTTAGGCTGGCAATTTGGTGGTTCTTACTTCTTTTGTGTTACATGTTGCC[A/G]ATTTAGGGCTAGTTGTGCATTCATGTGCAACTACCAATTTGGTAAAGTNG	1A	73312517	Imputation	yes	.	.	.	.	.	.
AVRIG14278	.	scaffold64064_5248193	v1.0	Triticum aestivum	[A/G]	ANCAGAGGATGATTACAGAACAAACTGTAAGATGTGTGTTGTGTGACTCA[T/C]GTCACAAATTCAGAACATAACTATCACACGATTCCTAGTTCCCCTTTGTC	1A	79693335	Imputation	yes	.	.	.	.	.	.
AVRIG14279	.	scaffold64064_7708670	v1.0	Triticum aestivum	[T/C]	GNTGGCAGGGCCCTGCACCCACGACGACGTGTTGTGTCAACACGCATACG[A/G]AACTATCTAATTAAAGGGTTTTCTCTCAAAAAAACTAATTAGAGGGTTTG	1A	82153812	Imputation	yes	.	.	.	.	.	.
AVRIG14280	.	scaffold64064_8275165	v1.0	Triticum aestivum	[A/G]	ANGTATTTTATACTACGTACAATATAACCAGCTGGATAATTGGAGCAGTC[T/C]CAGCCACTAATTAGTGCTACTAATTATCAACACTGCCCACCAGACTTCTG	1A	82720307	Imputation	yes	.	.	.	.	.	.
AVRIG14281	.	scaffold64064_11682756	v1.0	Triticum aestivum	[T/C]	CNTCGGACGAATTGATTCGATGGCGTAGTGTGACGAAGGATCCGTGATTT[A/G]TTACCGTGAAAAATATGCATTTCTTTTGGCGAGGTCCCGGCTTTCCCGAC	1A	86127898	Imputation	yes	.	.	.	.	.	.
AVRIG14282	.	scaffold44824_14967810	v1.0	Triticum aestivum	[T/G]	CNTGTATAAAAATGATCAGCCTTTTATTTACGAAATGAACAATGTGTAGT[A/C]AAAAAAGTATGCATGTATTTGAAAAAAAGGGAAAGAAAAAAAGATAAGAA	1A	91410067	Imputation	yes	.	.	.	.	.	.
AVRIG14283	.	scaffold44824_14964505	v1.0	Triticum aestivum	[T/C]	CNGCTCTTGCTCTCGCCTCCCCCGGCGGGATCCATGAGGAGTTCAAGCCT[A/G]ATGCGGCCGCGGCAATCGCTTCCGGTACCGCAATTGATCGTTTGTAGGAG	1A	91413372	Imputation	yes	.	.	.	.	.	.
AVRIG14284	.	scaffold44824_14876588	v1.0	Triticum aestivum	[A/G]	ANTTAAAAGGATGCCAAGTTGCCATAAGCTCGTATAAAAAACCAGCAAAA[T/C]AAGTAGTACCTCCCAGTACGAAGCAACTCTATCAACAAAGTGTGTAAAGC	1A	91501289	Imputation	yes	.	.	.	.	.	.
AVRIG14285	.	scaffold44824_13011273	v1.0	Triticum aestivum	[A/G]	CNAAACTCGCCTGAAAATCATGAAACTTGGCATGATGTTATGACATGGCA[T/C]CAACATGTTATGATAAAAATATATATAATTTGAGACAAGTTTTGGTATAA	1A	93366604	Imputation	yes	.	.	.	.	.	.
AVRIG14286	.	scaffold44824_10519551	v1.0	Triticum aestivum	[T/C]	CATCAGAATTTCGTCCTAGGACGACTGTAGCTGACTTCCTACCTTTTGAA[T/C]GAAAAGAAACGCAAAGGTCTTTTGCGTTTTCTCGAGAAAAAACATCAGNA	1A	95858326	Imputation	yes	.	.	.	.	.	.
AVRIG14287	.	scaffold44824_9950882	v1.0	Triticum aestivum	[T/C]	TAATAAAAGTTATCGTTTTCATAAAAAAAACAGGAACACATTAGCTTCCA[T/C]CCACTCTGATGCATGCTCCAAGAATATATATTTCTTCTTTTTATCCCANC	1A	96426995	Imputation	yes	.	.	.	.	.	.
AVRIG14288	.	scaffold44824_8566554	v1.0	Triticum aestivum	[T/C]	GNAGTTAAAATGTTAAGGCCCGCAAGTAAACAGGAACCATTCTAATAATC[A/G]GATCATACTCCTATTAAGTGAAGGTAGGTGTGTATGAGAGAGAATAGGGA	1A	97811323	Imputation	yes	.	.	.	.	.	.
AVRIG14289	.	scaffold44824_6627684	v1.0	Triticum aestivum	[A/G]	CGAGCGCGGGAAATAACCGACTTGTTCCATGAGAGTTGTGTTGGGCTTTC[A/G]AGTGCTTTATAATTGCCGCGCATTATATAGCCGCGCTCGAGTGTTGAANT	1A	99750193	Imputation	yes	.	.	.	.	.	.
AVRIG14290	.	scaffold44824_4016694	v1.0	Triticum aestivum	[A/G]	CCTACGATCTCATTTCTTTTCCTTTCTTTCAACGAAAGCTAAACCTACGT[A/G]AGTTGATTTAGATTAGTGCGGGGTGGTTGGCATTCGACAACGGCCGCANG	1A	102361183	Imputation	yes	.	.	.	.	.	.
AVRIG14291	.	scaffold44824_474576	v1.0	Triticum aestivum	[A/G]	ANGTATGAATCTTTAAGCAAGTTATGGATTAATTATCCAAAGCCTCTGAT[T/C]CCCAGTAATTACCTACTCGCAAGATGTCCCTCCTTTTGCTGTTGACGTCT	1A	105903301	Imputation	yes	.	.	.	.	.	.
AVRIG14292	.	scaffold80709_642113	v1.0	Triticum aestivum	[T/C]	GAATGGCTTGTTTCTATGTTGTGCCTTGAAAGCTTCCAAAGTTCGGAATG[T/C]GTACAAATAAAAGTGATAGCCATAATGTAATAGTGAAGGGCACAATGCNA	1A	107642992	Imputation	yes	.	.	.	.	.	.
AVRIG14293	.	scaffold80709_641402	v1.0	Triticum aestivum	[A/G]	GNCGGGGCCATAGTCATGCCATCGGCCATAGTTCTTGCCAGCCAGAGTGC[T/C]AGCGGCCGGTATACATGCCAATCAACAAAAAATCGCCTCAAGTTCATTTC	1A	107643703	Imputation	yes	.	.	.	.	.	.
AVRIG14294	.	scaffold125824_607464	v1.0	Triticum aestivum	[T/C]	TNGGTGAGGACTCTTATCAAAAGAACAAATAATTGGTCTTTCATTCTTCA[A/G]GAAAGTTATATTTCAAAAGAAAAAAATATATGAGAATATGTCATAGAACA	1A	109430668	Imputation	yes	.	.	.	.	.	.
AVRIG14295	.	scaffold112743_3215169	v1.0	Triticum aestivum	[A/G]	TNGTATAAGATAAACTCCAAAATGAGAAGATGATGAAACCCCATCAAAGA[T/C]ATTTACTCTCCACTTTGGTTCCTGGAGAAACAGTCCACTATTTTTATCGC	1A	113253400	Imputation	yes	.	.	.	.	.	.
AVRIG14296	.	scaffold112743_3215621	v1.0	Triticum aestivum	[T/C]	ANGTCATTTTTTTTATACACAATCAAATAGCAATCCACCTTTGGTTCCTG[A/G]AGAAAAATCCACCTTTTTTATTTTTATCGCTAACCTTAGACAAAGAAACT	1A	113253852	Imputation	yes	.	.	.	.	.	.
AVRIG14297	.	scaffold54198_9549270	v1.0	Triticum aestivum	[T/C]	TNTGCGTTGGTACAAGTGATAGGTTTTGGAAACAACATAATGAACGTAAC[A/G]CACAGAAGGAATAGAACTAAATGGAAAGTCGCTGATAGGGAATCACCTTC	1A	115739828	Imputation	yes	.	.	.	.	.	.
AVRIG14298	.	scaffold54198_8040698	v1.0	Triticum aestivum	[A/G]	TNTAATGGAGAACAAACCAGTGTTGGACCATTGACCTAAAGAAAGAGAAA[T/C]GAGACAGTAGGAATAATAGGTGGCATGTGCTCCCTTTGACAAACATCTTC	1A	117248400	Imputation	yes	.	.	.	.	.	.
AVRIG14299	.	scaffold54198_8040410	v1.0	Triticum aestivum	[A/G]	TCTCTAACACGATTGGTGTATGAGTTAGATGAGACTTTGTTAATCCTCAG[A/G]GAATTAGCAAATCCGACCTATAATACTCTCACACTTTAGTTTTATTTANG	1A	117248688	Imputation	yes	.	.	.	.	.	.
AVRIG14300	.	scaffold54198_5579990	v1.0	Triticum aestivum	[A/G]	TNCCTGTTTTCTTTGACAGTTCAGTGTTTGTGCCACAGCTTGTCAGATAA[T/C]TAACCATCTTCACGCCTATATGAGATCATTGGAATTACTCCTTTGTTTTC	1A	119709108	Imputation	yes	.	.	.	.	.	.
AVRIG14301	.	scaffold54198_5576666	v1.0	Triticum aestivum	[T/C]	CCCACATCGCTCTAGAGCTCGCCATCATATCGACGTGTTACGGTGCTGAT[T/C]GTGTCGGGCGAGAAGGCGGCGTTTAAATAGTGGATGCCAGCCAGGTCANG	1A	119712432	Imputation	yes	.	.	.	.	.	.
AVRIG14302	.	scaffold54198_1738735	v1.0	Triticum aestivum	[T/C]	CNAACTTCGATATATGCTCTTCAAGGAGGGATGTCCAATGGAGTGGCTCA[A/G]TAGCTGATTAGAGTTTTTTTGTCAACAGAAAATGGCAGAGTCGTGGAGCT	1A	123550363	Imputation	yes	.	.	.	.	.	.
AVRIG14303	.	scaffold34080_596383	v1.0	Triticum aestivum	[T/C]	CATGAACAAACGGAGCCTTGATGTGTTTGGTTGAGAAACCAAGTAGAATG[T/C]AATGTCATGGTTTCATTCCATTAGAATGGGTCCATTCCATTCTTGTGTNT	1A	129393312	Imputation	yes	.	.	.	.	.	.
AVRIG14304	.	scaffold34080_1354529	v1.0	Triticum aestivum	[T/G]	ANAAATCCATACTATCGATGCAACCTAAAATAAATCGTATAGATCATCAA[A/C]GAAATTCTGGAACATAGAATAAATGGACATAGAACAAGCCGGTAGTTAAT	1A	130151458	Imputation	yes	.	.	.	.	.	.
AVRIG14305	.	scaffold34080_3475636	v1.0	Triticum aestivum	[T/C]	ANATCAATATGGCGGTGATGATGATGTCTGGATTGGGAAGACACTCTACA[A/G]GTAAAACAAAAATGGTTTACGACGGTGCACCAATCAATTTTAAACAATTT	1A	132272565	Imputation	yes	.	.	.	.	.	.
AVRIG14306	.	scaffold34080_4329476	v1.0	Triticum aestivum	[A/G]	TNATCGAAAAACCGAATGGCACGAATTGTGGCACTTGTAATTTGGGTTGA[T/C]GTATAGTGTTGAAGATGCCCTAACCACCGACAGGGAAGGAGAAGAGAAAG	1A	133126405	Imputation	yes	.	.	.	.	.	.
AVRIG14307	.	scaffold25714_3248073	v1.0	Triticum aestivum	[A/G]	GNATTTTTTTCATAATTTTTTGAAACCTAAAAATTTATTTTTTGAACTTG[T/C]TAACTTTCGGGCTCCATGGAGCTCAAGCGCCATTAAATGGCCAGTTTGTA	1A	136926722	Imputation	yes	.	.	.	.	.	.
AVRIG14308	.	scaffold25714_3553681	v1.0	Triticum aestivum	[A/G]	TTTTGACCACTTATAATAAGAAAAACAGGATAAGAAGTGATGCATATTGA[A/G]ATATTTTTGGTATGGTTTGATGTGTTCGTAGAGCCGGATGATGCCCGTNG	1A	137232330	Imputation	yes	.	.	.	.	.	.
AVRIG14309	.	scaffold25714_4107399	v1.0	Triticum aestivum	[A/G]	AGGGCAGAAATAGCTAATGATACAAAGGAGGTGATGCTCTTATTGGAACG[A/G]AACATCCTGACGTGTCTTCCTGGCCAATAAGGGAGTACGATATGCCATNA	1A	137786048	Imputation	yes	.	.	.	.	.	.
AVRIG14310	.	scaffold20452_276020	v1.0	Triticum aestivum	[T/C]	CATGATCAAGTCGGCCTTCCTCGGAAACTCTCATGACCACCGCTCATCCA[T/C]AGAGTTCGTTGACATCTCCTCAACGTCACCTCAAACTGGGTGAACATANC	1A	139915339	Imputation	yes	.	.	.	.	.	.
AVRIG14311	.	scaffold20452_728462	v1.0	Triticum aestivum	[T/C]	ANGGGCCGGCCCACGGGGAGATGGTGCGTGGGCGTCAGCTAGGGGAACTG[A/G]CGCCCGCAGCGCCAATTAGGAGCTCCCCACTTCCAAGCAATTTTATAAGA	1A	140367781	Imputation	yes	.	.	.	.	.	.
AVRIG14312	.	scaffold20452_3631192	v1.0	Triticum aestivum	[T/C]	CATGCATTCATAGTTGTAGTCTCAATTGATGGCCTGCACAGCAGCGTGAT[T/C]GTAAGCGCCAACGCAGCCACGCCAGGCTGTGCTCCAAAAGAACTGCCTNC	1A	143270511	Imputation	yes	.	.	.	.	.	.
AVRIG14313	.	scaffold14596_6074343	v1.0	Triticum aestivum	[A/G]	CAACGTAATGATGAACTTCTCACCACCTAACATCACCATTACCGGCACAT[A/G]ACTTAGAACCTCCCTTCAAACTCAAAACTAGTTTTCGGGACCATCAGANT	1A	147682803	Imputation	yes	.	.	.	.	.	.
AVRIG14314	.	scaffold14596_5148197	v1.0	Triticum aestivum	[T/C]	AATCTTATGTTTATTGGATACAAAGTTTGCACTATCAATTTTGCCTGTTC[T/C]GTTGGGCTGACCTGCATCTATAATTCCACCAAATCTTTTCATGGTTTCNT	1A	148608949	Imputation	yes	.	.	.	.	.	.
AVRIG14315	.	scaffold14596_2897149	v1.0	Triticum aestivum	[T/C]	GCAGGCGTACTCGGCATCTGCGTGGCTTCTGTGCTCGGGTTGGTGGTCGG[T/C]GTCGGCACCGCTTCATCGCTCGGGCTGGGCGTCGACGTTGTTGCCGGCNT	1A	150859997	Imputation	yes	.	.	.	.	.	.
AVRIG14316	.	scaffold14596_2895837	v1.0	Triticum aestivum	[A/G]	ANAATAATGACAAAAGTACCCCGCTAATCAACGGCTGAGATGATTCAATA[T/C]TGTTCACTTTCAGAGGTAGTATGATGCACCGTAAAAAATCTCAAAACAAA	1A	150861309	Imputation	yes	.	.	.	.	.	.
AVRIG14317	.	scaffold76258_6372370	v1.0	Triticum aestivum	[T/G]	TNTACCTATAAGACGGATCACAGCATATTGATGTAAATCAATGCGCAATT[A/C]TTTTTCTGTTTTTACGCAGGGTGTGTTACATGTTAAGATAGTTTTAGGCT	1A	155080985	Imputation	yes	.	.	.	.	.	.
AVRIG14318	.	scaffold76258_6367392	v1.0	Triticum aestivum	[A/G]	CNCCTGTCAGCACACCTATCCCACTTGCTTCAATGTACTGTCCGGTGCCG[T/C]TGGTCTGTCGCCGCAGCGATGCGGCAGCACGCATTGAACTGCCTGTAGCT	1A	155085963	Imputation	yes	.	.	.	.	.	.
AVRIG14319	.	scaffold76258_4368087	v1.0	Triticum aestivum	[A/G]	TNAAGGCCAGAAAAGGCGGGGTTCCACTTATTTTAAATCATAGGTTACTT[T/C]TGGCAAGGCTGGGTTTTGCTTACTTTATTAAATAATAGGTAACGAAAATG	1A	157085268	Imputation	yes	.	.	.	.	.	.
AVRIG14320	.	scaffold76258_1931231	v1.0	Triticum aestivum	[A/G]	TAAGGGCAACTCCAACGTGGATCACCAAATCATCTCTAAATGTCCAGACC[A/G]TACGGTCCGAACACTTTTTGCCATTAAACGGGAGTCCCCAAATATCTGNC	1A	159522124	Imputation	yes	.	.	.	.	.	.
AVRIG14321	.	scaffold107567-1_1847002	v1.0	Triticum aestivum	[A/G]	TNACTCGAATGCTGTGGCAGTTTTTTCTTATTTCCTTCTTTGTCAGGTGC[T/C]ATTTACAATGTTTGTCATCTTTTTATTCAATGTTACTGGTTTAAAGTCGA	1A	163383023	Imputation	yes	.	.	.	.	.	.
AVRIG14322	.	scaffold107567-1_1589391	v1.0	Triticum aestivum	[T/C]	GGTTTCTTAATCCCTTTCACTCACTGTAGGTGCTTCATGATTTGCCTCTT[T/C]TGTGGAAATAAGTTTCATGCGCATCAAAGCGAGGTCAGAGATGAAAACNC	1A	163640634	Imputation	yes	.	.	.	.	.	.
AVRIG14323	.	scaffold106968_324170	v1.0	Triticum aestivum	[T/C]	TNTCACAATGGTTGTACAAAACGAAGCCCCACAACCACCTAAAAAAACCC[A/G]CAGTCCTTTCACCGTGGTTGCTAAAAAAAGTCTTCCTGTATCCCTAACCT	1A	165554294	Imputation	yes	.	.	.	.	.	.
AVRIG14324	.	scaffold106968_3332709	v1.0	Triticum aestivum	[A/G]	TGATGATCTCATTGCCATTGATGAGCTTGATAAAGCAAACCTTACATCCA[A/G]GGGTGTCAAGAGTTCTTCTGCTGGGAAAAAAACCTGTAACACACTACCNG	1A	168562833	Imputation	yes	.	.	.	.	.	.
AVRIG14325	.	scaffold106968_5788569	v1.0	Triticum aestivum	[T/C]	TNGTTGAATGATGTAATGTTGGGTCATGTTGATCTCTAGTTGTAACAATA[A/G]CTTATTAGCTCATGTGAGCTCCATACCTTATATATATGTTATCGTTCGAG	1A	171018693	Imputation	yes	.	.	.	.	.	.
AVRIG14326	.	scaffold106968_5788624	v1.0	Triticum aestivum	[A/G]	TTAGCTCATGTGAGCTCCATACCTTATATATATGTTATCGTTCGAGTTCT[A/G]TGATGATACTTATTACGTCTCACCCCACAGCGTGTCATAGTGCGTGTANG	1A	171018748	Imputation	yes	.	.	.	.	.	.
AVRIG14327	.	scaffold14798_4402080	v1.0	Triticum aestivum	[A/G]	TNCATAAACATAGTAAATGTTCTCTGAAATCATTGGATCCGGCTTCGTGG[T/C]TCCATAGGATGGTGATACAAACGCATGATTTTTTGAAAATTAAGTAGCAA	1A	175542232	Imputation	yes	.	.	.	.	.	.
AVRIG14328	.	scaffold14798_5273467	v1.0	Triticum aestivum	[A/C]	ANCAGCATACTAATGTGCTGATCTAAAAATGTTTTTTTTCTAAGTGACGG[T/G]TTCGAGTCGGTAAATTAGTGGGTGTTCAGGCATTTTCTAAGTGGCCTTTC	1A	176413619	Imputation	yes	.	.	.	.	.	.
AVRIG14329	.	scaffold14798_6339519	v1.0	Triticum aestivum	[T/C]	CNTACGAGGGTGTGGTTCCAAAAGATTACCATTATGATCAACTAAGGACT[A/G]TGGAAAAGGCGAATGTACTATTGGGTCGGCCGCTTAAGGCAATGAAAGAG	1A	177479671	Imputation	yes	.	.	.	.	.	.
AVRIG14330	.	scaffold15884_471821	v1.0	Triticum aestivum	[A/G]	GCGGGGACACTGCAAAGTTGACTGCCGTGATCCCTACAAATGCCTGATCT[A/G]TCGACAGAGCGGGCACCATGCTCGTCAGTGCACTAGCAAGACGCCGCCNC	1A	179532347	Imputation	yes	.	.	.	.	.	.
AVRIG14331	.	scaffold15884_467880	v1.0	Triticum aestivum	[G/C]	TTATCAATTTAATACTGATGCTGCAGGATTCAGCATCATGCACCCTCAATCTCACTTGTTCTGTGTTTTTAGACCATTCACTTGCTCTGTATCTGGCACA[C/G]ATACTATATTTTTGATCATAGTTTCAGCTTGGGACATCCATTATCAGANTTGATATCTTTACTGTTAATATTTCTGCATGTTTAAATTATGACCTCATCA	1A	179536288	Imputation	yes	.	.	.	.	.	.
AVRIG14332	.	scaffold65345_5096274	v1.0	Triticum aestivum	[A/G]	ANCTGTACACAAAATAGCTCATCCTGAACCGACAAAAGCATCAACTACGA[T/C]CAGTGATGCATGTGAAATCACATCCTAAATCCTAAAGTATATGGCTACTG	1A	181729471	Imputation	yes	.	.	.	.	.	.
AVRIG14333	.	scaffold65345_5072046	v1.0	Triticum aestivum	[A/G]	TNGATCGCGCGTTCCCGTATGTGCGCGCTTTTTTCCTCTGTATCTCTCTT[T/C]CCTTTTTTTTGGCCTTGTTCTCTTCCTCCCTCCCTCCCTCCGACCTCCGG	1A	181753699	Imputation	yes	.	.	.	.	.	.
AVRIG14334	.	scaffold65345_1306878	v1.0	Triticum aestivum	[A/G]	ANATCGGTGGGGAGCAGGGCGGCGGCGCGATCCATGGCAAGCGATGGGCG[T/C]CAGAAGGTTAGGGATACAGGAAGACTTTTTTTTAGCAACCATGGTGAAAG	1A	185518867	Imputation	yes	.	.	.	.	.	.
AVRIG14335	.	scaffold65345_104180	v1.0	Triticum aestivum	[T/C]	ANCCAAGGACTTCGATGAATGGGAAGCAGGCAACGGTTAAAAATAAATCC[A/G]GGTAATCTTTATGATCCACCATCTACTCAGTATGTCCCTTAATCTTTAAT	1A	186721565	Imputation	yes	.	.	.	.	.	.
AVRIG14336	.	scaffold65345_98713	v1.0	Triticum aestivum	[T/C]	TCCCTTGAGTTACATGTCAAACATGAGATATTGCGTGTATGTCAAGGAGT[T/C]GCGCCAGTACAAGATCATCCCGTGGAGTAGTTAGTTAGCTAGAATACTNT	1A	186727032	Imputation	yes	.	.	.	.	.	.
AVRIG14337	.	scaffold36665-1_1396894	v1.0	Triticum aestivum	[A/G]	GNGGAATTAACACCTTTGGATCAGCCGTCGTGCAAGGGTCGTGCGACGAC[T/C]GTCGTGCGTAAAGTAGTTTCGAGAGGGAATGAAAATTTAAGTGAGAAGGA	1A	188222738	Imputation	yes	.	.	.	.	.	.
AVRIG14338	.	scaffold69905_2238363	v1.0	Triticum aestivum	[T/G]	GCTTTTATAGACCACGGTTCAAAGTATGACAAATAAAAGAAGAAACAGGT[T/G]TGCAGGTTTTCCTCTCTTAAGTTGTTAGAGAGTTGTCTTATGGAAATCNA	1A	197124611	Imputation	yes	.	.	.	.	.	.
AVRIG14339	.	scaffold69905_2252553	v1.0	Triticum aestivum	[C/G]	GCTAATTTTCCTGGCCTCTGGTGAAGCCACATCACCCTCAAATCGCCCCAAACGACATTCATTCATCTCCATGAAACGACAACATTCCAACCCTGCCTTA[C/G]ACTGCCATGCAAATGCAGAAGAAGATACTAGATTCCAACGACAACCCGNAAAAACCTCCCGCATCCGTCCGCGGATAGGAGGACCAGTCAGCGGACACGG	1A	197138801	Imputation	yes	.	.	.	.	.	.
AVRIG14340	.	scaffold69905_6859058	v1.0	Triticum aestivum	[A/C]	ATCTAGGAAAAAGATAGGTAGCTCAGGCAAATCTGATGCACAAGTGTGCA[A/C]ATCGAAGCGAAAGAGCGAAAAGCTTCAGTGTTTAAATTGAAATATACANC	1A	201745306	Imputation	yes	.	.	.	.	.	.
AVRIG14341	.	scaffold69905_11227100	v1.0	Triticum aestivum	[A/G]	AGTAGCGCTTGTTTTATTTCGCCTCTCAATGATATTTATCTTGCGTGGCT[A/G]CTCACTAAGTACATTGAGAGAATCTGATCTGGTGCATGTCGATGATTTNG	1A	206113348	Imputation	yes	.	.	.	.	.	.
AVRIG14342	.	scaffold69905_13100233	v1.0	Triticum aestivum	[A/G]	CGGCACCAAGTGCAAGTGGACGGAGGACTCCAACTTCACTTGCCTGAGCA[A/G]CCTCATTGATAACAACCATATCAAAACAATGACTAAGGCGAGAAAATANC	1A	207986481	Imputation	yes	.	.	.	.	.	.
AVRIG14343	.	scaffold69905_13100636	v1.0	Triticum aestivum	[A/G]	TATCTCCTGTGATAACTGCTGCTCACGGGTGTCTCTTGTAGGCTTCTCCT[A/G]TAGAAAGAGGCCGCCATGTGGCGAATGGATGTCACTTAGTCACTTTGCNG	1A	207986884	Imputation	yes	.	.	.	.	.	.
AVRIG14344	.	scaffold69905_14001419	v1.0	Triticum aestivum	[T/C]	TNTGTTTGAATACGTCGGTACTTAAGTTTTTTGATGGTGTGAAATGGGGT[A/G]TGGGCATGTGCTAGTTTCATATACTTATATATGAGGCCCCACTGTTTTCC	1A	208887667	Imputation	yes	.	.	.	.	.	.
AVRIG14345	.	scaffold72572_852576	v1.0	Triticum aestivum	[A/C]	ATCTGATCCGTTGTAGTTGTGGAGAAAGAAAGGGAGAATGGGACTTGGCC[A/C]TATCTCTTGCAGAGTTATCCTACAATAACTCCAAGCATAGATCCACAGNA	1A	216432476	Imputation	yes	.	.	.	.	.	.
AVRIG14346	.	scaffold72572_420366	v1.0	Triticum aestivum	[A/G]	TTTCCGGACGACCTCTACTGTAAACACTGATCTCGCTCAAATTTTGTTTC[A/G]GCTTCCACCACATCATCCGCTACACCACCACCGACTTCCGCAAACCTTNC	1A	216864686	Imputation	yes	.	.	.	.	.	.
AVRIG14347	.	scaffold82117_13223258	v1.0	Triticum aestivum	[T/C]	CATAATATAAGAGCATTTTTCTTACACTACATATTATACTCCCTCCGTTC[T/C]CAAATATAAGTTTTTCTAGAGATTCCAACAAGTGACTATATACGGAGCNA	1A	218214382	Imputation	yes	.	.	.	.	.	.
AVRIG14348	.	scaffold82117_9624823	v1.0	Triticum aestivum	[T/C]	AAAATCTCAAATAAAAATTTAGTTCGAGTTGAAGCCGAGGAGTATACCCA[T/C]ATGGAGCGGACATGGCAGTCGATCTTGTTGATGATTCTCAATAAATAGNT	1A	221812817	Imputation	yes	.	.	.	.	.	.
AVRIG14349	.	scaffold82117_7976846	v1.0	Triticum aestivum	[T/C]	TATATAAAACAATGATCACAACAACGCAATGCAAACACACGCCACCACCA[T/C]ACACGTACACATCTAAAACATGATACATAGGCACCGATCGCAGCAACANC	1A	223460794	Imputation	yes	.	.	.	.	.	.
AVRIG14350	.	scaffold82117_7341335	v1.0	Triticum aestivum	[T/C]	TNTTGGTTTTCTGAATTTTTAAAAAGTCATATCTTTCAAACCGCGCGTCG[A/G]AATTCAGATCCGTCTCACTGTTGAATTCTTTGCGACGAGATCTTTGAAAC	1A	224096305	Imputation	yes	.	.	.	.	.	.
AVRIG14351	.	scaffold82117_5002006	v1.0	Triticum aestivum	[T/C]	CNATTACATAGGCATAGGAATATAGAACATGACGAGTATGATAAGAATCA[A/G]CAAGCTCAATACTAAATGAGGATGATATTTATCATTAAGCACAAGTCTAG	1A	226435634	Imputation	yes	.	.	.	.	.	.
AVRIG14352	.	scaffold82117_2019981	v1.0	Triticum aestivum	[T/C]	GAATTCCTTTGTGTGTTAGGCTCACGTCTCTAGTATGTTCTGGCGTAGGA[T/C]CAACACTCAATTATTTTGAACGAGTTTTCAGCTTGCATTAATTAACGTNA	1A	229417659	Imputation	yes	.	.	.	.	.	.
AVRIG14353	.	scaffold82117_2015290	v1.0	Triticum aestivum	[T/C]	TAGTACAAATTCCCGTACGTTGCACCGGACAAAATATTAAACATAACTTG[T/C]TCCATACGCCATTATGCAACACTTTTTAATTCAACTTTTGCAAACGTTNG	1A	229422350	Imputation	yes	.	.	.	.	.	.
AVRIG14354	.	scaffold51925-2_736615	v1.0	Triticum aestivum	[T/G]	TNTCCTGCAGCATTACAAGAGAAGAGGGAGTATATGAAAGTTGAAAAGAC[A/C]AAATTTTACTGGAGATGCAGATAACCATTTATTTGGTCGCAAGGAGGAGT	1A	232347194	Imputation	yes	.	.	.	.	.	.
AVRIG14355	.	scaffold82617_841641	v1.0	Triticum aestivum	[A/G]	GNCAAAGAACCTCACCAGCCAATCAAAATTGGCGGCTGTCGTGCCCATTG[T/C]TCTCACTTTTAGTGAAATTTCACTAATTTTGGTACATACCTGCCTTTCGG	1A	233925549	Imputation	yes	.	.	.	.	.	.
AVRIG14356	.	scaffold44907_1869171	v1.0	Triticum aestivum	[A/G]	TGGGCCCGCCAAGTCAGCGACTAGCATCTTCGTCCTCATCCCATCGCCTC[A/G]GCTCCCGCGCGAATCAATGCCAAGGCTGCCACTGGTCAGCCTTCAATTNA	1A	234252107	Imputation	yes	.	.	.	.	.	.
AVRIG14357	.	scaffold60808_926038	v1.0	Triticum aestivum	[T/C]	CTATTTTGGAACGGAGGGAGTAGTTTTGATAAGATAAAATGCTACAGTTA[T/C]ATTGGACCAAACCAAGTCTGTTTCTCTAAATCAAAAAAGGAACAAAAANA	1A	237509607	Imputation	yes	.	.	.	.	.	.
AVRIG14358	.	scaffold60808_926536	v1.0	Triticum aestivum	[A/G]	ANTCATCGTGCAACTCAAACGGAGTGCTACATTTTCAGAAACATACATGT[T/C]AGACATGGTTGCCGAAGGGTTTTCTTGTGCACTTATGACTCACAAGACAT	1A	237510105	Imputation	yes	.	.	.	.	.	.
AVRIG14359	.	scaffold86194_561669	v1.0	Triticum aestivum	[A/G]	GGACCAATTTTCAAGCCCAGTTTGTGTGCCAAGATCACAAAATAGTAAAT[A/G]CTGTTACTTGCTCATCTACCTTATCTAAGAAGAGCAACTTTCCAAAACNT	1A	239002715	Imputation	yes	.	.	.	.	.	.
AVRIG14360	.	scaffold86194_1464490	v1.0	Triticum aestivum	[A/G]	CTAATGTAGGACGTTTTTGAACAGTGAACAGAGGGATTACAAAGCATCGT[A/G]TATTCCTGAAGAGTGAAGACAGTTCGCTTAATTAATCTGTTACATTATNA	1A	239905536	Imputation	yes	.	.	.	.	.	.
AVRIG14361	.	scaffold86194_2870763	v1.0	Triticum aestivum	[A/G]	TNATAGACTAGTATCATAGTATCATATGCATGATACTAGTATATGATACT[T/C]CCCATTACAATCAGCCTGAGGCATATGTGATGAGATAGATAAGCTGCATG	1A	241311809	Imputation	yes	.	.	.	.	.	.
AVRIG14362	.	scaffold86194_2936053	v1.0	Triticum aestivum	[A/G]	GNTGGATCACGTAATATGGCCCATATGGATGTGGTATGTGGTATGTGTGT[T/C]ATTATGCGTGTATAGTTTACATCTACGTTTACATATGTATTTGTGGAGGC	1A	241377099	Imputation	yes	.	.	.	.	.	.
AVRIG14363	.	scaffold80791_2148100	v1.0	Triticum aestivum	[T/C]	GNGGAATTGATCAGGGTGCTCTCTTCATATGTGCTAGCCTCCCCAAGCTA[A/G]CTGGTGGAGGAATTGATCAGCTAACCTTTTTTATATGGATCAAATAGCTT	1A	244461935	Imputation	yes	.	.	.	.	.	.
AVRIG14364	.	scaffold80791_6118684	v1.0	Triticum aestivum	[A/C]	TNGGTTTCGTTGGTTAAATTTATGGTCAAAGTTGGACCTCGGGAAGCGCA[T/G]GCGCACTATATTTTAGAATGGAGGGAGTACTCGGTAGCACAGTAGCCAGT	1A	248432519	Imputation	yes	.	.	.	.	.	.
AVRIG14365	.	scaffold80791_6119058	v1.0	Triticum aestivum	[T/G]	CNATGCTTTTAAACAGAGTGAGTACCTTGAGGCGGAGGCCCGGGTTAATT[A/C]TTAATTTTAAAATAAATCGACGCCCGCGTCTCTGCCAAATCCTGAATCGC	1A	248432893	Imputation	yes	.	.	.	.	.	.
AVRIG14366	.	scaffold80791_6567850	v1.0	Triticum aestivum	[A/G]	TNTGATGAACTCTCGTCTTAACGCTACAAATCATATTTGCATTTTATTTG[T/C]ATATATGTGGTATGTTAGTTCTTGTTTGGAACAGAAATGAAAATTATAGG	1A	248881685	Imputation	yes	.	.	.	.	.	.
AVRIG14367	.	scaffold80791_7070845	v1.0	Triticum aestivum	[T/C]	GACATGTTTGGCAAATTCTACTCCCTCAATTTGCGAGCCTTGCAAAAACT[T/C]AGAGGCCTCCTTTGGTTTAGAGGAATCTTGTAGGAATTTCATAGGATANG	1A	249384680	Imputation	yes	.	.	.	.	.	.
AVRIG14368	.	scaffold31149_1209019	v1.0	Triticum aestivum	[A/G]	GTTATTTGATACTAGATTCGTGATATATCTCAATGAGATTTAGTTACACG[A/G]ACATCAAGCAAAACGTGACTTTGCCCTCGTCCCGTCCCGTCCCTCGCGNT	1A	251342605	Imputation	yes	.	.	.	.	.	.
AVRIG14369	.	scaffold31149_1967534	v1.0	Triticum aestivum	[A/G]	ACCGTGCCTTTACTCCAGTTTTGAGTCACCGAGACTGAATTGAGTCGCTG[A/G]TCAGCTTTGTTGAGACCGCTCCGCCTTCGCCAACCCGGTCGCCTGGCCNC	1A	252101120	Imputation	yes	.	.	.	.	.	.
AVRIG14370	.	scaffold31149_5715583	v1.0	Triticum aestivum	[T/C]	TGGGTCCAGAGTTGCACAAATTGATCTCGCACAGTCAGAGTGCATTTATC[T/C]AGGGTAGGTGCATTCAGGACAACTTCCTCTATGTCTAGAATGTGATAANA	1A	255849169	Imputation	yes	.	.	.	.	.	.
AVRIG14371	.	scaffold31149_5716024	v1.0	Triticum aestivum	[T/C]	GATGAGTTTCTATGCTGATGATGCAGCCCTGTTTGTGAACCCTTGCTTTG[T/C]TGAGTTAGCCGCCTTGAAGCGGACCCTCTTGAGCTTTGGAGAGATTTCNG	1A	255849610	Imputation	yes	.	.	.	.	.	.
AVRIG14372	.	scaffold31149_5716313	v1.0	Triticum aestivum	[A/G]	GNTTGAAGGCGTGGAAAGGAAAGCTTCTGCAGCGCACTGGACGGCTCGCG[T/C]TGATCAACTCGGTGTTGACTAACACGGCGACCTATTTCCTGACAATATTT	1A	255849899	Imputation	yes	.	.	.	.	.	.
AVRIG14373	.	scaffold31149_6574551	v1.0	Triticum aestivum	[A/G]	GNAAAATACCTTTGTATCGTTTAAAATCTATACAATCTATCTAATTTTTA[T/C]TTCAATGCTTACATTTTTAGTTTGTAGAATAAAAGCGCGCTGTGCATTTT	1A	256708137	Imputation	yes	.	.	.	.	.	.
AVRIG14374	.	scaffold95425_1938847	v1.0	Triticum aestivum	[T/C]	CNAGCAGGCCTCCAAACTGGGTCACATAAATGCATGTATGCAGCTTGGTT[A/G]TTTTGCTTTAGCCCCACGAGACGAAGGTGGAATCTATCAACAACTTGGGG	1A	259062806	Imputation	yes	.	.	.	.	.	.
AVRIG14375	.	scaffold95425_1852562	v1.0	Triticum aestivum	[T/C]	CNGCCGTGGGGGTCTGCCAGATATCGATCCCCCTGCAAGCTCTCACAGCC[A/G]TGCCGAGTTCCTTCTGCTGCTGCTGCTGCACTCTGCTGCTCTCCCTTGAG	1A	259149091	Imputation	yes	.	.	.	.	.	.
AVRIG14376	.	scaffold64483_377631	v1.0	Triticum aestivum	[A/G]	ANGTTTCTTAATTACCTTGTCCAAGCTTAGATTGTCAAGAAGTCATACTT[T/C]CCAGGGATTTGAAGAAGCTGGATCAATACAACTTTATGTAGAGAAACTTT	1A	261379383	Imputation	yes	.	.	.	.	.	.
AVRIG14377	.	scaffold64483_1292322	v1.0	Triticum aestivum	[A/G]	TCCACGGAAAAATGTTTTCTTTCTTTAAAATTTGTCTTGTCATGGCGATT[A/G]CATGTACGATGTCATTACAAGTTAAGATGCTTTCTCCATTTTTTTTTTNA	1A	262294074	Imputation	yes	.	.	.	.	.	.
AVRIG14378	.	scaffold64483_1292616	v1.0	Triticum aestivum	[T/C]	TNTTATTCGAAGAACGTTACCATGGTTACTTAAGATGTTTATTTGCCATG[A/G]CAAATTTCTCGTTTTCGAACAGGGCAATTTTAAGTTACACCCATGGCAAT	1A	262294368	Imputation	yes	.	.	.	.	.	.
AVRIG14379	.	scaffold85144_419435	v1.0	Triticum aestivum	[T/C]	AACAAAGGTTGGACTTTTGGCTTTGGTACCTGCATCCGAACTTCGAGTGA[T/C]CGAGTTTGGTAGGCCTATAGAACCAAGCATCCAAACTTTGGTAGCTTGNT	1A	264212975	Imputation	yes	.	.	.	.	.	.
AVRIG14380	.	scaffold56127_2894523	v1.0	Triticum aestivum	[T/C]	CNCCACCGTACACCCGAGCTCGCGGACTGCGGTGGCCGCCGCGTCGACCA[A/G]CGCATCGTAGGCACCAATCCATCTCTCTCTCTCCAACTGCAGATGGAGGT	1A	267186719	Imputation	yes	.	.	.	.	.	.
AVRIG14381	.	scaffold56127_2895041	v1.0	Triticum aestivum	[A/G]	TCATGAGGACAGCACAGCGCAGGCGCAAAACGCGAGGAGCAGCGCACAGC[A/G]CCCGCGACCCGGGCTTCCTCGCATGCACGCGGCGCGGCAGGACAGGCTNC	1A	267187237	Imputation	yes	.	.	.	.	.	.
AVRIG14382	.	scaffold56127_5281604	v1.0	Triticum aestivum	[T/G]	GNTGAAATGTTGCCTAGAAAGCGGGCCAATTTCCAATGGAGTGGCTGGTT[A/C]TATTTTGTTGCAAAAATGTTACTCCCTCCGTCCTAGTATAATATAAGATG	1A	269573800	Imputation	yes	.	.	.	.	.	.
AVRIG14383	.	scaffold56127_5282529	v1.0	Triticum aestivum	[T/C]	TNAGTGAAATAAATCGGACCCTGTATATCTGTGAACCCTTCTATCATGAC[A/G]ATTAGTTTGTAAAGGCACATTCTTATTTTGACATGCTATTTGCAAATTCT	1A	269574725	Imputation	yes	.	.	.	.	.	.
AVRIG14384	.	scaffold56127_7711543	v1.0	Triticum aestivum	[A/G]	TNCGTCGTGCTTTTTTGCAAAAAAGTCCCCCTGTTTCTGAGAAATTAACC[T/C]GCAGTCCAGTAAATAAGTTAAAAAATGTTTTGTATTTCTGCCAGAAAATA	1A	272003739	Imputation	yes	.	.	.	.	.	.
AVRIG14385	.	scaffold56127_8024618	v1.0	Triticum aestivum	[T/C]	ANCGTGCACCCGAGCTCGTGGACGGCGGCGGCCGCGGCATCGACCAGAGC[A/G]TCGTAGGTGCCAGTCCATCTCTCTCTCTCTCTCCAACTGCAGATGGAGGT	1A	272316814	Imputation	yes	.	.	.	.	.	.
AVRIG14386	.	scaffold56127_8316510	v1.0	Triticum aestivum	[A/G]	TNTAGAAGCATTTGTGTGTTCTCAAGCTTAGGAGTTACAAGGAGAAATGG[T/C]ACTATGGTCTTGAACTTACACTGATCTGCTGCTAAAGAATGATCCTTAGC	1A	272608706	Imputation	yes	.	.	.	.	.	.
AVRIG14387	.	scaffold56127_8316843	v1.0	Triticum aestivum	[T/C]	ANGCACGGTTGACAAAAAATATTCATGTGCTACCCAGAATAAGAAAAAAA[A/G]GGTGAAATAGTCGCCTCCTACCTGGCAAAGCACAACCACCTCTCAGGAGG	1A	272609039	Imputation	yes	.	.	.	.	.	.
AVRIG14388	.	scaffold56127_12033322	v1.0	Triticum aestivum	[T/C]	GNGCAGTGCTATTCACCCTTCCGCAATGCAGTTCGCCGGCAGATGTGTTG[A/G]CCCATCGAAGATCAACTGCACCCCCTCCCCCGACGGTGCCATGCAGTCCA	1A	276325518	Imputation	yes	.	.	.	.	.	.
AVRIG14389	.	scaffold56127_12513514	v1.0	Triticum aestivum	[T/C]	TTGATTGTTGTAGTAGTAGTAGCAAATTATGTGAGCGTGCGTGCGTTTTG[T/C]ATATGTTGTGCTTCCATCGGGGACAGCTCAAGGATATTGTAAAACCTGNC	1A	276805710	Imputation	yes	.	.	.	.	.	.
AVRIG14390	.	scaffold130190-8_569338	v1.0	Triticum aestivum	[A/G]	AAAGTATGGTTTGGTTGTTTGCAGTGACACATTCGTTTCACCCTGTTGTG[A/G]CTTACAGTATTAAGCCACTCTGGTTCTTGATGTTAAAGTCATCTAAGGNA	1A	281891043	Imputation	yes	.	.	.	.	.	.
AVRIG14391	.	scaffold130190-1_1086749	v1.0	Triticum aestivum	[A/G]	TGTTGGTGGGCGGCTAGAGGCGCTGTAGCAGGTCGATTTATCTGACTACT[A/G]AAAATGAGCTTCAGAATATCTGTAGAACGTAGCCCACTTCCAGCCAAANA	1A	283716937	Imputation	yes	.	.	.	.	.	.
AVRIG14392	.	scaffold130190-1_470762	v1.0	Triticum aestivum	[A/G]	AAGGAGAGGCTTGGGTGCTAGGCTGCTGGTTGTTGCGAGACATATGTAGC[A/G]CATGTAGGTTGTTTGATGTGGGCTGTGTGCTCACCGTCGTTGTCGCTGNT	1A	284332924	Imputation	yes	.	.	.	.	.	.
AVRIG14393	.	scaffold130190-1_470057	v1.0	Triticum aestivum	[A/G]	TNCCACTGTCTTTTTTATTTTTTGGGTTAGGCTTTGTTGGTCCAAAAGTA[T/C]AGTATGACGGCGTGAATTGACACGGATGTATATGGATACATGTCCTTTGA	1A	284333629	Imputation	yes	.	.	.	.	.	.
AVRIG14394	.	scaffold130190-1_469291	v1.0	Triticum aestivum	[T/C]	CNTCGTCACCCCGAGCCTCAATCTCCTTAAACAATCACTCCCGCCGCACC[A/G]AGATAAGTCGGCTGTTGCATGTGACAAAGATGGTTCAGGGATGGAGGCGG	1A	284334395	Imputation	yes	.	.	.	.	.	.
AVRIG14395	.	scaffold130190-1_469083	v1.0	Triticum aestivum	[T/G]	TNCAAAGTGGATCAGCAAACAGCTATGTTCGTGGACATCCATCAAGCTTC[A/C]GTCGTTCAAGGCAATTTACCAAAAAAACAGGACACTTGTCATAATAAAAA	1A	284334603	Imputation	yes	.	.	.	.	.	.
AVRIG14396	.	scaffold82802-9_380289	v1.0	Triticum aestivum	[A/G]	CATCCATGGTGGTCGTACCACCACCAACGACCTCTCCCGGTGCCGGATAC[A/G]ATGGGATCCGCCTATAGCGTCGTCGTCCCCGTGGGATCCGGTGGATTCNG	1A	288305196	Imputation	yes	.	.	.	.	.	.
AVRIG14397	.	scaffold82802-9_587190	v1.0	Triticum aestivum	[T/C]	TGCCACTCAGAGGGTGCCCAGTACGAGAAAACCCCGATCGCTGCGTTTCT[T/C]GGCCAGCCAGTTAATCGGGCTGTCAGACCGATTTATCGGCTGTCAGAANG	1A	288512097	Imputation	yes	.	.	.	.	.	.
AVRIG14398	.	scaffold82802-9_1399104	v1.0	Triticum aestivum	[T/C]	TNTTGCCCCGAAACGTTTTCTCTAGGGTTTCGAGTGGCAGGTGGCGGCGC[A/G]CGGGCGACTTCACATCTCCGCGGCGTCTCATAGAGATTCAACCCGCAAAT	1A	289324011	Imputation	yes	.	.	.	.	.	.
AVRIG14399	.	scaffold82802-9_2627474	v1.0	Triticum aestivum	[A/G]	ANCTCCAAAATACATGTCCCCAAGTGAAAATATGTCTATTTGTGAAAAAA[T/C]TCGCACCTTAGTGAAAAAGATGTCTGTTATGGATAGTCAAAAGATGTCTC	1A	290552381	Imputation	yes	.	.	.	.	.	.
AVRIG14400	.	scaffold82802-9_2701834	v1.0	Triticum aestivum	[A/C]	GTTTCTTCTGCTGATTAAAGGGCTGTTTGGTTAGCGCCCCGACTGCCTTG[A/C]CAATTGTGGGCAAGTCAAATTTTTGGCGAAGGATTCTGCTGCCGCTGCNA	1A	290626741	Imputation	yes	.	.	.	.	.	.
AVRIG14401	.	scaffold35553_3155140	v1.0	Triticum aestivum	[A/G]	GAAAAAGGAGTAAAACTGTAGAAAGTAGCTATAAACAATTACTATATACT[A/G]ATAAAAGTAGATAATGAGGAGAGAACTTACTTAATACCAGATGTAAGCNT	1A	292522405	Imputation	yes	.	.	.	.	.	.
AVRIG14402	.	scaffold35553_2918745	v1.0	Triticum aestivum	[T/C]	CCATGCCAACCGCGGTGTAAAAAATTAAATGTTAGAGCATTTCTTGACTT[T/C]TGGTGGGATCTCATTTTGACATGATTTTAGGGAACTACAGTGGAACCCNG	1A	292758800	Imputation	yes	.	.	.	.	.	.
AVRIG14403	.	scaffold35553_2903643	v1.0	Triticum aestivum	[A/G]	AAAAATTGCTGCTGCCCCCTCTTATCACTATGTCCACGTATAGGCCTCTT[A/G]AGCCATACCTCTGAGTCTATCCACGTGTTGACTTTCCACGTCACACGTNA	1A	292773902	Imputation	yes	.	.	.	.	.	.
AVRIG14404	.	scaffold35553_2787120	v1.0	Triticum aestivum	[A/G]	ATTTCAATCTATTTCCCCATCTGAAGTTTCATACTAGATAGTATGTTCCT[A/G]TGAAGTGATTTGTTTATGGAGATGGAGAGATGTGACTTTCAGAGTGACNT	1A	292890425	Imputation	yes	.	.	.	.	.	.
AVRIG14405	.	scaffold35553_2785497	v1.0	Triticum aestivum	[A/G]	TCTCAACTCACCATTCGATCAAAAACTACTCCCTCCATCCCATAATATAA[A/G]AACGTTTTTGACACTCGTTTAGTGTCAAAAACGTTCTTATATTATGGGNC	1A	292892048	Imputation	yes	.	.	.	.	.	.
AVRIG14406	.	scaffold35553_1097612	v1.0	Triticum aestivum	[A/G]	AAAAATCCATTTTGATATAAGCTTAGTCATTGGCATGATGCATGGGCACA[A/G]CGGAGTGCGCCATCCCCTCTAGTACCTTTTATTGGGGAATGGAGGGAGNA	1A	294579933	Imputation	yes	.	.	.	.	.	.
AVRIG14407	.	scaffold35553_213961	v1.0	Triticum aestivum	[A/G]	TACCAACAGGAGTCATCAACTCATCATCATTTATATTATCATAGGAGGGG[A/G]AAAAATGCAGTCACACAAACCTGTAAAGACACGTAAAAATTTAGGCCGNC	1A	295463584	Imputation	yes	.	.	.	.	.	.
AVRIG14408	.	scaffold22435_562205	v1.0	Triticum aestivum	[A/G]	ANCCTTGTGATCGCGTCCGAAGTCGTGATGTGCTCGAGGGGATCGTCGGA[T/C]CTCTCAAACTATGTATGTGTGCAAAAAGGAACAAAGTTTCATTCAGTCAG	1A	296239849	Imputation	yes	.	.	.	.	.	.
AVRIG14409	.	scaffold22435_1262719	v1.0	Triticum aestivum	[T/C]	TTGTCAACTGGTTACGAAGAAACTTTAATAGAAATACGCAGTTACAATTG[T/C]ACAGTTCTCAATTTGGATGTTCTCATTGCAAGTCTAACAATGCCTTGANA	1A	296940363	Imputation	yes	.	.	.	.	.	.
AVRIG14410	.	scaffold22435_2024855	v1.0	Triticum aestivum	[A/G]	TNGCTGCTGAAGACAGAGCATGCATCTGGGATCGTGAGGCCATCCCCTCA[T/C]GGTCAGCATATCTGCAGGGAGAATTCTTCCATGCAGTGCTAGCCATGCGA	1A	297702499	Imputation	yes	.	.	.	.	.	.
AVRIG14411	.	scaffold22435_2358435	v1.0	Triticum aestivum	[T/C]	TGGCTGTTTCAGTTTCTCATTTTTTGTTCTGTACAGTTCTCAATTCCTCA[T/C]GACGTGCATGCACTAATATGTTTTTTATGATCAGGCTTGTAAAGACTTNC	1A	298036079	Imputation	yes	.	.	.	.	.	.
AVRIG14412	.	scaffold22435_2431204	v1.0	Triticum aestivum	[A/G]	GGTTAGGGTCTGTCGTTTGCCGTTCGATTGGTGACTGTTGCGGGTTGGCA[A/G]CGCGCCGTGTAGCTGCGAGACAACTTCCTTGTTGATCTGCCGTCCTGCNG	1A	298108848	Imputation	yes	.	.	.	.	.	.
AVRIG14413	.	scaffold22435_2432247	v1.0	Triticum aestivum	[T/C]	TNTGTGTTTTCAGCCAATGGTATGAGGGTGCTTGATTGTTGTCATGCCAC[A/G]TGCTCCGATTGCTGCCCATGGACGTGGTGATGGGCGGGCCGTTGCTCATG	1A	298109891	Imputation	yes	.	.	.	.	.	.
AVRIG14414	.	scaffold22435_2438868	v1.0	Triticum aestivum	[A/G]	CNCTCCATAGAACCTGGTGGCGCAAGAGAAGTGCCCTCTAGCACGAAGCT[T/C]CGGACAGAAAGGACCTCGCCAGGAAAGGTAAAAGGCAAGTTCTTTTCACC	1A	298116512	Imputation	yes	.	.	.	.	.	.
AVRIG14415	.	scaffold22435_2959188	v1.0	Triticum aestivum	[T/C]	TTGCTTTGACTTATCTTTGGACGACTTGCCAATGTGCGGTGTCAATGAAC[T/C]CGCGAAGCTGCGAGGAAGCTAAATGTTTGATGATGATGGTGTCTGCCGNG	1A	298636832	Imputation	yes	.	.	.	.	.	.
AVRIG14416	.	scaffold22435_3593518	v1.0	Triticum aestivum	[A/G]	GNCACCAGGGTTGCATCACCAGCGTCGCCGTGGTTGACGACTTGCATTGT[T/C]GTGTCCAGAAAAAAAGTCTAAAAGCAAAAAAATCTTCATTTGTCACTTGA	1A	299271162	Imputation	yes	.	.	.	.	.	.
AVRIG14417	.	scaffold22435_3594258	v1.0	Triticum aestivum	[A/G]	GNCGCGGTCCTCGGTGGCTTCACCGACATCGGTGTGAGGAGAGCAAATAG[T/C]GGCGGTGGCTGGGTGCCCGCGCTGGGAAGAAGGGGATTAGAGGAGAAGAC	1A	299271902	Imputation	yes	.	.	.	.	.	.
AVRIG14418	.	scaffold22435_3975023	v1.0	Triticum aestivum	[T/C]	TNTCTTTCACTAAGCCCCCATTATTTGTTAACTAGGCTGTCCTTTATTAC[A/G]TTCGAAAATTTGCTATTTTGATGCATTCGCCAAAACATGTTTGCAATGTT	1A	299652667	Imputation	yes	.	.	.	.	.	.
AVRIG14419	.	scaffold22435_4425156	v1.0	Triticum aestivum	[T/C]	AAGAAATAAACCATTTTCTGCTGACATTGAACGGGGTGAGGGGAAGGTGA[T/C]GTTTTGTTGATGTTGTGTATGCTCCCTCTGTTTACAAATACTCCTAAGNT	1A	300102800	Imputation	yes	.	.	.	.	.	.
AVRIG14420	.	scaffold22435_4427251	v1.0	Triticum aestivum	[T/C]	TNCAAAAAGGTAGGACAAAAAAGGGCATCGTCATCAACCAAGAAAACTGT[A/G]TAAGAAGCTAGCTTGTTGACACCAAAATAGATCCCCTTTACGTGAAGTGA	1A	300104895	Imputation	yes	.	.	.	.	.	.
AVRIG14421	.	scaffold22435_4427839	v1.0	Triticum aestivum	[T/C]	GNGAATTAAAGGCCCATTAGAATTACGAAATATAAAGAATTTATGCTTGC[A/G]TAACTCATAGAAACAAAGTTGTATAAGAAGGCTCACATAAGTTGTTTCAG	1A	300105483	Imputation	yes	.	.	.	.	.	.
AVRIG14422	.	scaffold22435_4890596	v1.0	Triticum aestivum	[A/G]	GNCCGTGCATTTCATCACGTATTAGTATGTCAGAAGAATAACTAAGCATG[T/C]CCATGCATGCATGCAACTGTGTAAATCCTTGCCGATCAATATATGTAATG	1A	300568240	Imputation	yes	.	.	.	.	.	.
AVRIG14423	.	scaffold22435_5162517	v1.0	Triticum aestivum	[A/C]	ANTATTCGGGCACAAGTCAGTTCCCAAAGCCATTCCAACACATCTCCAAA[T/G]TACTCTAGAAACCGGGCAGGCAAAAAATAAATGTTTGGAAGACTCAACCT	1A	300840161	Imputation	yes	.	.	.	.	.	.
AVRIG14424	.	scaffold22435_5178981	v1.0	Triticum aestivum	[T/C]	CNTCGTGTGAGATGTTTGAACATCGCAATTTTACAAATATCTATAAAAAA[A/G]GGAAACATAATTTTTTCACTAAAACTGTGAAAGAAGATCTAAAAGGCGTC	1A	300856625	Imputation	yes	.	.	.	.	.	.
AVRIG14425	.	scaffold22435_5453151	v1.0	Triticum aestivum	[A/G]	TNAGTGCAAGAATATAGACATCTGTACTGCTTATATACTTCAATTTCAAT[T/C]GTGCTTTGCGCAAGTTTCTTTTATCAATTAAAAAAGAACCCGCAGTTACT	1A	301130795	Imputation	yes	.	.	.	.	.	.
AVRIG14426	.	scaffold22435_6348892	v1.0	Triticum aestivum	[A/G]	TCTTAGGTCCACGACTGCCACCAAACGAGCGTTCAATAGTAGCACCAATC[A/G]AAGTGAAAGCGAACATACAGTTGTACTCACGTATAGTCTGGATGAATTNT	1A	302026536	Imputation	yes	.	.	.	.	.	.
AVRIG14427	.	scaffold22435_6902790	v1.0	Triticum aestivum	[T/C]	TTGAAGTTATGATTGTTCTTTCTCCCGTTGCAACGCTTGAGCCCTTTTGC[T/C]GGTCCATCTAATAAGGAGAAGTCCACTCTGCATCATCTAACTTTGCCTNG	1A	302580434	Imputation	yes	.	.	.	.	.	.
AVRIG14428	.	scaffold22435_6904139	v1.0	Triticum aestivum	[T/C]	ANAATGAGAAGCTATAAAATGAGTATAATTTAATAAATAAATTGTTGCAA[A/G]ATGCCACACATATGTAGTATTATAGAGGTAGTAACATAGACTAATAACAT	1A	302581783	Imputation	yes	.	.	.	.	.	.
AVRIG14429	.	scaffold22435_6904496	v1.0	Triticum aestivum	[T/C]	GNGTGCAAAGTAGACATTAAATATTACCTCAATACTTGTAATCTGAATTT[A/G]CGGCTTTGTATATAGAAATTGAGGGAGTATCAATTTTGCTAAACCTCATT	1A	302582140	Imputation	yes	.	.	.	.	.	.
AVRIG14430	.	scaffold22435_6905029	v1.0	Triticum aestivum	[A/G]	GNTAGAAACCATAACTGAATTATTTCAAGTATTTATATATAATGGTCTAT[T/C]AGCATTACCCTTTGGCTATCAGCATTAACCTTTGGCTATCAGCATTTTTC	1A	302582673	Imputation	yes	.	.	.	.	.	.
AVRIG14431	.	scaffold22435_6952390	v1.0	Triticum aestivum	[A/G]	ATGGACGCTGGTTTGACTCGGACGGCGAATCTTCTGCGCGCTCCTACAGC[A/G]AAGTCGTCCGCTCTCCTCCGGCTCCTAGGAGCGTCGCCCCCGCTCCGCNT	1A	302630034	Imputation	yes	.	.	.	.	.	.
AVRIG14432	.	scaffold22435_6952674	v1.0	Triticum aestivum	[C/G]	GGCTCCAGCGCGGGTGATCATGGCGCACTCTGCCGAGATGGAGGAGGCTGANGAGGTACTCTCCCGCGCGCTGGTCGCTACCATCACAGGCAACCGGCCG[C/G]GCGTCTCTGCCAGCGACGTCTCCGACCTGTTGTGCAGCATGTTCGAGTTCGAGGTCGGCGACTTCACTGTTCATGCACACCACCCGGAAGACTTCCTTAT	1A	302630318	Imputation	yes	.	.	.	.	.	.
AVRIG14433	.	scaffold22435_6953077	v1.0	Triticum aestivum	[A/G]	CGCCATGTTCCGGCTTGTCGGACGCACACACGACCCAACCGAAATCCGGC[A/G]TGCCACCACGCTCGAGATTGTCGAACAGGTCCCCGGCAGCTCCAGCACNT	1A	302630721	Imputation	yes	.	.	.	.	.	.
AVRIG14434	.	scaffold22435_6959514	v1.0	Triticum aestivum	[T/C]	GAGAAGAAATACAATATCATAATTCTCTAATTAAACTGACGATTATTACA[T/C]GAAGGACTTTTCCCTACTAAATTTTCAATATGACAGGTCTTATTTTTANA	1A	302637158	Imputation	yes	.	.	.	.	.	.
AVRIG14435	.	scaffold22435_7221523	v1.0	Triticum aestivum	[A/C]	CNTAGTCCCACTATAAAGCACACAAAGATGATTATAATGCTCGGGATCAT[T/G]GCATTTCGAATGACTCAGGGTATCCTTTGACCACCCCCAGTTGCTTTGGA	1A	302899167	Imputation	yes	.	.	.	.	.	.
AVRIG14436	.	scaffold22435_9689545	v1.0	Triticum aestivum	[T/C]	ACCTAATTCAGGGGTTGAGATCCTCAGTTCATAACTAGCATTCTTGCGAC[T/C]GAAGTACAAGCATTTCGGATTTTACTTAACGAATCTAATCTGGTACGGNT	1A	305367189	Imputation	yes	.	.	.	.	.	.
AVRIG14437	.	scaffold22435_10433080	v1.0	Triticum aestivum	[A/G]	TNTATGACCTGGGTCTCCGATGTGTACACATTTATTTTCGCAGTGAATTA[T/C]TCTGCTAGTCCTTTTCTCCCCATTTCGCATACTTAATGCGTTATACACCA	1A	306110724	Imputation	yes	.	.	.	.	.	.
AVRIG14438	.	scaffold22435_10440028	v1.0	Triticum aestivum	[A/G]	GNTACATAAGGAAGAAGATTTCAGCACCCCAAAATGAAATGTAATTTTAT[T/C]TGTCTGGGTGGGCGTGTTTGTAAATTCATGTGACACTTAATATACGGTCT	1A	306117672	Imputation	yes	.	.	.	.	.	.
AVRIG14439	.	scaffold22435_10441474	v1.0	Triticum aestivum	[T/C]	TATATACTAGCTGGATTCTTTTTGAGCTCACTTTTTTTTGAGAAAACTTG[T/C]TTATATTTATTTACTTAACCAGATCTGCAAGTGGCTTCGAGGATCAGANG	1A	306119118	Imputation	yes	.	.	.	.	.	.
AVRIG14440	.	scaffold22435_10441621	v1.0	Triticum aestivum	[A/G]	ANAGCTATGGTTGTGGTTCATCCACTTGTGCTCTTGTTTGACCGCCACCG[T/C]AGGAGAGCTCAGCACTATATTGCAAAGATTTGGGCTACTCTGGCAGTTTC	1A	306119265	Imputation	yes	.	.	.	.	.	.
AVRIG14441	.	scaffold22435_10876174	v1.0	Triticum aestivum	[T/G]	ANACGAACCTATTTTTTCTGTTATCCGATCCTACATGGCATGTGAGGCAT[A/C]ACCCAGGGGCTATGCATTGGACATGCCCTAATACTCCCTCCGTTCTCTTA	1A	306553818	Imputation	yes	.	.	.	.	.	.
AVRIG14442	.	scaffold22435_12021608	v1.0	Triticum aestivum	[A/G]	GTGACCGCATACGTGTATCACATACATGTCACCGACATACGGGCTAGGAG[A/G]AAGACAAACCCTATCCAAATTTGGACCGAAAATAGGTCGTGGACGGACNA	1A	307699252	Imputation	yes	.	.	.	.	.	.
AVRIG14443	.	scaffold22435_12021672	v1.0	Triticum aestivum	[T/C]	TNCAAATTTGGACCGAAAATAGGTCGTGGACGGACAAAGAACTGACACCT[A/G]TCTATTTGGGTTGCTGCATTGGGTCACTATTTCTATTCATTTCGACCTAA	1A	307699316	Imputation	yes	.	.	.	.	.	.
AVRIG14444	.	scaffold22435_12024820	v1.0	Triticum aestivum	[A/G]	ANATGTTAGTATTTATTTTACTGACATCAAATAAGTCTCTGCTGTAAAAA[T/C]TTGTTGACAACCCAAAACTCATAGTAAGGTGTCATGTCACAGCATAAATG	1A	307702464	Imputation	yes	.	.	.	.	.	.
AVRIG14445	.	scaffold22435_12026676	v1.0	Triticum aestivum	[A/G]	AATTAGTAGTGCAACAGGAAATGTGCAATGGACATGCAGATTAGCTATGA[A/G]TTTGTAAACAGATCTAGCTTATCAAGGCTAGCACATATAGGCATGGAGNT	1A	307704320	Imputation	yes	.	.	.	.	.	.
AVRIG14446	.	scaffold22435_12622393	v1.0	Triticum aestivum	[T/C]	GGACATTCTTTTTCTCCGGCCACCATCCGCCGCCCTTTTCTCCTTCCCCT[T/C]CCCAACTGGCCTTAATCTTCTCCGGCGTCACCCGTAGCCTCCTCAATCNC	1A	308300037	Imputation	yes	.	.	.	.	.	.
AVRIG14447	.	scaffold22435_14232481	v1.0	Triticum aestivum	[T/C]	TNGCAAGGTGCCCACGAATTGTCCATGCACTTCATTTATCTGTCGACAAC[A/G]GGGAAACTTGCTTTTAGACGGTTGTAAACGAACAGAGCAATGGTAACGAG	1A	309910125	Imputation	yes	.	.	.	.	.	.
AVRIG14448	.	scaffold22435_14233106	v1.0	Triticum aestivum	[T/C]	ATAACAACAGATAATCAGCATTGGTAGTTCTTTAGGAATGTATTCAACAA[T/C]AAGAAATGAAGAACACAGTTGACTTTGCAGGGACATGACCCTAACATANT	1A	309910750	Imputation	yes	.	.	.	.	.	.
AVRIG14449	.	scaffold22435_14233418	v1.0	Triticum aestivum	[A/G]	ANGGTTGGACGAACTTAACTTAGGAAGAGTGAGTATAAGGTTATTTTAAC[T/C]CAGATAGTCAATGCTCCTCATCAATGAATGATACAAGAAAGGATGTCATC	1A	309911062	Imputation	yes	.	.	.	.	.	.
AVRIG14450	.	scaffold22435_14577919	v1.0	Triticum aestivum	[A/G]	TNATCAAGGATGGGATGCACGTTGCTTCCTCGGCCTACAAGAGGGCCTCA[T/C]TACCTCAGACATGGTGAGCGTCTTTGCTTGTCTGGTAATTCAAAACACGA	1A	310255563	Imputation	yes	.	.	.	.	.	.
AVRIG14451	.	scaffold22435_14578058	v1.0	Triticum aestivum	[A/G]	ANTTGTGGTCCTTGTGCCCACTCAGCAAGCAAAGCCAAGAGTCGGATGCC[T/C]GCCTTCTTTTGTAATGTCGTTTCACCATGCGCATTTGGAATGAAATCTTG	1A	310255702	Imputation	yes	.	.	.	.	.	.
AVRIG14452	.	scaffold22435_14578110	v1.0	Triticum aestivum	[A/C]	CCTTCTTTTGTAATGTCGTTTCACCATGCGCATTTGGAATGAAATCTTGC[A/C]TTGGCTTGGCATGCATGAATGCATGACGTTCTATGGCAAGTTGGGCAANG	1A	310255754	Imputation	yes	.	.	.	.	.	.
AVRIG14453	.	scaffold22435_14578883	v1.0	Triticum aestivum	[T/C]	GNCAAGACATCAGCCCTTTTCCACCACTAAACTATGCTCTGCGGGATTAG[A/G]AATGTTTTTTAAAAACTTATTAGGGGGGAGTGTTACAGCTTAATTAAACA	1A	310256527	Imputation	yes	.	.	.	.	.	.
AVRIG14454	.	scaffold22435_16167477	v1.0	Triticum aestivum	[T/G]	GCTAGGAAATCGGAAGAGTTTGACGCCGGTCGTCGGCACTAGCAGCCGGA[T/G]CTCCTCCGCTACATCGCTGGAGGCGCATAGCTGCAAAGCAGCGTCCATNG	1A	311845121	Imputation	yes	.	.	.	.	.	.
AVRIG14455	.	scaffold22435_16167808	v1.0	Triticum aestivum	[C/G]	CTCGCGCGCCCGCGGCAGAGCTGCAATGGAGCGATCGGCACCGCGACGGAGATGCAATGGAGCTGCAAGTCGCCGACAGCGAAGCTGCAATGGAGCGCTC[C/G]GCGCCGGCGGCGGAGTTGCAATGGAGTTGCAAGTTGCCCGCTACGAAGNTACAATGGAGCGCTCGACGCCGGCGGCGGAGCTGCAAATCGCCTGCTATGA	1A	311845452	Imputation	yes	.	.	.	.	.	.
AVRIG14456	.	scaffold22435_16167902	v1.0	Triticum aestivum	[T/C]	CNAAGCTACAATGGAGCGCTCGACGCCGGCGGCGGAGCTGCAAATCGCCT[A/G]CTATGAAGCTGCAATGAAGAGCTCGTCGTTGACTCCCCTGTGCTTCGATG	1A	311845546	Imputation	yes	.	.	.	.	.	.
AVRIG14457	.	scaffold22435_16168789	v1.0	Triticum aestivum	[A/T]	TTGAACCTCAACTAATTTAGGGATCTAAACACGACCTTTGATCGCACGGCTAGGACCCGAGAAAATCAATCGGATGATTTGTAGCAGCCACCTTTATTTA[A/T]TTACGAAAGGATTTCTTCCCGTTGCAATCACATGGTGGCGTGATGGGCNCACTCTTTGTACACTATACCGTTTATGTGACAATTTTTACTTCAGTTTCTT	1A	311846433	Imputation	yes	.	.	.	.	.	.
AVRIG14458	.	scaffold22435_16171971	v1.0	Triticum aestivum	[T/C]	ANTTGCAGAATATAATAGACTGATTTATTTGAAGCTGGCGGAGAAAAAAA[A/G]GGAGATGTTTCAGTCTCGCAATATGTACAAGAAACGACAAATAACAAGTT	1A	311849615	Imputation	yes	.	.	.	.	.	.
AVRIG14459	.	scaffold22435_16173355	v1.0	Triticum aestivum	[T/C]	TNATACTCTTAGCAATTACTACCAGTAGATGCGTTAAAAATAATATCAAC[A/G]CACCAATTTTTGAGAAGCTCGCACTGATTTAGGCCCTGTTTGTTTGGGCT	1A	311850999	Imputation	yes	.	.	.	.	.	.
AVRIG14460	.	scaffold22435_16906403	v1.0	Triticum aestivum	[A/C]	TNAGCCATTTTGTACATTGTATGACTGGGCAAAAGGTTCAGTTCACTTCA[T/G]GGTCAAATTCTTTGCAGTCATTTCTCAGAGAGCGTCGAAGAATCTTCTGC	1A	312584047	Imputation	yes	.	.	.	.	.	.
AVRIG14461	.	scaffold22435_16930840	v1.0	Triticum aestivum	[T/C]	TTTTGCTACGAGGGAGTGTTGTTTAGGGAGTGCACGACGATGCTGCGGTG[T/C]TGGCACCCATGGCCGCCGCTGCCGGGGCGACGTATCCCGGCGAACCTGNA	1A	312608484	Imputation	yes	.	.	.	.	.	.
AVRIG14462	.	scaffold22435_18060993	v1.0	Triticum aestivum	[A/G]	TGCACGCAACAGACACATAAAATATGTACTCCCTCCGTAAACTAATATAA[A/G]AGCGTTTAGATCACTACTTTAGTTATTCAAACACTCTTATATTAGTTTNC	1A	313738637	Imputation	yes	.	.	.	.	.	.
AVRIG14463	.	scaffold22435_18234489	v1.0	Triticum aestivum	[A/G]	CNCTGGATCAAACCAGTGGAAACCAACTGCTTAACGACCTAAAATCAAAA[T/C]AATCAAATTCCTACACAAATTTTGCCCTGACACACCGTACCGCAAGCTAC	1A	313912133	Imputation	yes	.	.	.	.	.	.
AVRIG14464	.	scaffold22435_18751796	v1.0	Triticum aestivum	[T/A]	ACGGCAAGGGCCCGTACCGGTACAACGACAGCCTTGTGCCGGCCGGCATTGNGCACGAGACCATCGATGTGCATCCCGGTAATTCGTTGCCCCACATCAT[A/T]GCACTACTGCTACTTGCATTCTGGGTTGGCAACTTGCATCACTTTTATTCAGAGCTCAATGACAAGAATCCCTGGCAGAAGAAAAAAAAAACTTGAGAAG	1A	314429440	Imputation	yes	.	.	.	.	.	.
AVRIG14465	.	scaffold22435_18752152	v1.0	Triticum aestivum	[A/G]	CNTTAGAGAGACTGAGCCGGTATCACTTCTTGAGATTGATGAAGTCGCCA[T/C]AGGCGCCAGACCTCATAGTCTGGCGGGAACATTTCCTCCCACCGAACGAA	1A	314429796	Imputation	yes	.	.	.	.	.	.
AVRIG14466	.	scaffold22435_20582773	v1.0	Triticum aestivum	[T/C]	CNATTGGCACGTTGCTATTGCAGCTCCTCCGCCGCTTCATGTCGCCCTTC[A/G]TAACTTCATGCCATCATCCACTTTGAAGATCCGCATGGTGCTGCAATTCG	1A	316260417	Imputation	yes	.	.	.	.	.	.
AVRIG14467	.	scaffold22435_20650505	v1.0	Triticum aestivum	[A/G]	ANTGTTTTCCATTAATCATTTCTCATGTAGTTTTCCTCTGCAGTATGTAT[T/C]TTTTTCTTCATAATTCATCTGCTCACAAGATTTGATGCCTAGAAATTTCA	1A	316328149	Imputation	yes	.	.	.	.	.	.
AVRIG14468	.	scaffold22435_20901046	v1.0	Triticum aestivum	[T/C]	GNGAGGACTAAGGCGAGAGATGGTTCACGGTGGTGGGGAGCAGGGCGGCG[A/G]CGCGATCCTTGGTGAGCGACGGGTGGGGTGGTGGGCATGGGGGAATACAG	1A	316578690	Imputation	yes	.	.	.	.	.	.
AVRIG14469	.	scaffold22435_22052538	v1.0	Triticum aestivum	[A/G]	TATCGCTGAACCTGAACCTGAATGGTCTTGATATTCATGCAGACTTGCTC[A/G]TGCTCTTATTAATTGTTATCAGATGCGCATGATTGGTAGTGGAAAGTANA	1A	317730182	Imputation	yes	.	.	.	.	.	.
AVRIG14470	.	scaffold22435_25215246	v1.0	Triticum aestivum	[T/G]	CNCACCGAATATAGACCTCGAGCGGAGCTGTTAGTTTCAGAACCTTCCTC[A/C]CAACATCTTATTTTTCCTTCTAAAATAGGAAAATGCTAAATAGAAGATAG	1A	320892890	Imputation	yes	.	.	.	.	.	.
AVRIG14471	.	scaffold22435_25222603	v1.0	Triticum aestivum	[T/C]	TNAGGACTCAACAGAAGAGAAGACCGGTAGCATCCAAGGGGTCGTCATAC[A/G]GCCGAGGGTAGCAGCATCGAAAATAATAGATTGTTTTCTTATTGTATGGA	1A	320900247	Imputation	yes	.	.	.	.	.	.
AVRIG14472	.	scaffold22435_25437254	v1.0	Triticum aestivum	[A/G]	ATCTCATAAGCGTGATATATTTGTTTGATGTGAAAATTTCGCATGGATTC[A/G]AACTCCACGCTTCTGCAATTTGCTTGGGTACTTCAAAGCCCGTCCGTCNG	1A	321114898	Imputation	yes	.	.	.	.	.	.
AVRIG14473	.	scaffold22435_25565401	v1.0	Triticum aestivum	[T/C]	CNGAACAACTAGGGCATGCAGAAGAAATTCCAGGTATAGGAGGCACATTT[A/G]CATCTCTACCAACACAGGCATTTGCACCAGCTAAAAAATATGACCTGAAA	1A	321243045	Imputation	yes	.	.	.	.	.	.
AVRIG14474	.	scaffold22435_25721340	v1.0	Triticum aestivum	[A/C]	ANTCTGTTTTATCCATAAGTCTCAGCATTTCCATAGAACTTTTTTTTTTT[T/G]AGATAGCTTACCAGGCTTGACGCCTGGTTCCATAGAACTGTTTGACTAGC	1A	321398984	Imputation	yes	.	.	.	.	.	.
AVRIG14475	.	scaffold22435_28220401	v1.0	Triticum aestivum	[T/C]	TTATAAACATAGAGGGGTTTATGTTACCTTGCTTCCACGACTAGCACAAG[T/C]AAAGAAGTCTCAATTTAGATTCCTAGGTTTGTGTGAGGTTCTTTAAACNA	1A	323898045	Imputation	yes	.	.	.	.	.	.
AVRIG14476	.	scaffold22435_28221559	v1.0	Triticum aestivum	[A/G]	TTGGGCTCCTAGGAGGGGAACCCATCCCCGGCGAAAAACTTGGCCTTGGC[A/G]TAGTTGGTGCTGCCAAACAAACCGCTCTCCAGTGTTCTCATCTTGTTGNC	1A	323899203	Imputation	yes	.	.	.	.	.	.
AVRIG14477	.	scaffold22435_28221735	v1.0	Triticum aestivum	[A/G]	GGCTTGGTCACGTAGGCCAGCAACCTAAGTTGCCTGTCGTTGGGGCTGCT[A/G]TAGCACGCAAGATGGTCCGTGGGGAGTCCAGTCTTCACGAGGCCGACANA	1A	323899379	Imputation	yes	.	.	.	.	.	.
AVRIG14478	.	scaffold22435_29374454	v1.0	Triticum aestivum	[T/C]	AATTCTCTGATGTACAACAAATGTTAGACATAGAAAACAAGTACAAGATT[T/C]TCTGAAACATTTCATGAGACATGATAGTGATTTAAAAGGTATTCGGCTNG	1A	325052098	Imputation	yes	.	.	.	.	.	.
AVRIG14479	.	scaffold22435_30652951	v1.0	Triticum aestivum	[T/C]	ANTTTCTTCATATGGATCTCCATTTGTCTCAACTTAATTAATCTCAAGAT[A/G]CGTATATATTTCTGTATATCATCTTCATAAATAGATGACATCCGGCGAAC	1A	326330595	Imputation	yes	.	.	.	.	.	.
AVRIG14480	.	scaffold22435_31593633	v1.0	Triticum aestivum	[A/C]	AAAGATACTCCACGCACGAGACGCACCACACGTACGTACTCATGCCAATG[A/C]GTGCACCGCAGATCACTCGTATAGTCGTATCACAGACAGGTACTATAGNC	1A	327271277	Imputation	yes	.	.	.	.	.	.
AVRIG14481	.	scaffold22435_32569946	v1.0	Triticum aestivum	[A/G]	ANATGAAGTTTTGCTAAAATTACATTTCTGGAGGTGGTAATAGCCGGGCC[T/C]GGGTACTTTCTTTTATAGGGACTCTTATCTTTGCAACTCCTGCATCGCAC	1A	328247590	Imputation	yes	.	.	.	.	.	.
AVRIG14482	.	scaffold22435_33035748	v1.0	Triticum aestivum	[T/C]	ANACCCCTCTTCCCCTTCGTCTGGATTTTCATCTCCGTGAACCGAATCAA[A/G]AAGAGACTTGAATCTCACATCCCATCTACTCACATTTCCCATCATCAACT	1A	328713392	Imputation	yes	.	.	.	.	.	.
AVRIG14483	.	scaffold22435_33035848	v1.0	Triticum aestivum	[T/C]	TCTCATCCTCCAACCAAGCGTAAATCTCTTAGTAACCAGCTTAGTCTCAT[T/C]GATTGGAGGACAATCAACTCGCTCCTTCCCCTCCCCTTGTAAGCGATGNG	1A	328713492	Imputation	yes	.	.	.	.	.	.
AVRIG14484	.	scaffold22435_33036233	v1.0	Triticum aestivum	[T/C]	GNTCAAAAAGCAGACAAGTAAGAAGCCTCAAGCTACCCGGTGCATTCAAA[A/G]TCAAACCCACCGTCGTCTCGGCCACCAGACCGCTCCGGTTTCGTTCGCCT	1A	328713877	Imputation	yes	.	.	.	.	.	.
AVRIG14485	.	scaffold22435_33551104	v1.0	Triticum aestivum	[A/G]	GNCTCACGAGACCGTGAAGCTCTCGAACTGTCTCGGGTCGGCCTGCCCCG[T/C]GACAGTTCCAGCAGAGAATACTCATTGAGACCAGCGGCGCTCCTCTTGGG	1A	329228748	Imputation	yes	.	.	.	.	.	.
AVRIG14486	.	scaffold22435_35009130	v1.0	Triticum aestivum	[A/G]	GNCACATCACACATTGACCGGACCCGAAACGCATCCTTCCATGCGTTCCA[T/C]GCCACCACATTTCCGCTTTAATTTCCTCCAAATTCTTTCCGTCGAAAAGA	1A	330686774	Imputation	yes	.	.	.	.	.	.
AVRIG14487	.	scaffold22435_35071106	v1.0	Triticum aestivum	[A/G]	GNAGTGGAGAGCCCCCAAGTCCTTGAGGGCGAACTCTGTGCCGAGGCGAG[T/C]TGTGATCTGCTGAAGAAGCGTTGCGAGGACGCAGTCAAGATGATGTCGTC	1A	330748750	Imputation	yes	.	.	.	.	.	.
AVRIG14488	.	scaffold22435_37946769	v1.0	Triticum aestivum	[A/G]	CTCAAATTCAAGGAATAGGCAATAGCCACTAATATACAGGATTTACATTT[A/G]CCACTCAAAAATGGCTCATCAGCAATGCACGCCACTATACCCTTTAAANA	1A	333624413	Imputation	yes	.	.	.	.	.	.
AVRIG14489	.	scaffold22435_38209473	v1.0	Triticum aestivum	[A/G]	ANTTTTTGTTTTAGAGCATGACAAATCCATTACAACGTGTCAATTTTATC[T/C]TTTTTGCATGACAATTCTGGATGTTCACTGAAAAATCTTTAAATCTGCCC	1A	333887117	Imputation	yes	.	.	.	.	.	.
AVRIG14490	.	scaffold22435_38232050	v1.0	Triticum aestivum	[A/G]	GNTTTTCACTTTGTGCAAACTGATTCTGGTGGTAAGAAATGTGGTGCTGT[T/C]ACTGCTTTGTAAGATTGGAACCCTCTTAGTCAAGGGGATTTTCTCCAAAT	1A	333909694	Imputation	yes	.	.	.	.	.	.
AVRIG14491	.	scaffold22435_38771381	v1.0	Triticum aestivum	[A/G]	GATGTTTAAATAAGTGTAGACAAATTACAAGCCTTAGATACACAAGAAGA[A/G]TTTATTCAATCAACCGGTATAACACAAGCCCAGGCGCAAGCCATCTCANA	1A	334449025	Imputation	yes	.	.	.	.	.	.
AVRIG14492	.	scaffold22435_39343796	v1.0	Triticum aestivum	[A/G]	AATTTCTTCGATGTATTTTAAAAGCCACAAATATTGATGGTTTGCCAGTC[A/G]TTAGTTGTGATTGGTTAGATATGGAAATTGACTAGGCTACCTTGCATGNT	1A	335021440	Imputation	yes	.	.	.	.	.	.
AVRIG14493	.	scaffold22435_39346884	v1.0	Triticum aestivum	[A/G]	GAATTTAACACATGAATAGACTCAGAGGTATGGCTCAGAGGGGGGCAGCA[A/G]CAATTTTTAAATAAACTATGAAAACCAGGACTTGAACTCAAGACCTTANG	1A	335024528	Imputation	yes	.	.	.	.	.	.
AVRIG14494	.	scaffold22435_39347099	v1.0	Triticum aestivum	[T/C]	GNAATTCAACACATGAATAGACTCAAAGGTATGGCTCAAGAGGCCTATAC[A/G]TGGACAGGAAGGGGGGAGCAACAATTTTTAAATAAACTGTGAAAGCCAGG	1A	335024743	Imputation	yes	.	.	.	.	.	.
AVRIG14495	.	scaffold22435_39347719	v1.0	Triticum aestivum	[A/G]	CAAGTCCCCATGCAAGAAGACACTCTTCACATCAAGTTGGTGTAAAGGTC[A/G]GCCAAAATTTGCTGCACATGAGATCAGAACCCTCCCGGTGTTCATCTTNG	1A	335025363	Imputation	yes	.	.	.	.	.	.
AVRIG14496	.	scaffold22435_39348607	v1.0	Triticum aestivum	[A/C]	ACTCTCCCCTCTTGACCAATCTCCGGAGGAGACATTGGTCAAGTTCTTCA[A/C]ACAAGACACTGAGATAAGTTTTCTCACCATAAAGGGTTCCGATTCACGNA	1A	335026251	Imputation	yes	.	.	.	.	.	.
AVRIG14497	.	scaffold22435_40147540	v1.0	Triticum aestivum	[A/G]	GNCTTGTGCAATGGCGGCGTGCGGGCACCCCAGTTGCGGCCCAAACAACA[T/C]GCGTCATCGTTCGTCGATGCCATCCATGCCTTGGCCACTATATTTTTTTT	1A	335825184	Imputation	yes	.	.	.	.	.	.
AVRIG14498	.	scaffold22435_41332729	v1.0	Triticum aestivum	[A/C]	ANATATGTCTATATACATCCGTATGTAGTCCTTATTGAAATCTCTAAAAA[T/G]ACTTGCATTTAGGAACCAAGGGAGTACATCACTATGCAGTAGGCCTTTGA	1A	337010373	Imputation	yes	.	.	.	.	.	.
AVRIG14499	.	scaffold22435_41474272	v1.0	Triticum aestivum	[A/G]	ATCACCTTGCATGTTTCGTCATTCACATCACATTACTGCTGCTGCCATGG[A/G]TCCTTAATCTGCTTTGTTAATTGAACATTCCACATTTGTAGGAGTGCTNT	1A	337151916	Imputation	yes	.	.	.	.	.	.
AVRIG14500	.	scaffold22435_41976148	v1.0	Triticum aestivum	[T/C]	GNCTCGGGGAGGGAGGGATAATAGTCTGTCAACAATAATAGCCACGAACA[A/G]TCGGTCATGCAGACGATCATTAATAACATTTATATCAGCCCGTTACAATA	1A	337653792	Imputation	yes	.	.	.	.	.	.
AVRIG14501	.	scaffold22435_41976292	v1.0	Triticum aestivum	[T/C]	CTGAGGGTTGAACTCTCATATTGTAACCTATGCCAAGAGCAAAAACACAA[T/C]ATTGAAGTAAGGTATTACCTCCCGCTGAGGGCCTAAACCTGTATGATCNC	1A	337653936	Imputation	yes	.	.	.	.	.	.
AVRIG14502	.	scaffold22435_41978953	v1.0	Triticum aestivum	[T/G]	ATAGCGAAATCAAGCTGATCACTTATGTACGTATATATGTATTTGGGAGT[T/G]TAGTTTCCATCAAGTCTCCGCACGCACTGAACACTTGCTCTAAACAACNA	1A	337656597	Imputation	yes	.	.	.	.	.	.
AVRIG14503	.	scaffold34847_20164818	v1.0	Triticum aestivum	[A/G]	TNAATTTACGGTCAAAGTTGAAGCACGGGGATAGAGGAAGCACTACATTG[T/C]GGAATGCAGGGAGTATTAGGATAGAAACAATAACAAGTAAAGGAGATTCT	1A	341868707	Imputation	yes	.	.	.	.	.	.
AVRIG14504	.	scaffold34847_19652102	v1.0	Triticum aestivum	[A/G]	GNCACAATGATCTGGCCAGCTTCTGTTCCACTTCCATCAACGGTAACCCC[T/C]TCAGCCTCCTATAGTCAGAAAAGCCATCACATAAATAGCAAAAGAATAAA	1A	342381423	Imputation	yes	.	.	.	.	.	.
AVRIG14505	.	scaffold34847_19646306	v1.0	Triticum aestivum	[T/A]	GCAGGAGGAGTACAAGGCTTTGGATTTGATTTTTATATTTCCATTTTCATCNTCGCTTTATATATACTCTTGGTTTAAAATGTACAGTATTTTTATTTTT[A/T]AAATAGTGTGAGAGAAAAAAATATAAATATCTTTTTGGCATGGCTCATGTGCCGCCGGGACCACATGAGTATAGATTAGTAGCCGCGGCTTGTGTGGGGT	1A	342387219	Imputation	yes	.	.	.	.	.	.
AVRIG14506	.	scaffold34847_19640156	v1.0	Triticum aestivum	[T/G]	TTCTTTCAGCAAAGTGTCACCGCTACTCAGCTGCCACTAGCTTAGCCCAG[T/G]ACCCACCCAACACATTAAGCTGTCCGCCTCCTGCTCCAACAACGCCACNC	1A	342393369	Imputation	yes	.	.	.	.	.	.
AVRIG14507	.	scaffold34847_18358462	v1.0	Triticum aestivum	[T/C]	CGACTTCTCTGAAGAATCATCAAACGCACACACCTCTGAATCTCAGCATT[T/C]TCATTCACATTGGCCACTGTACAAACTAGCTATGTACAGTTGAGTGCANA	1A	343675063	Imputation	yes	.	.	.	.	.	.
AVRIG14508	.	scaffold34847_18351692	v1.0	Triticum aestivum	[A/G]	GNCAGTAAAGCAGTCACTAAGGAATTCTACTTTCTAACTGATACACAATG[T/C]TACCAAAGCTTTCAATTTGGTTTGTGGTCTTCATTTTTTATTTTGTTTGT	1A	343681833	Imputation	yes	.	.	.	.	.	.
AVRIG14509	.	scaffold34847_17551828	v1.0	Triticum aestivum	[T/C]	TNATTTTGTCATCTGATAATTTGCCGGAAAAGATTCAACGTAAGGCCTAC[A/G]TTAGTTCTTTTTATTGTCTAAAAAAATAATCTCTGGGTGACTCATTTAAC	1A	344481697	Imputation	yes	.	.	.	.	.	.
AVRIG14510	.	scaffold34847_16915810	v1.0	Triticum aestivum	[T/C]	CTTCTCAATTTGCTGATGAGGTAAGTTTTTTTCTTCACTTTCTTGGGTCT[T/C]TGGAGCATCTCTCCCTTCACATGTTGGCGACACTACCACCGAATGTATNA	1A	345117715	Imputation	yes	.	.	.	.	.	.
AVRIG14511	.	scaffold34847_16915751	v1.0	Triticum aestivum	[A/G]	ANTTCATGCTCCAGCTGCTTCCAATGTCCCTTTTGCTCATAAAGTTGAAA[T/C]GACCTTTTCTTCTCAATTTGCTGATGAGGTAAGTTTTTTTCTTCACTTTC	1A	345117774	Imputation	yes	.	.	.	.	.	.
AVRIG14512	.	scaffold34847_15583676	v1.0	Triticum aestivum	[T/C]	GTAATTCACATCCAAGCCAAAGCTCATCTGCACCTGATGAATAGTAAATC[T/C]AAAAAAAAGTACAAAATTCTAAACTCTTTTGGCATAAAAAATGCTCAANT	1A	346449849	Imputation	yes	.	.	.	.	.	.
AVRIG14513	.	scaffold34847_15583113	v1.0	Triticum aestivum	[A/G]	CNTTGGAGTTGCGGCAAGTCGTACACCATACCCATGACACCGTCCTCTTT[T/C]GTCCAGCGATCCAGAATGCCCGCCCATTGGGAGGTCGGAACAAAGTCGGG	1A	346450412	Imputation	yes	.	.	.	.	.	.
AVRIG14514	.	scaffold34847_15582933	v1.0	Triticum aestivum	[T/C]	TNGACCATCGTGTATCATGTTAATCATGAGTGTGTCCTACAATATACATC[A/G]TAATGAAACTACCATCTCTAGTTGATCCAATGGCATATAGGGCAAGAATT	1A	346450592	Imputation	yes	.	.	.	.	.	.
AVRIG14515	.	scaffold34847_15350480	v1.0	Triticum aestivum	[A/G]	ATAGCAATAGCAATGGATTGATCATGAAAAATATGAGGTAAAACTTGCTT[A/G]GCAATAGTATTCATCACATGATATGGATGGCTTCTGGAAGGCTCGGCTNA	1A	346683045	Imputation	yes	.	.	.	.	.	.
AVRIG14516	.	scaffold34847_15054035	v1.0	Triticum aestivum	[A/C]	AAAACAAGCTTACTAGCTAGCTTACTGTTGTTTTTGCCTAGACATCACCT[A/C]CAAGTTAGAGAACCGACCATGAACTTTGGTCATTTAACACATGTGGTANA	1A	346979490	Imputation	yes	.	.	.	.	.	.
AVRIG14517	.	scaffold34847_14114540	v1.0	Triticum aestivum	[A/G]	CACCCTCAGTCGCCTGTCTCTCTGTTTCATCCATTATCTTCATTGCATAC[A/G]TATCAGTCTTTATGTCACTATATGTTCTCACTTCAACATATCCAACATNT	1A	347918985	Imputation	yes	.	.	.	.	.	.
AVRIG14518	.	scaffold34847_13871661	v1.0	Triticum aestivum	[T/G]	ANCTGTTGTGGCTTTGGTTCTCGGGCAGCAAGTAGATTTTTTCCTCGCGA[A/C]GAATGAACTGGTTTGTAAAAAAAATAGAACTCCGTTACTAAATATTAGCT	1A	348161864	Imputation	yes	.	.	.	.	.	.
AVRIG14519	.	scaffold34847_12034056	v1.0	Triticum aestivum	[A/G]	GCGTTTAGATCACTACGCTCTTATATTTCTTTACGGGGGAGTATCATTTA[A/G]TTTCGTAAATTTGAAGTGGCCTTCAACAATCACTATTCAATGCTTTGGNG	1A	349999469	Imputation	yes	.	.	.	.	.	.
AVRIG14520	.	scaffold34847_12014505	v1.0	Triticum aestivum	[A/G]	GTCTATTTTGTTTCAAAAAAAATCACCAAAAAATTTCAGTCAATTATAAG[A/G]AATTTTATTTCTGCACAAAAAACAACGGCACGGTAGTTCTGCTGAAAANA	1A	350019020	Imputation	yes	.	.	.	.	.	.
AVRIG14521	.	scaffold34847_11636212	v1.0	Triticum aestivum	[A/C]	GNACTTCACATGTACTTAGTATCTATGCCGAATGAGTATCATCACAATTT[T/G]TCACCTCCTAAATCTTACTGACGACCATGTAGAAGAAAATATATAATGTT	1A	350397313	Imputation	yes	.	.	.	.	.	.
AVRIG14522	.	scaffold34847_11634485	v1.0	Triticum aestivum	[T/C]	TNAGCAGTGGATCTCTCATCTTGGTAAGCACCCCATTTACTACTACATCG[A/G]TTAACGCATTCAAGCATCCATCGATCGATTTGGTAGTTGATTGGTTTGCT	1A	350399040	Imputation	yes	.	.	.	.	.	.
AVRIG14523	.	scaffold34847_10153708	v1.0	Triticum aestivum	[A/G]	AGGGCAGTGAAGCAAAAAAAAGTCATGTACAGAGAACTAACTTGCAGTTG[A/G]GATTTGGAAGTACAACTCTTCCGTTTACAATCCCGTTAGGCAGTGTTGNC	1A	351879817	Imputation	yes	.	.	.	.	.	.
AVRIG14524	.	scaffold34847_10152056	v1.0	Triticum aestivum	[A/C]	TNTCTCTTAATTATCTGATGAGACCCACCCATGGGTGCTGGCAGGGTGTT[T/G]CAATAACCATATGTGAGGTCTTCTGTGCTGCAGCTAGGGGGTCTTGTAAG	1A	351881469	Imputation	yes	.	.	.	.	.	.
AVRIG14525	.	scaffold34847_10151993	v1.0	Triticum aestivum	[A/G]	GGTGGCCAATGGGATAATTAACAAGGGCCAAGACGAATGATGACTTTGAA[A/G]AGACTGTTGATGTTTCTCTTAATTATCTGATGAGACCCACCCATGGGTNC	1A	351881532	Imputation	yes	.	.	.	.	.	.
AVRIG14526	.	scaffold34847_9895703	v1.0	Triticum aestivum	[T/C]	TCATCTATTATTTTTATCTGTTTATTCAGATATCTGATTCAATATTATAC[T/C]AGTACGATGCTATCATCAACTCCGTGTCCTGATTCTCTACTGCACCTCNC	1A	352137822	Imputation	yes	.	.	.	.	.	.
AVRIG14527	.	scaffold34847_9178226	v1.0	Triticum aestivum	[T/C]	ATACATAATCCATTACCTTCTAGAGAAACAGGACAACATTTTAAAAATGA[T/C]GTAATCCATTACTTGGCATGTCATCTGCTGCTAGCGTCTAGAATCTCANA	1A	352855299	Imputation	yes	.	.	.	.	.	.
AVRIG14528	.	scaffold34847_9171728	v1.0	Triticum aestivum	[T/C]	CNAAACGGAAACAAAGTAAGGCACATCTTTCACTCACAAAAAGCTGAGGC[A/G]TCTACAGTATCATGATACTTCTTCCTTTTCCAACTCAAACATGCAAGCAC	1A	352861797	Imputation	yes	.	.	.	.	.	.
AVRIG14529	.	scaffold34847_8775441	v1.0	Triticum aestivum	[A/C]	TGAGGGCATCGGGTGAGTGCATTGCCGTCCTGTTATAGAAACTACTTAAC[A/C]AATTGCATCCTTGTTTCTGCTGCGCTGTTTTAACCAATATATAGATGCNT	1A	353258084	Imputation	yes	.	.	.	.	.	.
AVRIG14530	.	scaffold34847_7508750	v1.0	Triticum aestivum	[A/G]	TNGTCGCTCTGAACCCACTCAGCAGACAAGTAACTCTTTATCCTTCAATT[T/C]CATGTATAGCTCTGTATCTTAAATTCCTTGCACTATTCTCATGGCCGTTG	1A	354524775	Imputation	yes	.	.	.	.	.	.
AVRIG14531	.	scaffold34847_7491643	v1.0	Triticum aestivum	[T/C]	TNACCATGATTCGATTGATGCCAGAGTAATTTGGACTATGGAAGTGATCT[A/G]TACTCTGCCAGCCTGAAGTACAAACACAACGCACTATACATAGATTGAGA	1A	354541882	Imputation	yes	.	.	.	.	.	.
AVRIG14532	.	scaffold34847_7491573	v1.0	Triticum aestivum	[A/G]	CGTCATATATGATAATATATAAATAATATTAGAGAGTAATTAGGCACCGA[A/G]AAGCTAAAACTGGAATGACTAACCATGATTCGATTGATGCCAGAGTAANT	1A	354541952	Imputation	yes	.	.	.	.	.	.
AVRIG14533	.	scaffold34847_7088776	v1.0	Triticum aestivum	[T/C]	TGATGTTGCTGTGACATCGTAAGTTCGAAAACCGTTAGATAATATTACGT[T/C]GGTTGAACTTATTTGTCAGCATGGAATTGAACTTTTATTCTTTCGCTTNT	1A	354944749	Imputation	yes	.	.	.	.	.	.
AVRIG14534	.	scaffold34847_7082651	v1.0	Triticum aestivum	[T/C]	CNCTAGAGGTCAGTGCGTCACCTCTGTATCATGTATAATTTTCAATGAAA[A/G]AATAGCGCGCTATAGCACCGCTAATAGCACGCTACAACGTTGTGAGCATT	1A	354950874	Imputation	yes	.	.	.	.	.	.
AVRIG14535	.	scaffold34847_6698272	v1.0	Triticum aestivum	[A/G]	GGACTCTACTGAATTTTAGCATGGGTGTGGTAGATTACTATCGTGAAACC[A/G]GACCTCTATGAGTGCTTTACATGGCCGGACCAAAGCTATTCTAAAAACNA	1A	355335253	Imputation	yes	.	.	.	.	.	.
AVRIG14536	.	scaffold34847_6696364	v1.0	Triticum aestivum	[T/C]	AGTATGGTTAGTGCATCGCCCCTTAGTTGAGCTACTGCAATTTTTTATTG[T/C]CGAATTCTATTGCATGCCCACATTAGAATGTTGACCATCAAACTTATANA	1A	355337161	Imputation	yes	.	.	.	.	.	.
AVRIG14537	.	scaffold34847_6444053	v1.0	Triticum aestivum	[A/G]	ANACCTGGAAATGCGGTCTTCTTTGGAGGCGCCTGGCAACGGCTGTGACG[T/C]GGCCTTGAGGCTCTAAGTCTAGTTACCTCGTCGTTCATGGTTGGAGGCTG	1A	355589472	Imputation	yes	.	.	.	.	.	.
AVRIG14538	.	scaffold34847_6404385	v1.0	Triticum aestivum	[C/G]	GGGCGCAAATCCCCCGGAATTGATGAGCTCGGCGGATTTGGTCGCGCGCGGNGAAAGTCAAGCTACAGGACGAGGGCAGCGCGTCATCCCGCTCGGCCCC[C/G]GTCAGCAACCGGACAGGTACGGGCGGGGAGGATAAACGAGCTGGATGGAGTGGCCTCCCCCTCCCTCCCTCCCTCCTTGAACCAAACCCGCGGGCAGCGA	1A	355629140	Imputation	yes	.	.	.	.	.	.
AVRIG14539	.	scaffold34847_4966805	v1.0	Triticum aestivum	[T/C]	ACTGTGAAGATTAGACTCATCATGATAATAAGTACAGCAATTTTAGTACT[T/C]TTATCTTGCTTTACAAATATTTCCAACAAAAATAATGGTTAAAGATGTNC	1A	357066720	Imputation	yes	.	.	.	.	.	.
AVRIG14540	.	scaffold34847_4964936	v1.0	Triticum aestivum	[T/C]	CNGAACAACGCTCTGTTGCATTGCAGCAACTTGGGAGGATTATTCACTTC[A/G]CGAGTACTGCTGAAGTCGGATCTGGTTCAGCAATGACGTCCCATTTGGTT	1A	357068589	Imputation	yes	.	.	.	.	.	.
AVRIG14541	.	scaffold34847_4912329	v1.0	Triticum aestivum	[T/C]	CAGTCCACCTGAATATATCTTGGGTTTCTTTTGTGCTCCTAACTAATGTC[T/C]GCTTCTTTTACGTGCGTGCTTATTTAGGTGTTTATATCATCGCGCCAANG	1A	357121196	Imputation	yes	.	.	.	.	.	.
AVRIG14542	.	scaffold34847_4615885	v1.0	Triticum aestivum	[A/G]	ANAGCGGTTAAAGAGAAGAATCGACTGTTGCTGGAAAAGAAAGAAAAGAA[T/C]TGACCACTGACACATCACTAGCCTAGCCACTAGCGAACAAAACGAACCAC	1A	357417640	Imputation	yes	.	.	.	.	.	.
AVRIG14543	.	scaffold34847_2116688	v1.0	Triticum aestivum	[A/G]	TTGCGGGGTGACTATTTGTATGATTTACATGCACACAAAAAAAATCAACG[A/G]ACGATCCTATCAAAACTTGATGATTTTCAGAACCTAATTAGACTGGACNT	1A	359916837	Imputation	yes	.	.	.	.	.	.
AVRIG14544	.	scaffold34847_972121	v1.0	Triticum aestivum	[T/C]	TNTGATTTGTTATTAGGTAGCTGCAAGCGATTCATTACTAACAAAACTCT[A/G]CCTAGAAGCTACTCTCTCTGTAGTCACCTAAAACATCTTATAAAAGTTTA	1A	361061404	Imputation	yes	.	.	.	.	.	.
AVRIG14545	.	scaffold34847_966541	v1.0	Triticum aestivum	[T/C]	TACTCATAAGGTCTGTGTGAACTTTTCTGTTGGCAATTATACTGATATGA[T/C]GATATGTGATGTCTTGCCAATGGATGTATGTCATTTATTGTTGGGGAGNT	1A	361066984	Imputation	yes	.	.	.	.	.	.
AVRIG14546	.	scaffold34847_857844	v1.0	Triticum aestivum	[A/G]	GNTTTAACATACGGAAATAATAAATCCTACAAACCTAAATAGTTGATTCT[T/C]ACTATACTAAATATATTTATCTCAATATGCCCACATGTCACTTGACCATA	1A	361175681	Imputation	yes	.	.	.	.	.	.
AVRIG14547	.	scaffold34847_523324	v1.0	Triticum aestivum	[A/G]	TNGGCATTTCGTTGGGCTGTTGATGGCGTGCCAGACGACAGGGATGCGAC[T/C]TTGGCCAGTTTGGTTGCCTAGCATGCACAAAAAATTCGGTCCTTGTAAAA	1A	361510201	Imputation	yes	.	.	.	.	.	.
AVRIG14548	.	scaffold34847_516972	v1.0	Triticum aestivum	[A/G]	ACTTGGTGTGGGTTGGGCGAATGACGAACCCTAACCTCCGCGTGGATCTG[A/G]AGAAACATTTTAGTAGTAGAGTTCTCCATTTTTTTAGGGGAGCATAGANG	1A	361516553	Imputation	yes	.	.	.	.	.	.
AVRIG14549	.	scaffold34847_399603	v1.0	Triticum aestivum	[A/G]	AAATATTTTTTGTTTTTTCTTGTGCTCGGCTTGCAGGTAAATGTACTTGA[A/G]AAGTCTAATCTGCAACCTTTCACTCAAAGCCCTTAAAAATAAAATGACNA	1A	361633922	Imputation	yes	.	.	.	.	.	.
AVRIG14550	.	scaffold40452_158808	v1.0	Triticum aestivum	[T/C]	ATGACTAGTAATCAAGTGGCGACGTAGGTATAATGGTTATCGTCAATGGC[T/C]GGCTCCTTGGTTCAGGAGCAGCCGCAAGATAGTGTCATGTACTGTGAANC	1A	362192432	Imputation	yes	.	.	.	.	.	.
AVRIG14551	.	scaffold40452_974934	v1.0	Triticum aestivum	[A/G]	ANGAGAGACGTTTGCACAGTTATTCTGCTTGTCCTCCCTATGGTATCAAA[T/C]CTCCGAGAAGCATGAAAAAGATCTAGAGCCTTCGTTCAAATTTCTGAAAC	1A	363008558	Imputation	yes	.	.	.	.	.	.
AVRIG14552	.	scaffold40452_1015380	v1.0	Triticum aestivum	[A/C]	TNAAATGCATTCTGCAAGAACGAGGAACAGCTATTAGAAGTTTTGACAGA[T/G]TTGTCTTTCAAATTCGATCCCAAAGTACATGCGGAAGGCTAGGGATTGAA	1A	363049004	Imputation	yes	.	.	.	.	.	.
AVRIG14553	.	scaffold40452_1390359	v1.0	Triticum aestivum	[A/G]	GTAGCAAGAAAACAGCAGGAAAAAAAAGAGATGTCACTTGATTTACAAGT[A/G]CCTCACTGATACTATCCCACATAAATGGGAACTCGCAATCCACATGACNT	1A	363423983	Imputation	yes	.	.	.	.	.	.
AVRIG14554	.	scaffold40452_2203972	v1.0	Triticum aestivum	[A/C]	CNTCCTTCTCCGGCGTCCATCTCCATCGCCGGTGGTATTCTCTCTGGTAA[T/G]ATCTTCCTCCAGTACCTTTCCCTTTCCTCCTCCATGAATTTCTAATTTTT	1A	364237596	Imputation	yes	.	.	.	.	.	.
AVRIG14555	.	scaffold40452_2601043	v1.0	Triticum aestivum	[A/G]	CTTGGAATGGTTGGTGGCTAGTCAGTCCTGTATTGAGGTTCCAATCTACT[A/G]TTTTATTACAAAGCTCTAAACTTAATCTCCCCTGCAGCTGAGACAGTGNT	1A	364634667	Imputation	yes	.	.	.	.	.	.
AVRIG14556	.	scaffold40452_3602961	v1.0	Triticum aestivum	[T/C]	GNAAAGAATGATGCTTTTTCAGCAATGTTGGGACCAAGTGGACACATTCA[A/G]CATCTATGATTCCTTCTTTATCTAATTTATGCTCCTTGGATTAGTTCATG	1A	365636585	Imputation	yes	.	.	.	.	.	.
AVRIG14557	.	scaffold40452_4091210	v1.0	Triticum aestivum	[A/G]	TNCTATTGGACCGCCATCCAAACCGGTTATATGTATCACATGCTACCATC[T/C]ACCAGTGGTTGCACCCAGATACCATAAACTCCCAAGCTTCTACATGTTGT	1A	366124834	Imputation	yes	.	.	.	.	.	.
AVRIG14558	.	scaffold40452_4091354	v1.0	Triticum aestivum	[T/C]	CATGCAAAAAATTGTGAATTGTTTTATTGTTAAACATATGATCATGCTGA[T/C]AGTTCCATACAACCCAAAGCAAGGGATAAACTCCCACTCGGATTCGTGNC	1A	366124978	Imputation	yes	.	.	.	.	.	.
AVRIG14559	.	scaffold40452_5346158	v1.0	Triticum aestivum	[T/C]	CAACATGAGTGGAAGGTCTAGATCTTCTAGCATTCCCTTCTTGCCATCCT[T/C]CTTCCTCCAGCTCATCTATGAGTACATGTGCTGGATTTTGTACTTGCCNT	1A	367379782	Imputation	yes	.	.	.	.	.	.
AVRIG14560	.	scaffold40452_5346823	v1.0	Triticum aestivum	[T/C]	GNTCTCAATGGCTGGGGTTTTACCATCGAATTTTTTTCTTCGGCAACCAG[A/G]TTGAGATCTTGACCACGCCCGACAACGCCACTTCAGCCACCTCCCTGCTA	1A	367380447	Imputation	yes	.	.	.	.	.	.
AVRIG14561	.	scaffold40452_5347401	v1.0	Triticum aestivum	[A/G]	GNGACTCCTGGCACGCAGGAACAATGGAATTAACTCTAGTTCTTCAGAAA[T/C]GATGGACTTGGGGCCTGACATCTTAACTCATCCAGGTCCCAGGATACCGT	1A	367381025	Imputation	yes	.	.	.	.	.	.
AVRIG14562	.	scaffold40452_5837940	v1.0	Triticum aestivum	[T/C]	CGTTTACTCACCTTCACGTCATACTATGACATGTTTGAACCACATGTCAA[T/C]CTCCATTAGTTCCCTCACATGATGAACTTCCTTTTTCAGTATATGCATNT	1A	367871564	Imputation	yes	.	.	.	.	.	.
AVRIG14563	.	scaffold40452_6162929	v1.0	Triticum aestivum	[A/G]	TGAGACGAAACCCTGACGGAACATAGACTACGTACAAAACCACACAACAC[A/G]GAAGGATAACGTCGCCGTCGTCCTCGCCGCCGGCGCCGATGACTTCGCNG	1A	368196553	Imputation	yes	.	.	.	.	.	.
AVRIG14564	.	scaffold40452_6164324	v1.0	Triticum aestivum	[T/C]	GNCAAAGGAAATTCAGAAACTGTAAGAGAAAAAACAGCGTCTTTCCACAC[A/G]CACAAACAAAAGACTCTATGACGAAATAAATTATATTGCTCACTGTTCAG	1A	368197948	Imputation	yes	.	.	.	.	.	.
AVRIG14565	.	scaffold40452_6164762	v1.0	Triticum aestivum	[T/G]	TNCTTCGACTCTCTCCATCTGCTGGTAAATGTTAATCTCTGGAGAAGTTG[A/C]GCAGCTTGTACATTTGAAACTGAGATGAACTGAGATGCAAGAGATCAATG	1A	368198386	Imputation	yes	.	.	.	.	.	.
AVRIG14566	.	scaffold40452_6329998	v1.0	Triticum aestivum	[T/A]	CACGACATTCAAGCACCGCCCCCGCATCTTGATTTCTCGCGACGCAAGGGTNTCCTTCCCAGACAACACCACCACACAATTCGCGCCCTAACAATAAATT[A/T]TGTTTTACCACCTGACCCTACAGGCTACAGCCATGAACCGTCCTACAACCACCTCAGCACGATGGATTATCAACATATGAGGGCCTCAACAGTTCCACCG	1A	368363622	Imputation	yes	.	.	.	.	.	.
AVRIG14567	.	scaffold40452_6333435	v1.0	Triticum aestivum	[A/G]	GNGAGCGTTGGTGATTGTGATATACCCATTTGAGATGCACTGCCGTCGCC[T/C]GAAAACTCGACCCTTGGACGGAAGGAAGCCACAATCAGATCACTTGATGG	1A	368367059	Imputation	yes	.	.	.	.	.	.
AVRIG14568	.	scaffold40452_6769205	v1.0	Triticum aestivum	[T/C]	CNGCGCGTGCGGCGTCCACGTCGGTGTTGTCGTGGCTGCAACAAGAGGAG[A/G]CTATTCTACTCTGCCGTACCGACACCGGAAATGGCGCGCACGTCGTCGTC	1A	368802829	Imputation	yes	.	.	.	.	.	.
AVRIG14569	.	scaffold40452_6778963	v1.0	Triticum aestivum	[A/G]	GNCGTTTTTGCAGTTTAATTTAAACTGCAAAAACGTCCTACATTTGCTTA[T/C]AGAGGGAGTATTTGCTTTTGCCACTGTTGTGTTGGGAGATCCTTTTCACA	1A	368812587	Imputation	yes	.	.	.	.	.	.
AVRIG14570	.	scaffold40452_6795026	v1.0	Triticum aestivum	[A/G]	AACATTACAAAACAAGATTGGATCATGGAGGAATTTCTAAGGAGGTTAGC[A/G]TGAGCCAGTTAACTGAATATTTTTCTCTTTAGTATCACTTGACTTTGTNT	1A	368828650	Imputation	yes	.	.	.	.	.	.
AVRIG14571	.	scaffold40452_7480409	v1.0	Triticum aestivum	[T/C]	ANGTGTTTCTAAAGAAAAAAGGAGTGACATAACCCTAAAGAAAGTGATGT[A/G]TGAATATTTGAGGGAGCTCTACTTTGCCACCTTAACTTTTTTTAGGGTTG	1A	369514033	Imputation	yes	.	.	.	.	.	.
AVRIG14572	.	scaffold40452_7546262	v1.0	Triticum aestivum	[T/C]	CTGTTTTCTTCCGGTTGAATGTTGAAGAGCGTTTTCCATTTCTTCAACAC[T/C]CAGCTTCTTAACACAAGGTTGAAAGGTTTCATCTGCTTATCGACTTGCNC	1A	369579886	Imputation	yes	.	.	.	.	.	.
AVRIG14573	.	scaffold40452_7957542	v1.0	Triticum aestivum	[A/G]	CAAGTCTGACTGAAATGCGCACTTGCAATCTCGTGTCTATTTTGTTTCTG[A/G]TCAAATTGCAGTTAGTTAGTCATAGGCTCATAGCTAATCTCATCTGGANT	1A	369991166	Imputation	yes	.	.	.	.	.	.
AVRIG14574	.	scaffold40452_7961936	v1.0	Triticum aestivum	[T/C]	TNTAAGTATTGGGTGATTGTCACTTCGTCTGTCACACTCCACCACATTTT[A/G]CAGAGAGCCCTGCAGGATGATGACTGATTTAGGCCCGGGTATCTTGAGCA	1A	369995560	Imputation	yes	.	.	.	.	.	.
AVRIG14575	.	scaffold40452_9046658	v1.0	Triticum aestivum	[T/C]	ANTTTAAGATGAAATATGGGGTTTTAATGTTTTGAAGTGCATATTGAGGG[A/G]AAAAACACTGCACAGGAGGGGTGGAAAGTATGATCAGTAAAACTCAAGTG	1A	371080282	Imputation	yes	.	.	.	.	.	.
AVRIG14576	.	scaffold40452_9183004	v1.0	Triticum aestivum	[A/G]	TCATGTGGGCTCGAATTGGCGTTTGGGTTCATTTGATCAAAGAAGGGAGC[A/G]TTGAGAAATAGGATTTGTGGTATGGAATCTTTCTAAAGCTTCTAGTGTNG	1A	371216628	Imputation	yes	.	.	.	.	.	.
AVRIG14577	.	scaffold40452_9184155	v1.0	Triticum aestivum	[A/G]	TTGTGGGAGTCTAACTTGAACATCGATGGTGTTTTTTTCGAGTGGAGTCT[A/G]CTAAGCAGGTGTGTGTGGTTTTAGCATGTTTGTGGGAAACTGGGCAATNC	1A	371217779	Imputation	yes	.	.	.	.	.	.
AVRIG14578	.	scaffold40452_9485028	v1.0	Triticum aestivum	[A/G]	GAGCCGCCGCACCTCGGAACAAGAATCGCCTCCGCTGTTGACCATAAGTC[A/G]CCGCGACCGGGCGACAACCCGCCTCAACTTGAGGCACCACTTGGACAGNG	1A	371518652	Imputation	yes	.	.	.	.	.	.
AVRIG14579	.	scaffold40452_10362442	v1.0	Triticum aestivum	[A/G]	TCTTGGCACCTAGTGTTAACGGAGAAGGTGCGACATAGATTGCGCCTGCT[A/G]CTAGAAGACATGGAGATAGTGTGTCCATCAGGGTGCATGGCGTAGGAGNT	1A	372396066	Imputation	yes	.	.	.	.	.	.
AVRIG14580	.	scaffold40452_12020099	v1.0	Triticum aestivum	[A/C]	CTACGCGCTTATTTTTGCCAGTCACTAACGGAGTCGACGGGAGAGCAGGT[A/C]TCCAAAATCCCTTCCCTCCGGTTCCTGTACGGGAGAGGAGCGAATAGGNT	1A	374053723	Imputation	yes	.	.	.	.	.	.
AVRIG14581	.	scaffold40452_12133301	v1.0	Triticum aestivum	[A/G]	GNATTTCACGCGGCAGGCCATTGCCATCAACGATCTAAGGGCATCTCCAA[T/C]ACAAACCCTGAAAAGAGCACCGCAAAATGTCCGCGGGCATGTCCGGGACA	1A	374166925	Imputation	yes	.	.	.	.	.	.
AVRIG14582	.	scaffold40452_13432741	v1.0	Triticum aestivum	[T/C]	GATCAACACTTCGAGCTTGATGAGAATCTGCGTTGCACCGAGCGATGCGA[T/C]GCGTACCGGGTGAAGATGGAGTAGCGGTGCAGATGGCTTTTAACGGGGNG	1A	375466365	Imputation	yes	.	.	.	.	.	.
AVRIG14583	.	scaffold40452_13433019	v1.0	Triticum aestivum	[T/C]	TNGGTAGCTGCTTTGGTGTCGCTGGGTTTTCGCCCCATGATGAACTGTCT[A/G]TTGACGGGTGTTCGTCGTGGATTTTCCAGTGATGCTTTGAGCCCGCTTCC	1A	375466643	Imputation	yes	.	.	.	.	.	.
AVRIG14584	.	scaffold40452_14118687	v1.0	Triticum aestivum	[A/G]	TNATAACTTCTAAAAAATCACTAATCTTTATTTGGGCTGTCCAATAAAAC[T/C]CAGAACATATTACTATGTACACAATAATCTATTTACCTAGCATGGATTGA	1A	376152311	Imputation	yes	.	.	.	.	.	.
AVRIG14585	.	scaffold40452_14444379	v1.0	Triticum aestivum	[A/G]	CNTCTCTGTTCTCCCGCCCAATTCATCATGCGTCAAGTTTCATCTTGGGA[T/C]GATGATCGATCGATCCATGGTGCACGCAGAGGATCCTGAGGCGTGGAGGA	1A	376478003	Imputation	yes	.	.	.	.	.	.
AVRIG14586	.	scaffold40452_14471759	v1.0	Triticum aestivum	[T/G]	AAAACTGCTAATATTATGAAATAGCGGGATTGGAGTTTTAACCAGGAACA[T/G]TTGTAGAGAAAATATGAGGGCATGCACTTGCTTTAAAGAGAATTTAATNA	1A	376505383	Imputation	yes	.	.	.	.	.	.
AVRIG14587	.	scaffold40452_14481384	v1.0	Triticum aestivum	[A/G]	CCAATGTTTTGGCCATGACCAAAAAATTCGGTAGGGTGGACATTGGTGGC[A/G]ATTCAAACATACCCTGAACTCATTTTTCTTTTGCAAACTGTTTTTTGTNG	1A	376515008	Imputation	yes	.	.	.	.	.	.
AVRIG14588	.	scaffold115726_457952	v1.0	Triticum aestivum	[T/C]	GNGGAAGGGGAAGGTGTCCCCGGCCTGCTCCCACCGGTCAGCGTCCTTGC[A/G]GAAGCGTTGCATCCCGAGCACGCACTTGCCTGCATACTCCAAGTAGACGT	1A	376981303	Imputation	yes	.	.	.	.	.	.
AVRIG14589	.	scaffold63230_3656151	v1.0	Triticum aestivum	[T/C]	CAAAATAAGGTAGGTACATTAACTTCTTTGAAGACAATAAGCAGGACCAA[T/C]AGATTCACATGTTACATCAGCATGAAGTTACAATGGCAGATGCCAGGCNG	1A	379648235	Imputation	yes	.	.	.	.	.	.
AVRIG14590	.	scaffold63230_2350287	v1.0	Triticum aestivum	[T/C]	GCATCTGATTCGAGGAATCCCTGATTCAAGCCTACAACATAAAATCCAAG[T/C]TTATCTCAGCCATGGCTAGATATGAAAAACAATACCTGTAGTTCAATTNT	1A	380954099	Imputation	yes	.	.	.	.	.	.
AVRIG14591	.	scaffold63230_2029214	v1.0	Triticum aestivum	[A/G]	ANGCAGTGATTAGTATAGATCTACAGAGCATCAAATTCTTTCTATATATC[T/C]GATGTAGTGTATCTTCAGCTAAAGTTTCTTACCATTTTGGTACAGAACTG	1A	381275172	Imputation	yes	.	.	.	.	.	.
AVRIG14592	.	scaffold63230_1484922	v1.0	Triticum aestivum	[T/C]	ACTCAGAGCAAACCTCCTCCTCCTGCTGGTGGCGCTGCTGCTGCTGCTGC[T/C]GACCCAACAGCTGACCAGGAGGCGGAGAAAAATATAGAGAGGTGCGCGNG	1A	381819464	Imputation	yes	.	.	.	.	.	.
AVRIG14593	.	scaffold63230_1483081	v1.0	Triticum aestivum	[T/C]	GATACTGATCCTAGATGCAAGATGAATAGAAAAATCAAGCACTAAATAAT[T/C]AGTGACCTTGCTGATTTTGCTTTCATAGCTGCACATCCTTCAACTAAGNC	1A	381821305	Imputation	yes	.	.	.	.	.	.
AVRIG14594	.	scaffold63230_1481105	v1.0	Triticum aestivum	[A/G]	CAAAAGAAAGTATCTATGAATTAAGTATCTATGAAAATTACCAAATCGCA[A/G]GATGAATCTTGGGGGTGCCATGGCACCCACTCCAAAATTGCAAAATGTNT	1A	381823281	Imputation	yes	.	.	.	.	.	.
AVRIG14595	.	scaffold63230_718796	v1.0	Triticum aestivum	[A/C]	ANTTCCGCCTTGATAACCAACTCCATAGAGCGTGCCTGGTCTATAAAATT[T/G]ACAAAACATGCTATTAGTAAGCAAAATTAATTATGTGTTATGTATGATCA	1A	382585590	Imputation	yes	.	.	.	.	.	.
AVRIG14596	.	scaffold63230_718325	v1.0	Triticum aestivum	[T/C]	CATTATATTTATAGAAGAGTTAGCTGGAATAGGAAGCAGAGAAAGTGTAC[T/C]AGAGCAGTGCACTTCTCCTAGAAGCTTTCCTCAGATTCCCTTTCGAACNA	1A	382586061	Imputation	yes	.	.	.	.	.	.
AVRIG14597	.	scaffold63230_558735	v1.0	Triticum aestivum	[A/C]	GCTTACCCTATGATATATGGGAGCTTGACGGTGTCTAAAATTACAAATAT[A/C]TTAGTATGTCAACTAAGCACAAGAAAAGTGCGAAGAGCGGTACAGGAANA	1A	382745651	Imputation	yes	.	.	.	.	.	.
AVRIG14598	.	scaffold130031_5678754	v1.0	Triticum aestivum	[A/G]	AAATGATACGACATGACCAAATATGCACTGCAAGATATGACCAACTTAAC[A/G]TTCTCGCCATGTAGTACCTTCTTATTTTCGTAACCTGATTCTGCAACCNA	1A	385658489	Imputation	yes	.	.	.	.	.	.
AVRIG14599	.	scaffold130031_5676769	v1.0	Triticum aestivum	[T/G]	ANAATACGATGCGATGGTGCATGGAGGGACCCGGCCGGGTGTTAATTAAG[A/C]TAGTTTTTTTAGACAAGTTAATTAAGCTAGGTGAAAGCTCCTTTCTGCGC	1A	385660474	Imputation	yes	.	.	.	.	.	.
AVRIG14600	.	scaffold130031_5674491	v1.0	Triticum aestivum	[T/C]	ANGTAATCAACTGTCACTATAGCAGAACACAGTTCCAGTTAGATGCTCAC[A/G]TCACATTTAGCAGTTAGGTAAGTAGTTTCGTCATGAAACAATACAAATGA	1A	385662752	Imputation	yes	.	.	.	.	.	.
AVRIG14601	.	scaffold130031_3814573	v1.0	Triticum aestivum	[T/C]	CACAAATGCATGTTAACTTTCAAGTATAAGAAAGATAAGATTTTGCTTAT[T/C]TCTGTTTCTTGTTGGGTTATACAATGTTCAATAAGATAGCAGTGGTCTNG	1A	387522670	Imputation	yes	.	.	.	.	.	.
AVRIG14602	.	scaffold130031_3505017	v1.0	Triticum aestivum	[T/A]	CATGTAAGGTAGGGACCGGCCAGTTTTTTCTTTTTGGTTTTTCTGAACCAACTTTTGTTCTATTTTACTTGGCTTTTCCTTATTATTTTTATTCAAATGC[A/T]TGGATTTAAAAAAAATCATGAACTTTCTCTCAAATTTGTGTACTTTTTNTGACCTTGCGAACTTTTTCCCTAATTTTTATTATTTTATTTCAAATCCGTC	1A	387832226	Imputation	yes	.	.	.	.	.	.
AVRIG14603	.	scaffold130031_3504807	v1.0	Triticum aestivum	[A/G]	CNCCCCTTTGCCCTAGGCCCGCGGATGATTTAGTCTCACTTTTTTAAATT[T/C]CAAAAAATTATTGCGCAACCTCATGGCTTTGCACTACCCATGGTAACCAG	1A	387832436	Imputation	yes	.	.	.	.	.	.
AVRIG14604	.	scaffold130031_3504434	v1.0	Triticum aestivum	[A/G]	TTCGGTGAAACCGGCCCAACCACGGGATTCGGCTTGCCTGCTCCTCCCAT[A/G]CTATCATCTGTGCTTCCACTTCATCCTACGGCTGTTTTTTTATTTTTCNT	1A	387832809	Imputation	yes	.	.	.	.	.	.
AVRIG14605	.	scaffold130031_3503802	v1.0	Triticum aestivum	[T/C]	CTCAATCGTCAATCAATCCATACCGGATCAATCACCTTCCCTCTCTGGAC[T/C]AATCAATGCATACTGGATCAAGGCATTATGCAGAGAGAGAGAATGAATNA	1A	387833441	Imputation	yes	.	.	.	.	.	.
AVRIG14606	.	scaffold130031_3503529	v1.0	Triticum aestivum	[A/C]	TGGATTGGGATTTCTCGTTAATCAGGCATACTATACAAGAAGAAGAAATG[A/C]AGCCGGGTGAGGTTTTGCGCGCCCGTCACCTTGTCGCCGGGTTCATGGNC	1A	387833714	Imputation	yes	.	.	.	.	.	.
AVRIG14607	.	scaffold130031_2852289	v1.0	Triticum aestivum	[G/C]	CAAAAAAAAACTATGATATTTATGAATGTTCAATCCATATACTTTAATATATATTAGTGGTCAAAGCTATGTGTCAAATACGGTGCAAAGTTGAGCGTGC[C/G]TTATATTTTGGGATGGAAGAAGTACCTTATAATGATGTTGTTAACACGNTGGTTCGCCTAACTTTGTAAAAAGATTTGTTTCATGGGGCAACCAACATCT	1A	388484954	Imputation	yes	.	.	.	.	.	.
AVRIG14608	.	scaffold130031_2849760	v1.0	Triticum aestivum	[A/G]	ANCATCTTGTGCCGTCTATGTACCACTACAATGTCATGATATCTGAAAAT[T/C]GCATTCTTTCTAGGATTGTCATCGGAGCTCATGTGGCTATTGGGAATCTC	1A	388487483	Imputation	yes	.	.	.	.	.	.
AVRIG14609	.	scaffold130031_2848840	v1.0	Triticum aestivum	[A/G]	GATGCGGAATCGTCAGGACTTGGACAGCGAAATTGTGTTTGACTTCGATG[A/G]CGGTACTGGCAGGATTAAGGCCAGGATATGGTATTCGCTTGAACTATTNA	1A	388488403	Imputation	yes	.	.	.	.	.	.
AVRIG14610	.	scaffold130031_2848769	v1.0	Triticum aestivum	[A/C]	TNAGTTAGAATCTAAAACTTTTAATATATATAAGGACGCCGTTTCTAAAT[T/G]AAGGGTCGTCTCGTCGGTATGATGCGGAATCGTCAGGACTTGGACAGCGA	1A	388488474	Imputation	yes	.	.	.	.	.	.
AVRIG14611	.	scaffold130031_2848161	v1.0	Triticum aestivum	[T/C]	CGCCAGTGAGGGACTTTAATGAATCATCTATTTATTTCAACCTTGCAAGC[T/C]TTGCTAGGTAGTGCCTGCTATGCATCCAAAAGGGGCATCTAATTCTCANC	1A	388489082	Imputation	yes	.	.	.	.	.	.
AVRIG14612	.	scaffold130031_2847860	v1.0	Triticum aestivum	[A/G]	ATGGCAGATTTATACACGGAATGGGGATAGATGCTTTAAGGCATTGGTCA[A/G]AGAGCCTGCGCTATTTTGGGAAGACATATTGTCTAGGTTTTGTTGCTTNG	1A	388489383	Imputation	yes	.	.	.	.	.	.
AVRIG14613	.	scaffold130031_2395697	v1.0	Triticum aestivum	[A/G]	GGGAAGTTTTGGATTATAGTGTAACTGAACATTCCTGGAATCTGGATATC[A/G]CATTTTCAGAGATATTGTAATGACCTACTATGATCTGTCAATTGTTTTNC	1A	388941546	Imputation	yes	.	.	.	.	.	.
AVRIG14614	.	scaffold130031_2274435	v1.0	Triticum aestivum	[A/G]	TCACTAACCAATTAAGGAAGAGTTAAATCAAAATACACAGCTAAGATAAA[A/G]GAGCTTACGTGATGCTGACATCATATGTTCTGGTCAGAAGAATGTTGTNA	1A	389062808	Imputation	yes	.	.	.	.	.	.
AVRIG14615	.	scaffold130031_2272122	v1.0	Triticum aestivum	[T/G]	GNGGACATTTAGGGGAGATGTTGGAGGACCGGCTTCAGTATCCATGTCCA[A/C]CGACAAACAATGTGTCCATTTTGGGGGTCGGCATTGGAGATGCCCTAAAC	1A	389065121	Imputation	yes	.	.	.	.	.	.
AVRIG14616	.	scaffold130031_1540061	v1.0	Triticum aestivum	[A/G]	ATAGTAGAAAATGAACATCACACCTCTGTAAATTTTTGCACTAAGTTTGG[A/G]TTTACCACTGTATCAGTGCTCATCGACCTGAATCGGGCCTAGACGGCANA	1A	389797182	Imputation	yes	.	.	.	.	.	.
AVRIG14617	.	scaffold130031_82383	v1.0	Triticum aestivum	[T/C]	GCAGCAGCGGCATACAGAAAATGAGGCAAAGACCCAAGGGGTCTAGCATA[T/C]GGCAAATGAGGTGGCACATGGTTTAGTTAAATTTGACTGTAATAGTTCNA	1A	391254860	Imputation	yes	.	.	.	.	.	.
AVRIG14618	.	scaffold130031_77454	v1.0	Triticum aestivum	[T/G]	GGTTATGGTTGTATTGGCAATTGGGAGTTACTTTCTAGTTCCAATTTGGT[T/G]ATGAGCCCCCTGATTGGGGGCGAATTGGGGTCATCTACGTCCTTTGGANT	1A	391259789	Imputation	yes	.	.	.	.	.	.
AVRIG14619	.	scaffold72715_123912	v1.0	Triticum aestivum	[A/G]	TGTCAAGATATAGAGAAAGTCATGGATGGGAGATTTGAGCAACACAGTTG[A/G]TTAATAGGCCGATCCGATAGCACAACAGATTCCAATGTAGCATATCTANG	1A	391674570	Imputation	yes	.	.	.	.	.	.
AVRIG14620	.	scaffold72715_65262	v1.0	Triticum aestivum	[A/C]	CNCACATTCCGTGGATCGGGCATCATCTTTTTCTTCAACTACTGTAACTA[T/G]CTCTAGAACCCTAGCTACTTTTTTTAAAGCAACTGATTTTATTTCTTATA	1A	391733220	Imputation	yes	.	.	.	.	.	.
AVRIG14621	.	scaffold66132_4548669	v1.0	Triticum aestivum	[A/G]	CNGTAGAGTAGTTGAGACTGGTGTGTAACATGGATACAATTACAATGTAA[T/C]GATTCCCTCCATTACCATATTCCATTTTACCCTGAAGGAAGGAACAAAGA	1A	391846486	Imputation	yes	.	.	.	.	.	.
AVRIG14622	.	scaffold66132_3914496	v1.0	Triticum aestivum	[A/G]	AACCCATTATCATATGGGAAAAGCTCAAGAACAACCGGCTGATCCGATGG[A/G]GCGTCCGCCGCCTTCGGAGCGTGACGCATGTCCCATATGTGGCTCATGNA	1A	392480659	Imputation	yes	.	.	.	.	.	.
AVRIG14623	.	scaffold66132_2141283	v1.0	Triticum aestivum	[A/G]	TTGTTTGTACTTTATATTAACTACTATTAAGCATCCATACACAGATTCAT[A/G]AAGACAAGTAATACTTGGGTTCTTGGTAGTAAGCATTCGTGTATACCGNA	1A	394253872	Imputation	yes	.	.	.	.	.	.
AVRIG14624	.	scaffold66132_2068470	v1.0	Triticum aestivum	[T/C]	CTCCTTTCTCTTTGTAATAGTCTATTGATATGCTGGTTTTATTAGTAATC[T/C]GCTCCTTATATTTTCTCCAGAATAAGGATGTCACTGAAGCAATTCAGANA	1A	394326685	Imputation	yes	.	.	.	.	.	.
AVRIG14625	.	scaffold66132_1988925	v1.0	Triticum aestivum	[A/G]	ANATCAGGTCGGTCTTGCACCGTCTGTCCAGGAAGCAACTCATTTGTTAT[T/C]TCTTCCCATTTAGGGTTGCAAGTCATGGTCAAGATGTCAGGCTTCCCGTA	1A	394406230	Imputation	yes	.	.	.	.	.	.
AVRIG14626	.	scaffold66132_1914923	v1.0	Triticum aestivum	[T/C]	GGTCATTTATCCTCCTTGATACTTAAGTTAGCGATTGTGGGCTTATTCTT[T/C]TGTGCCTGCAGCACGTACTTTTCGTACATTTATTTTGAACCTTGTTGTNT	1A	394480232	Imputation	yes	.	.	.	.	.	.
AVRIG14627	.	scaffold66132_1222379	v1.0	Triticum aestivum	[A/G]	CNGATGAATTCTTGAACAGGGCTTATAAGATAAGAGTGCCACGTTTTATT[T/C]CTTGTTGCAAGGGGGTAAGCCCACTAAGTTATCATACCGACAGTCTGTAC	1A	395172776	Imputation	yes	.	.	.	.	.	.
AVRIG14628	.	scaffold66132_1202696	v1.0	Triticum aestivum	[A/G]	TNAGTCAACTTCTTATCCTTTTGTACAGTGGACATGTATTTTGCATATGT[T/C]GCACATAAGATTAAATTTTTGCACGTGCATATCTTCTAATGTGTTCAACG	1A	395192459	Imputation	yes	.	.	.	.	.	.
AVRIG14629	.	scaffold66132_915989	v1.0	Triticum aestivum	[A/G]	TTAACAAACAAGGATTTGAAGAATGGCGTCGCCCCCGTTTCTTGGTACGA[A/G]CGATCGACTGCGCGAGACGGCCATTAACGCGGCCCCAGGAGGATCGGCNG	1A	395479166	Imputation	yes	.	.	.	.	.	.
AVRIG14630	.	scaffold66132_909036	v1.0	Triticum aestivum	[T/C]	ANAGTACGCACACTCGTGCAGTTTTTTTTTTTTTTTTGAGGAATCACCGG[A/G]GGAGTCCCCATCTATATATATTACTCAAGTGGCCAAATTGGGCCAAGCAG	1A	395486119	Imputation	yes	.	.	.	.	.	.
AVRIG14631	.	scaffold66132_290954	v1.0	Triticum aestivum	[T/C]	GNGGAGCTAAATCTCAGGTCACTAGGTCAGCAGATTGCCAGACTGTAGTA[A/G]TATCAAAAGAACGCCATCTCCATATAAGATAGCCGACGGTCATCCACTTT	1A	396104201	Imputation	yes	.	.	.	.	.	.
AVRIG14632	.	scaffold66132_290828	v1.0	Triticum aestivum	[T/C]	GNTGCATGAGTAAAGAAAATGTCTACATGCAAGAAATATATGTAATCTGC[A/G]CAGTAGCATTTAGTAGAGAACAGAAAGATGCAGATCTAGCACCGAAAGGA	1A	396104327	Imputation	yes	.	.	.	.	.	.
AVRIG14633	.	scaffold66132_157378	v1.0	Triticum aestivum	[A/T]	TGCACATAGTGTGAGGGAGGTTTGCTCTGGAAAGGAGCTTCGCTTCTGTCANAGACTTCAGGCTGAAATGATAGTAGTTTTTTCAGAAAAGGGAAAGAAA[A/T]TAAGTAACTCAAACCAAAAGATGGAAAAAATTGAAATCGCCCACCGTGGGGCTCGAATCTACGACCACAAGGTTAAGAGCCTTGCGCTCTACCAACTGAG	1A	396237777	Imputation	yes	.	.	.	.	.	.
AVRIG14634	.	scaffold66132_157238	v1.0	Triticum aestivum	[T/C]	TNAAGTCACTAAAATGTAAAGTCGTTACATGAACATCGGCAAGCATGAAG[A/G]GATGTAATTCAAACATGAGCAAAACACGTTCACCACAGCTGCACATAGTG	1A	396237917	Imputation	yes	.	.	.	.	.	.
AVRIG14635	.	scaffold66132_157152	v1.0	Triticum aestivum	[A/C]	ANATACTAGGGACCTAATAAACCCGGATGAGGTAGTACTCCCAAGGCATG[T/G]TAATGGTGCATGCAACAGAATCTACATGAATCGCCTGAAGTCACTAAAAT	1A	396238003	Imputation	yes	.	.	.	.	.	.
AVRIG14636	.	scaffold66132_154798	v1.0	Triticum aestivum	[A/G]	TCACTCCATATGTTATTCTAGCAGAAATTGCCAGCACAATCAACAAAGCA[A/G]TCGCCAGTGATAGGGCAGCTGGGACTAAGAGAATCTGTTGTAGTGGCTNT	1A	396240357	Imputation	yes	.	.	.	.	.	.
AVRIG14637	.	scaffold72546_7681112	v1.0	Triticum aestivum	[A/G]	GGGTCCTAATCATTTTCTAATGTTTTTTGGGCCTACTATGTTACTGTTAA[A/G]TTTCAGTGATATTTTGAGTTTCCCTGCAAGAAGATTCCCATTCTAATCNG	1A	396464592	Imputation	yes	.	.	.	.	.	.
AVRIG14638	.	scaffold72546_7061512	v1.0	Triticum aestivum	[T/C]	ANGGCAATGACTCCCCCTCTCGCCTCAGTATATATAGAGGGTATAGGCCT[A/G]ATTAAGTACGTAGGAGATATGCATTAATTGCCACATTCCATATATACAAG	1A	397084192	Imputation	yes	.	.	.	.	.	.
AVRIG14639	.	scaffold72546_7033873	v1.0	Triticum aestivum	[C/G]	TGCTGAATAAAACACTTTTTATTGGACTAAATAGCACACTTTTCATTGGTANCTGAATAAAACACCACAAACTGAGTTTTTTTTTTTTACTTTTCCATGC[C/G]TAAGCCCAGACGTCATACTAGGACGGATTTGCCCTCCGGTTCGTTTCACCTCGTTTCTGTTCGATCAAATAACGTGCTCTTATGAATGCACAACAGACAG	1A	397111831	Imputation	yes	.	.	.	.	.	.
AVRIG14640	.	scaffold72546_7033792	v1.0	Triticum aestivum	[T/C]	GGCGCCGCAAAAAAGCCCCGGTGAATTACTTTGCTGAATAAAACACTTTT[T/C]ATTGGACTAAATAGCACACTTTTCATTGGTAGCTGAATAAAACACCACNA	1A	397111912	Imputation	yes	.	.	.	.	.	.
AVRIG14641	.	scaffold72546_6480722	v1.0	Triticum aestivum	[T/C]	CNCGTCAGCGGCGGCACCGGAGCAAGCTCTGGCGACCATTTCCGCGACGG[A/G]GGGGCTCGGGCCGGCGTCAGATTTTGCCTACAGTGCACCATTTGGAGCGT	1A	397664982	Imputation	yes	.	.	.	.	.	.
AVRIG14642	.	scaffold72546_6480419	v1.0	Triticum aestivum	[G/C]	CATTTGGTAGACAACCTCCGTGACACATTTGCCAGCCTGCGTTGCACCCTGGCCAGGTTGACTAGGTTGACTGTTGACTTGGTCAAACTCACAGGCGAGC[C/G]TACCCGTTATAGACTAAAACAATATAACAGTGGATTAAATTAACTAATNAAGCTAATTAGATACTGGGACCCACTTGTCGGTGTCATATTAGTTAATAGA	1A	397665285	Imputation	yes	.	.	.	.	.	.
AVRIG14643	.	scaffold72546_5688881	v1.0	Triticum aestivum	[T/C]	CAACGCTAAATATGCTAACACCAATAAGAACAAGCAATAACAAACTTTAA[T/C]GGACAGGCAGAAAATTTTAACAGCGAAAATCTTGTGATACAGAATTGANG	1A	398456823	Imputation	yes	.	.	.	.	.	.
AVRIG14644	.	scaffold72546_5681056	v1.0	Triticum aestivum	[A/G]	ATAGTTTGCCAAAGAACACAAAGAGTAACAATACAGCTAACCTTCTCAGC[A/G]AGTGCGCCAAGGAGCCTAGTATCAATTGGAAGAGGCTTCTCATCATGTNC	1A	398464648	Imputation	yes	.	.	.	.	.	.
AVRIG14645	.	scaffold72546_5681000	v1.0	Triticum aestivum	[T/C]	CNCTGAAAAAATAGTTCAGAAGTTTCAATAAAACACACATGCTCATGGAG[A/G]TCTCAATAGTTTGCCAAAGAACACAAAGAGTAACAATACAGCTAACCTTC	1A	398464704	Imputation	yes	.	.	.	.	.	.
AVRIG14646	.	scaffold72546_5478213	v1.0	Triticum aestivum	[A/G]	TCACTTTGCTTGCTTTTGGAGGACTCAACTATGATTTGATTATAAAAACT[A/G]CGCTCTTTCTTTGTACAACTGTCTGAATGATAATTTTGTCACCTCACCNC	1A	398667491	Imputation	yes	.	.	.	.	.	.
AVRIG14647	.	scaffold72546_4914326	v1.0	Triticum aestivum	[T/C]	ATGAGGTAGTCTCTTTACTAAATTACTGATGTTGGCCCTTAGTTAAGCAG[T/C]TTTTTTCACTGATGTAGTGCTACGTGGCTTATCTAGACATAGGTTTTGNA	1A	399231378	Imputation	yes	.	.	.	.	.	.
AVRIG14648	.	scaffold72546_1892157	v1.0	Triticum aestivum	[T/C]	CAGAATGGCCACATCATCTCTAATAATAGAGGAACAAATTTAGTTGATTC[T/C]GGTGGAACTCATACAAAATTCCCAACAAACATTAAATGGGTCCTGCCTNA	1A	402253547	Imputation	yes	.	.	.	.	.	.
AVRIG14649	.	scaffold72546_785022	v1.0	Triticum aestivum	[A/G]	CNATAAGTGATGGTTCGTGCAATTCCCTCTTCTAGCCATCCATTATGACA[T/C]GTTAACCTTTTTTGTTTTCGGATTCTATCTAACGTTTCATGCCGAACGTT	1A	403360682	Imputation	yes	.	.	.	.	.	.
AVRIG14650	.	scaffold72546_487166	v1.0	Triticum aestivum	[A/C]	ANTGTGCTAGGGACAAGTTATAATGGACAAGATTATCATATATAGATAGT[T/G]GTGATATTTGAAATATAAAATTGTACAGTACTAACATGCAACTGCGCTGG	1A	403658538	Imputation	yes	.	.	.	.	.	.
AVRIG14651	.	scaffold46307_10413340	v1.0	Triticum aestivum	[T/G]	ACGGAAATAGAGACCTCATGTTGAATGTAAGTGCTTCCCAAGTCTCCTTC[T/G]TATAGCGCCATGGGCCTCCCAAAGGGCTCGGGTCGGAACTGACCTAGGNG	1A	404535528	Imputation	yes	.	.	.	.	.	.
AVRIG14652	.	scaffold46307_10413217	v1.0	Triticum aestivum	[A/G]	TNTATGATTTCTAATGTATGTAATGGGTGTTCTATCGACTAGCCAAGCCC[T/C]GGTTTATGTTAAATACCAAGGCCTATGATTACAAGAGTCCTAGTCCGCTA	1A	404535651	Imputation	yes	.	.	.	.	.	.
AVRIG14653	.	scaffold46307_10412777	v1.0	Triticum aestivum	[A/G]	CNAAGTCCTCTAAGTAATATATTTATCTCTGTGTTAAGAAAAAGGTGCAT[T/C]AGTCTGCCTTTAAACCCTAGGGTGTATATTTTGGTCTCTTAAGCTTCCTA	1A	404536091	Imputation	yes	.	.	.	.	.	.
AVRIG14654	.	scaffold46307_10410133	v1.0	Triticum aestivum	[A/G]	AACAACTTTATACTTGGTTTAGCAATTGTATAGGTGCAACATCGTCGCTC[A/G]TTGTAGTTGGATCATCAATGTCGACTCTACTCAAATTAACGTGTATTTNT	1A	404538735	Imputation	yes	.	.	.	.	.	.
AVRIG14655	.	scaffold46307_7630128	v1.0	Triticum aestivum	[A/G]	TNTTGAAACTAAATGCATATATGCCTTTTACTTTTTGAATATCTTGTGTA[T/C]AACCTAAAGCACCTAAGCAAACCTATTTTACTGGTATGTATTAGAACAAA	1A	407318740	Imputation	yes	.	.	.	.	.	.
AVRIG14656	.	scaffold46307_6000849	v1.0	Triticum aestivum	[A/G]	ANACATTATACGTGTCACGTGGGGAGTTTGGAATATCCAACAGTGTCAAG[T/C]CGCTGTCGTCGCCGGGTTAAATCGGGTTGAGCCAGCTGTGTCACTGCAAG	1A	408948019	Imputation	yes	.	.	.	.	.	.
AVRIG14657	.	scaffold46307_5998690	v1.0	Triticum aestivum	[T/C]	CNATCGCGGTTGCCATCTTCGCTTCAGCCGGCCCGTCGCCTCACCGCTTC[A/G]ATGTTCCACCTGTGAGCAAAGTGGTCAGCCGGCCCGTCGCCTCACCGCTT	1A	408950178	Imputation	yes	.	.	.	.	.	.
AVRIG14658	.	scaffold46307_2911364	v1.0	Triticum aestivum	[A/C]	CTCACAGTAGATAACTAGAATCTATGTATCTCCTTTGTTGAAACAGAGTC[A/C]ACAGGTTTACTCATGTCATCTGTTTTTTGTTGTTTGAGGGAAGGATTGNT	1A	412037504	Imputation	yes	.	.	.	.	.	.
AVRIG14659	.	scaffold46307_2723199	v1.0	Triticum aestivum	[T/C]	TNCAGTATTGCAACAATTCCAGCTGCCGCTAGGCGTGCGGCTCTTTGGGT[A/G]ATGATGTCGCACACTCTCTGCACCAGTCTGCGAGTCTTCAGAGGAACATT	1A	412225669	Imputation	yes	.	.	.	.	.	.
AVRIG14660	.	scaffold134015_1344987	v1.0	Triticum aestivum	[T/C]	ANACAAAACACTTCTAGAGGAATGGTATAAGAATTTAAAACTATATAGAG[A/G]CTAGCCAACTCGCATCCAGGAGGCTCCTCTGATTGGGTCTTTGCTGACCG	1A	415649577	Imputation	yes	.	.	.	.	.	.
AVRIG14661	.	scaffold80145_973272	v1.0	Triticum aestivum	[T/C]	GTGCCCTAGTGTCTTGATGAATTTTGTGTGTGAATAGCCCTTTTCGTATA[T/C]TGTATGGGATGGAGTGGCTTCTTTAAGTCTCATGGGCCTGCCTTTAGGNT	1A	418041004	Imputation	yes	.	.	.	.	.	.
AVRIG14662	.	scaffold80145_967295	v1.0	Triticum aestivum	[T/C]	CCTGTCCCTCACTGCCAGTCTGCCACCATACCATATCCATTGCTCCCTCC[T/C]CCCTCTCTCCTGTCCTAATTCACTACGCCGCTATTTATTTTACTATTANT	1A	418046981	Imputation	yes	.	.	.	.	.	.
AVRIG14663	.	scaffold80145_964482	v1.0	Triticum aestivum	[A/G]	TTTTCTCCTAAAATACCATTTGTCCATGAAATCTTGCATGCTCGTAGCAC[A/G]CTCGATCAATTCTGGAGTCAATAATCCTTTCTTAAGGTTAGTACTGTCNT	1A	418049794	Imputation	yes	.	.	.	.	.	.
AVRIG14664	.	scaffold122140_878948	v1.0	Triticum aestivum	[T/C]	TGTTTCCCCTGTAGGGTTATTATTCTTGTATACTGATGCATGTGAAAAAT[T/C]GTTCACACTACATAGGGTCACTATATGGGGGTTATGGTTCATTCTTGCNT	1A	420512501	Imputation	yes	.	.	.	.	.	.
AVRIG14665	.	scaffold122140_886411	v1.0	Triticum aestivum	[A/C]	CNAGAAAGACTAATTTGTGCTTCCTATTTGAATTTGTTTGAAGCCTTTTT[T/G]GTAAAAGCCATGGTAACTTTAACTAAACTCTCCCAGGTCTGGTGGAAATT	1A	420519964	Imputation	yes	.	.	.	.	.	.
AVRIG14666	.	scaffold122140_5172533	v1.0	Triticum aestivum	[A/C]	TGTTGTGATGTCTGATTTTTATCTCTCTTCTAGTTTACATAAAGAAGCCT[A/C]GGTAAGTACTCAAGAATTTTGTTTTCGTCTATATTGACAGACTTTAGGNA	1A	424806086	Imputation	yes	.	.	.	.	.	.
AVRIG14667	.	scaffold122140_5442292	v1.0	Triticum aestivum	[T/C]	GCTCCAATAGAGAATAAAGTAGAGTGAGAAGACACCATGTGCAGGTTCAC[T/C]AGCTCATTGATCACTCCTCGGCTGAGCACGCGTGCGATGTGACTTCCGNA	1A	425075845	Imputation	yes	.	.	.	.	.	.
AVRIG14668	.	scaffold38070_141279	v1.0	Triticum aestivum	[T/C]	AACTTAGTTAGCCCGCAGTCAGTCAGTAGTAGCTCAGCCAGCCAGCTAGC[T/C]TCAAATAGTATTGCTGGAATGAATGGTTGTAATATAATAACATTGCACNT	1A	425425007	Imputation	yes	.	.	.	.	.	.
AVRIG14669	.	scaffold38070_1642540	v1.0	Triticum aestivum	[T/C]	TCCTGTAGCTGGCTAGAAAGTATATATCAGAGGGTGCGCTCAAGTATCAA[T/C]ATTCTTTGCTAGGTGGCAATGATACCATTTGGTAAGATAAGAGCATGANA	1A	426926268	Imputation	yes	.	.	.	.	.	.
AVRIG14670	.	scaffold96131_2227845	v1.0	Triticum aestivum	[A/G]	GTGACAAACAAGTCAATGCCCAACAGGACAGCACCACGTATTCTTCTCCC[A/G]CGTGTCAAAGATGAGTATTCTATGTGCTTTTGTCAACCCATAGAAAAANT	1A	430585075	Imputation	yes	.	.	.	.	.	.
AVRIG14671	.	scaffold96131_1379160	v1.0	Triticum aestivum	[T/C]	CNCGGCTAATTTTGATTTTGTAATCAAATGGCTCAACTAAGCATGCAGCC[A/G]CAGTTCAAAGGCAGTGGATCTAGATCCTTTTATATAGTGGATACACAAGC	1A	431433760	Imputation	yes	.	.	.	.	.	.
AVRIG14672	.	scaffold96131_865153	v1.0	Triticum aestivum	[A/C]	GACATGTAAATTTTCTCTCCCACATCCGTTCATAGACATAATAATGCAGG[A/C]GCCGGCCATCTAAAGCTATCAATGTACATGTTCGTCGGTAAAGGACAANT	1A	431947767	Imputation	yes	.	.	.	.	.	.
AVRIG14673	.	scaffold96131_618588	v1.0	Triticum aestivum	[T/C]	CNATAGCAGGAATACCTGCATCAAAAATGAGATAACAAGTGCTTAAGAAA[A/G]TCGTACAATATGTTGCAGTGCAATCGGCGGTAATAATAATCGGGTACAAA	1A	432194332	Imputation	yes	.	.	.	.	.	.
AVRIG14674	.	scaffold96131_601406	v1.0	Triticum aestivum	[A/T]	CCATTGAAAACTTCTTTTGAATACAAATCCAATCGGTTCTCGGTAAGTTTTTCTTATTAACTAGTAAATTCCCTTCTTTTATATGAAAAGGCAGAGCTAC[A/T]GCAGGTTGCTCGAAAAAATCCAATAATATATATATTTTGTGAGATACANCTTACATTTGTTAGTCAAATNNNNNNNNNNNNNNNNNNNNNNNNNNNNNNN	1A	432211514	Imputation	yes	.	.	.	.	.	.
AVRIG14675	.	scaffold96131_278856	v1.0	Triticum aestivum	[A/G]	TATCCTTTTTCTCAAGCAACTTTGACCACCGATTCAAACATAAAGTGTCC[A/G]TACATGTTACAAATTTGCAATGTAGTGAAACTGGTGAACAAAAAATCTNT	1A	432534064	Imputation	yes	.	.	.	.	.	.
AVRIG14676	.	scaffold96131_48375	v1.0	Triticum aestivum	[T/C]	AATTGGTTGGTCATAGGAAAAATAAAGCATACAAATAGGAAACCAAAAAA[T/C]GAAACATAAAAAAATGTGTGCATGCGTCAAATGGGCCGGCCAACTTTGNT	1A	432764545	Imputation	yes	.	.	.	.	.	.
AVRIG14677	.	scaffold96131_48316	v1.0	Triticum aestivum	[T/C]	TNCCAACTCACTGTGACGTACAGGTCTGTGCTGTTCTGGTAACATGCTAA[A/G]TCCAGAATAATTGGTTGGTCATAGGAAAAATAAAGCATACAAATAGGAAA	1A	432764604	Imputation	yes	.	.	.	.	.	.
AVRIG14678	.	scaffold35254_1609879	v1.0	Triticum aestivum	[A/G]	ANATAGTTTTCTTCTCTATAAAATTGGTCAAGGTTTGCAAAGATTGACTT[T/C]TCAAAAAATCTATATGTACTAATTATGGAACGGAGGGAGTATTTTGCAGG	1A	434422898	Imputation	yes	.	.	.	.	.	.
AVRIG14679	.	scaffold35254_2060040	v1.0	Triticum aestivum	[A/G]	TGTAAATATGCATTCTGTTTAACTGTGTCCCGGATTCTTAGAAATCCCAG[A/G]AACTGGTCATAAGATAAAAATGTACGGTGACAACTTTCTTGAAGTAGTNT	1A	434873059	Imputation	yes	.	.	.	.	.	.
AVRIG14680	.	scaffold35254_2060399	v1.0	Triticum aestivum	[T/C]	GGATACTTCTTTCAAACACACTGATGCTGATTAGAAAAGGATGCTAACTA[T/C]TGTAAATGATTTATACTCGCTGTGGATTTTCATTCTTGCAAGTTACATNA	1A	434873418	Imputation	yes	.	.	.	.	.	.
AVRIG14681	.	scaffold35254_2273008	v1.0	Triticum aestivum	[A/G]	TNATGTATAAGTGCATATTTTTACAAGCAAATTTCAAACAAAGTTGTTTG[T/C]TTTGTGTCTCTAAATTAGAAACAATTATACAACTAAAATATAGAACATTT	1A	435086027	Imputation	yes	.	.	.	.	.	.
AVRIG14682	.	scaffold35254_2752419	v1.0	Triticum aestivum	[T/C]	ANAAGACTCGCCGTCCTGCTCCACGACTACCGCAATCTGGTGGGTGACCG[A/G]TGGAGTTTCGGTTTCTCCCTGATCCATGTTCAGCATGAAAAGAATTTTCA	1A	435565438	Imputation	yes	.	.	.	.	.	.
AVRIG14683	.	scaffold35254_4768289	v1.0	Triticum aestivum	[A/G]	GNTGGGGCAATTTTGGTCTTAGCAAATGAGCCCCAAAGACTAGAGTGATC[T/C]GCTATTTTTTTACTAAAACACATCTACAAAAAAATACAGTCTATAAAAGG	1A	437581308	Imputation	yes	.	.	.	.	.	.
AVRIG14684	.	scaffold35254_4772895	v1.0	Triticum aestivum	[A/G]	ANGAGTTTCATTAAGCATTATTATTAGAGGTTTCTGCCCACAAGTGTTGA[T/C]TATTTAAATTTTCCCTGTTTTTAACGGTCTCGTTAGTTTGCAACTTTCTA	1A	437585914	Imputation	yes	.	.	.	.	.	.
AVRIG14685	.	scaffold35254_4911699	v1.0	Triticum aestivum	[A/G]	TAAAAGATATTAGTTTGCCCGAATAGTCATGAGTAGACATGGTGGCACGC[A/G]CGGTCGGTATCAAGCCCGCTCGTTTTCACGTGATTCGTGTCGTCCTAANG	1A	437724718	Imputation	yes	.	.	.	.	.	.
AVRIG14686	.	scaffold35254_4912500	v1.0	Triticum aestivum	[C/G]	TAGAAGAGTACACCGGTACTGGTATCTAGCGAATGTTTCAATCTTCCTTTCTAAACAAGTGAATTATAAAAGTGAAATGTGTTGTTTTAAACGGGTGAAT[C/G]GCTATTTGTTTTTAAAATGATTTTATTTTTTATTTTGAATTGATTGAANCAAGTGTAATATGTTTTGTGAAACAAGTGAAATCATTTTTTGAAAATAATT	1A	437725519	Imputation	yes	.	.	.	.	.	.
AVRIG14687	.	scaffold35254_5487005	v1.0	Triticum aestivum	[A/G]	GACCTGCATTCCAACCATTGCCCTTACAACTGGTGTTTCAAACTAGTAAG[A/G]AGTGGACATTGAGTAAATAAAACTCTAGCATCCTATATGTCAATATGCNT	1A	438300024	Imputation	yes	.	.	.	.	.	.
AVRIG14688	.	scaffold35254_6255020	v1.0	Triticum aestivum	[A/G]	TNATGAATATAAATGTTACATTTTTTTGTTAGCATCCGAGGTGTATATTA[T/C]GGAAAATGTGCTGACAATAAAAAATGGTATATGGCCAAGTGAAGAACCGC	1A	439068039	Imputation	yes	.	.	.	.	.	.
AVRIG14689	.	scaffold35254_6255113	v1.0	Triticum aestivum	[A/G]	AGAACCGCTAGAAATTTACAACAGAGGAGCCAACGATAGTGATGTATGGG[A/G]TCTGAAACTTTTGCTTGTCCAATGCTCAGGGAAGTCTTGTCTTTGTCTNG	1A	439068132	Imputation	yes	.	.	.	.	.	.
AVRIG14690	.	scaffold35254_6255565	v1.0	Triticum aestivum	[G/C]	ATATTTTCCTTATATATCAAGTTAGGCCCCCATGTTTGATAGGCACCTGTATGTTTGCCCTCTATTAGGTTCAAAGAGTTCGGCAGACGGTATTGTTTCT[C/G]TAGTTCATGGAACACAAAATTTAGTATACAAAATTTTGCAGATATTGANATTTTTTCCTAAAAACTTGGTCAAACATGCACAAGCTTAACTTTTGAAAAA	1A	439068584	Imputation	yes	.	.	.	.	.	.
AVRIG14691	.	scaffold35254_6259872	v1.0	Triticum aestivum	[A/G]	ATTATATTCATAAAATTCGATTTGTTATTATTAGGCTGCCGTTCGTGTGC[A/G]TCTCGCTTTTCCTTTTGTATGATATTATACTTTTGTCATGGGCATGTGNC	1A	439072891	Imputation	yes	.	.	.	.	.	.
AVRIG14692	.	scaffold35254_7207326	v1.0	Triticum aestivum	[T/C]	AGGAGTGATGATTTTACGAGGTATCGCGGTACGTTACATTTTGGGGATTG[T/C]GGGTATCGTTACTGAATGGTTGAAAATTGTGGTTTATACGCTGCCGTTNA	1A	440020345	Imputation	yes	.	.	.	.	.	.
AVRIG14693	.	scaffold35254_7979205	v1.0	Triticum aestivum	[T/C]	TATGTTATTTTTCAAGTCAGGAGGAAATACTCATTGATTTTCATATATAG[T/C]GAAATCCTACTCATTGCACAGTTGAGTAATCAGCACATGAACTAGAACNG	1A	440792224	Imputation	yes	.	.	.	.	.	.
AVRIG14694	.	scaffold35254_7982665	v1.0	Triticum aestivum	[A/G]	TNTTGTGCGTTAACCTGCAGTCATCCATGTACCATCTTATGTGGGATGGC[T/C]GGATGGTTCATGCGGCACTGGCCCGCTCCCACTTGGGACCTTAAAGTGGG	1A	440795684	Imputation	yes	.	.	.	.	.	.
AVRIG14695	.	scaffold35254_9117790	v1.0	Triticum aestivum	[T/G]	ANGCCACAGAGGAAGCAGTGCGGCTTCCGTGCGGAGCCTATGGCGTGCAA[A/C]CCTGCAGAGCACATGGGGCCAAGTGGACTCGTCCCTGGCGTCGACGATCT	1A	441930809	Imputation	yes	.	.	.	.	.	.
AVRIG14696	.	scaffold35254_9800578	v1.0	Triticum aestivum	[A/C]	AGCAGAAAACCGGGGGGATTCGAAAAATTACTGTGCTGTACTGTACACTG[A/C]GCGGCGCTGGAATGGATCACTTCTTGGAGATGTAGGCATAGTACTGCGNC	1A	442613597	Imputation	yes	.	.	.	.	.	.
AVRIG14697	.	scaffold35254_11442399	v1.0	Triticum aestivum	[A/G]	GCTCAGAGTAACATCGCAGAGAGAGAGAGAGAGAACCGACTTGATGACTA[A/G]CTTCAAGGTAGATGAGGTAGGATCATCCAAGCAGGCAGGCGACAGTTTNG	1A	444255418	Imputation	yes	.	.	.	.	.	.
AVRIG14698	.	scaffold35254_14304241	v1.0	Triticum aestivum	[A/C]	TCGCCTATGTTGTTGGTCTCTAGACAGTCTTTAGTCTTTACTTTGTGATA[A/C]GGAACAATACGGGTGCGTGAAATTTTTTTCCTATGGATCAACTGCATANA	1A	447117260	Imputation	yes	.	.	.	.	.	.
AVRIG14699	.	scaffold35254_16110514	v1.0	Triticum aestivum	[A/G]	CTTACCACTCTTGCACCTTTCAGATTATGTAGTTTGGCTATTTTTCAGAC[A/G]ATATATAATAGTCTTCTCAGTGAAGCAAGAAATGACATTGTAAATAAGNT	1A	448923533	Imputation	yes	.	.	.	.	.	.
AVRIG14700	.	scaffold35254_16111061	v1.0	Triticum aestivum	[T/G]	TNGGGAAGTGGGAACCATGCCCATGTCTTCAACATCATCTATTTACAAAT[A/C]GTGAGTATTCCATTTGTTTTTTGTTTGTTTGTTATTTCAGTGATGTTTGG	1A	448924080	Imputation	yes	.	.	.	.	.	.
AVRIG14701	.	scaffold35254_16117054	v1.0	Triticum aestivum	[A/G]	GTGATGTTTTCCTTCCTAAATTATTGGCATTTCCCTAACCGCATGGTGAA[A/G]TTTCCGAAAATACCCGTGTTATTTATACCCATCATGGTACATTTCATANC	1A	448930073	Imputation	yes	.	.	.	.	.	.
AVRIG14702	.	scaffold35254_18165380	v1.0	Triticum aestivum	[A/G]	GNAGTAGTACTCCACCAGTCCACCTATAGTTTTGGAACATATAAACACGG[T/C]ATCAAAGTGCTACCTGACACCAAATAAAGAGTTCAAGTCAGGGTGTTATA	1A	450978399	Imputation	yes	.	.	.	.	.	.
AVRIG14703	.	scaffold35254_20278452	v1.0	Triticum aestivum	[A/G]	ANTTCAGATACAGCTCGGAGTCGGTGCGGCTGCCAGAGCTCGACATTGCG[T/C]CGGATTTGATCGGAATCTGTGTGGGGAGAGGAGAGAGAGTGAGCTAGGGT	1A	453091471	Imputation	yes	.	.	.	.	.	.
AVRIG14704	.	scaffold35254_20279311	v1.0	Triticum aestivum	[A/G]	GNGCTTTCCAACAAAGACCAAAGCAACCATTAGCCCAGTGACCTCTGATT[T/C]GGTCATGGAGTGCCCATCTCTGTATTTGGAATGAATCAGGTTTTTTAGTG	1A	453092330	Imputation	yes	.	.	.	.	.	.
AVRIG14705	.	scaffold35254_20279388	v1.0	Triticum aestivum	[T/C]	TGGAATGAATCAGGTTTTTTAGTGCATCCTCCTTAGTTTGGCCGTGGCTC[T/C]TACGTGACCTCACGATTTTAGAGAGCATTTCCGTGAGCTTGCTGGGCGNA	1A	453092407	Imputation	yes	.	.	.	.	.	.
AVRIG14706	.	scaffold35254_23005337	v1.0	Triticum aestivum	[T/C]	TTCTTTTGTGTTGGTGTTTGGTTATGTGCATCTTACCTATGCAGATGCCG[T/C]GTGTTCCTCATCATGTTTGTATTCACTTAATGTTACATTTTGAGTTGGNG	1A	455818356	Imputation	yes	.	.	.	.	.	.
AVRIG14707	.	scaffold35254_23006500	v1.0	Triticum aestivum	[T/C]	GNGCCGACGGCTAGCAGAAGCTGCAGGGGGAATAGAGAGTGAGTATAAGA[A/G]GGTCATAGCGGATGTTTAAAATAACACATTATTATATGTGCACTTTTTTT	1A	455819519	Imputation	yes	.	.	.	.	.	.
AVRIG14708	.	scaffold35254_24510725	v1.0	Triticum aestivum	[A/C]	ANATGTTGGAGGGTGGACTAATGGGTATCCTTCTCGATCCAAGGCATGGA[T/G]AACCACAAGGAGTTTGCCGACAAGCTGTTTAGGACATGTCGAGGCCATTG	1A	457323744	Imputation	yes	.	.	.	.	.	.
AVRIG14709	.	scaffold35254_24510861	v1.0	Triticum aestivum	[T/C]	TNACGAGAGATAGAAGCAAGCCTCTGTGGGGGCTTCCCTGTTTCTTCTGC[A/G]AGAAGCAGAAGGAGGCAGCTGGGCGAGGTTGTGGGAGCGGATGATGGTTG	1A	457323880	Imputation	yes	.	.	.	.	.	.
AVRIG14710	.	scaffold35254_24511111	v1.0	Triticum aestivum	[A/G]	TTTACCAGAGTTGTTTTTTTGTGCAAAGTTGTAGTTTATTTTGTTTTCAT[A/G]TGTTATTTGCAGAGAATATATGGTTCGTTTATATCGTGCTTATTTCATNT	1A	457324130	Imputation	yes	.	.	.	.	.	.
AVRIG14711	.	scaffold35254_25014767	v1.0	Triticum aestivum	[T/C]	TTGTTTGGACTGTACTCAAATCACGGAGATGTTTCCATATCCATGCATTC[T/C]TCTCTTTAACTCATGATTGTTAGATAGTTGAATATCATTGGTTTGCGTNG	1A	457827786	Imputation	yes	.	.	.	.	.	.
AVRIG14712	.	scaffold35254_25749416	v1.0	Triticum aestivum	[T/C]	CNCTACTGCCAAGATTTACCCCTACCTAGAACGTTGTAAATACCTGAAAT[A/G]AATTTGAGCTTTAGTTGAAGAACACTGACCCCCAGGAAAGCTCGGGAAGT	1A	458562435	Imputation	yes	.	.	.	.	.	.
AVRIG14713	.	scaffold35254_26084420	v1.0	Triticum aestivum	[T/C]	GNGAATAAAGTTGCTCTGTGAAACCTGAAATAATTTTACTTACCTTTATT[A/G]CTCTGTTTAGCTAGTTCCTTCAGACACTATGACATGGCGCAGCAGTATGC	1A	458897439	Imputation	yes	.	.	.	.	.	.
AVRIG14714	.	scaffold35254_26501481	v1.0	Triticum aestivum	[A/G]	ATCAAAAGGTCATGTCTTTTAACCCCGCATCAGAATTAATATCCTTTTTC[A/G]TTGTTAGGATCCTCTTGACGTTAATGGACAAAAAAAATCAATGTCAACNT	1A	459314500	Imputation	yes	.	.	.	.	.	.
AVRIG14715	.	scaffold35254_26502225	v1.0	Triticum aestivum	[T/C]	ANATCTACTGCTAAGTAGTTGGCCAATGCAGCAAACAATGAAAACTGCGC[A/G]TCCACGAGCAGGAGAAAGTTGCACATCGACTACTAGGCAGTTGATCTAGG	1A	459315244	Imputation	yes	.	.	.	.	.	.
AVRIG14716	.	scaffold35254_26702642	v1.0	Triticum aestivum	[A/G]	ANTATGATAACCAAAAGGGTGTATTACTAAGGAACCACATTTAAGTTCAC[T/C]GCCAAGATCTTTCTGTGTGATTGTAAGTACCATGCCAGAACTGAAAAAGA	1A	459515661	Imputation	yes	.	.	.	.	.	.
AVRIG14717	.	scaffold35254_27135296	v1.0	Triticum aestivum	[A/C]	CAGCAACCAAATAACTCGCCACTACAATAGTTCCTTGCTGCATTATTTTT[A/C]AAAACAGCATGCCTGTCTTCATACCCTGCAAACCGAATCACCTCTACCNA	1A	459948315	Imputation	yes	.	.	.	.	.	.
AVRIG14718	.	scaffold35254_27743335	v1.0	Triticum aestivum	[A/C]	CCAAATCCAGCCGTCTGCCTCCACAACCTCTGCAACATCCCTCGTCCCAA[A/C]GCTCGGCAGCGGCGGATTCTCACCGACCACCATGGATGAGTGCTCCTCNG	1A	460556354	Imputation	yes	.	.	.	.	.	.
AVRIG14719	.	scaffold35254_27856200	v1.0	Triticum aestivum	[T/C]	GCAAAGTGTCTCAAGCGGGAGGGCACCACAACGACCATGCAGGGATAACA[T/C]GCCATCTAGTGGGGCTTCTGCTACTGGCATGATGACGACGTTGGCTCANA	1A	460669219	Imputation	yes	.	.	.	.	.	.
AVRIG14720	.	scaffold35254_28048949	v1.0	Triticum aestivum	[T/C]	GNGGATTTGTTCCGAATGATCCTCCAGAAAGTAGGCCTGTGATCGAACGG[A/G]CAAATTGTAGTATTCACAGGTCAGTTATAAGTGTCTGCATATAGTATAAG	1A	460861968	Imputation	yes	.	.	.	.	.	.
AVRIG14721	.	scaffold35254_28049266	v1.0	Triticum aestivum	[G/C]	TTGCTGGAGTAAATTAAGTGGGATCAATATATGCATGGACCCTAGAAATTCNAGCTCTTTTTCAGCAAATTATAGGTTATTTATTACTATAATTTTATAT[C/G]AAATTATTAGTAGTTGAGTACCCAATGGTTGTGCGTGTCATTCATGTGGTTTGCACATTCGGAGTGTGCGATTTCAACTGAGAAATTCCTTCTTTTTAAA	1A	460862285	Imputation	yes	.	.	.	.	.	.
AVRIG14722	.	scaffold35254_28049384	v1.0	Triticum aestivum	[T/C]	GCGATTTCAACTGAGAAATTCCTTCTTTTTAAAGGAGGTAAAATGTCCGG[T/C]GTCTGCATCAATTGATGCACGCAACCATCAAATAGTTTAAATTCTTTCNT	1A	460862403	Imputation	yes	.	.	.	.	.	.
AVRIG14723	.	scaffold35254_28049534	v1.0	Triticum aestivum	[T/C]	AACCATATATCTCTTGTAAATATAGGAGCGCTACCTAATTATTTAGGCCT[T/C]CTTTAGTTTAGAGGAATTTCATAGGAATTTCAGAGGATAGGATTCTTANA	1A	460862553	Imputation	yes	.	.	.	.	.	.
AVRIG14724	.	scaffold35254_28178278	v1.0	Triticum aestivum	[A/G]	ANTGACTGAGTCATCGGGCCTTGAATTTGACGAAGTCATTAAGTGTCTCG[T/C]TATCGATCGAAACATCTTCTTTCACTAAAAGAATATTCCGTCTTTAGGAG	1A	460991297	Imputation	yes	.	.	.	.	.	.
AVRIG14725	.	scaffold35254_29589844	v1.0	Triticum aestivum	[A/G]	TGGATGGCGGTGGCAAGGGTGAATACAGAAAAGCAGTATAGTCAGTTTTG[A/G]TTCTATAAAAATATGCGTGCAGCCTGGAATCTTGCGCAGAGAGTCAACNT	1A	462402863	Imputation	yes	.	.	.	.	.	.
AVRIG14726	.	scaffold35254_29620846	v1.0	Triticum aestivum	[T/C]	TNTCATATCATTCGATTATAGCTGACTGAGGCTACATGGGGTTCCAAACA[A/G]AACACGAAAGAGTAAAAGCACGAATAGGTTCAGCTCACTTCCCTTTTCGT	1A	462433865	Imputation	yes	.	.	.	.	.	.
AVRIG14727	.	scaffold35254_29621172	v1.0	Triticum aestivum	[C/G]	GATCATATCACTGCCCCGATTCTGATAACATTGAGAAGGATGTGGTATAATNTGATAAGATAATCACTGGTACCTCCATCCATCCCGAGCAGTTCGGCTG[C/G]TCCTTCCATGAACATCATGATTTTGAACTCAGCACTGTAAGCAGCGGATGGCATGTCAAACTCATTTCTAACAGCAGATGCATCACCACCACCTCCCCAG	1A	462434191	Imputation	yes	.	.	.	.	.	.
AVRIG14728	.	scaffold35254_29622194	v1.0	Triticum aestivum	[A/G]	CNCAAGCAAACAAGTCATCAACAACAAGCAATTATAGATAAGTTTAAAGA[T/C]AGATGGCAGATTTGTAGGGTTTTTTACCCATTCATGTCCCAACATAATAC	1A	462435213	Imputation	yes	.	.	.	.	.	.
AVRIG14729	.	scaffold35254_29806792	v1.0	Triticum aestivum	[T/C]	CNTGTAGGCCAAGGGCCACGATCTGGGTCGCACACATGGACGAGAGGCTT[A/G]ATGGGGAAATGGATCATCTACCTAGAGTTGTCAAAACATGCAGATGCATC	1A	462619811	Imputation	yes	.	.	.	.	.	.
AVRIG14730	.	scaffold35254_29899465	v1.0	Triticum aestivum	[T/C]	AAAAGTAATCCATCATCGCATCAAGTTTATGGAATTCATTGGATCAAAAA[T/C]AGATCAAGATGCATCTGGTTAAATTTCAGGGATCGAAATCGATACAGANA	1A	462712484	Imputation	yes	.	.	.	.	.	.
AVRIG14731	.	scaffold35254_29935264	v1.0	Triticum aestivum	[A/G]	GNTCCCAGGCGAGAGCTGATCCTCTCTGAACAAAACAAAAAAGAGATTTT[T/C]CCTAAAAAACTGAAAAGAGTTTCGCTATGCAATCCTCGTGACCTCCATAT	1A	462748283	Imputation	yes	.	.	.	.	.	.
AVRIG14732	.	scaffold35254_29986663	v1.0	Triticum aestivum	[G/C]	TTCATTGCTCCCGGCGAAGAAGAGCTGCCTCGACTCTTCTAATTGGAGAACTAACTAGACGTAGCACGTACACTGTTTACGCACCACTCGTGCTAGCTAA[C/G]ATAATTCTTGTGGGGACATCGAATGAAGATAACCGAGAAAGGCAGGGGNGAAGCGAGAATCAAATCAAGGCATCGAAATAATGGAGGCGGGGCATCCATC	1A	462799682	Imputation	yes	.	.	.	.	.	.
AVRIG14733	.	scaffold35254_29988392	v1.0	Triticum aestivum	[T/C]	ANATGTCACTCATAATGCTTTGTATTGGTTATATTTAAAATAATAAAAGT[A/G]TCGTTTATCGAAAAACTTTCTACCTTATGTCGGCAAAGCAGTCATTAATT	1A	462801411	Imputation	yes	.	.	.	.	.	.
AVRIG14734	.	scaffold35254_30587616	v1.0	Triticum aestivum	[T/C]	ANTGACATCTGATCTGATGCTAACCAGAAGGAACAGAACGAGAGAGGGGG[A/G]CAATGTTACAAGCTTCCCTCATTTTATCTTCAAATAAGCGAATCGGACTT	1A	463400635	Imputation	yes	.	.	.	.	.	.
AVRIG14735	.	scaffold35254_30649400	v1.0	Triticum aestivum	[A/G]	GCTTCTGCACGCGGGAGGAAGGAATTAGCAGCAACCAACTCTGTGGTAGG[A/G]GTACGTGCGTATGCGAACTTTAGGGGCAGTAGGTGCAGCACGGCAGACNC	1A	463462419	Imputation	yes	.	.	.	.	.	.
AVRIG14736	.	scaffold35254_31118768	v1.0	Triticum aestivum	[A/G]	TGGGTGTACGTCCCACTGAACAAAAACATGTGGAAAACAGGTGCTGCAAA[A/G]GTGAAAGTGTCACTGTTTCAGCTGAGTTGGAAAGATCAGAAGCAGAGTNG	1A	463931787	Imputation	yes	.	.	.	.	.	.
AVRIG14737	.	scaffold35254_31146316	v1.0	Triticum aestivum	[A/G]	CNCGACGAGGTCCGCGTTTCTGATCACCACTCCCTGCTCCTCCTCGTCGA[T/C]CTGAGCACTGCAAATTTTGGTGAAAGCATATCAATGTCCACGTCGGGTTC	1A	463959335	Imputation	yes	.	.	.	.	.	.
AVRIG14738	.	scaffold35254_31980831	v1.0	Triticum aestivum	[A/G]	TNACCCCCACTGGCTGAATAATCGTGGCGGCATGTTTTATCTGTTTCAGT[T/C]TCTTGTGCTATGCCTAGAAATAATACAGTAGGAAAATAATTTGATGATGC	1A	464793850	Imputation	yes	.	.	.	.	.	.
AVRIG14739	.	scaffold35254_31981887	v1.0	Triticum aestivum	[T/C]	TTCCCCCTCCCTTTCTCCCCGTCTATCTTTCCTTTGGAGCTAACTAACGA[T/C]TCGCGTCGCCGCGTGTCCAGGAGCCATGGCTGCTGTGCTTGATGGCGTNC	1A	464794906	Imputation	yes	.	.	.	.	.	.
AVRIG14740	.	scaffold35254_31982163	v1.0	Triticum aestivum	[G/C]	CGGGAGTGTAAGTGGGGCTATGATTTTATCTTTATGAGTTCCAACTTCTAACCACAGCAGCTTTTGTCCAATTTTACTTCTAGTTGTGTTTCATACATCA[C/G]TAGGGAAGTAATATGTAGTCCAGTTATTTGCGCAATCCATTTTGTATANCTCAATTCTTGGTATACGATTGAAAACTGAAGATAAAAATGAGTATGTGGA	1A	464795182	Imputation	yes	.	.	.	.	.	.
AVRIG14741	.	scaffold35254_31982420	v1.0	Triticum aestivum	[A/G]	TGCTGCCATAGATTTCTCGAATACTTGTGCTACCATAGATGTCGTATTGT[A/G]TTGCCATTCTAGTTCTTGCCCGAATAGTTAAGGTTTGACAAAATTGCGNC	1A	464795439	Imputation	yes	.	.	.	.	.	.
AVRIG14742	.	scaffold35254_31986605	v1.0	Triticum aestivum	[T/C]	CGAAATTTGGTATAATGTGCTACTGGGGAAGTGGCTGCATCGGTTCACTC[T/C]GCATCCCGGAGTTCTTCTGAGAGGTTGGTGGCCTCAGGTGAGCGCAGCNG	1A	464799624	Imputation	yes	.	.	.	.	.	.
AVRIG14743	.	scaffold35254_32097959	v1.0	Triticum aestivum	[A/C]	TGATTTAAAAAGTTGTTGGATTTTAATGTTCAAAAGTAAACAAACAACTG[A/C]ATTATATTGATGCGAAATTGATGTTAGAATAGTGTTTATGTGCACATANA	1A	464910978	Imputation	yes	.	.	.	.	.	.
AVRIG14744	.	scaffold35254_32488196	v1.0	Triticum aestivum	[T/C]	AGAGGGTAAGAGCTGGCAAGAGTACGCGCGAAAGGAATAATTAGTGGTGT[T/C]AGACTTATCGTTGTTTTCCTACTGAACTAGTTGTCGGTTTGTTATGTTNA	1A	465301215	Imputation	yes	.	.	.	.	.	.
AVRIG14745	.	scaffold35254_32488410	v1.0	Triticum aestivum	[A/G]	CGCATCCATGGCGCACTTCACAGTGCGAAGCCGCAGAAGGGGCAGAACCG[A/G]AACTGTCGGTCGGCAGCACTGCCCCACGCGGGGGAGGAGCAGGCCCGGNC	1A	465301429	Imputation	yes	.	.	.	.	.	.
AVRIG14746	.	scaffold35254_32488503	v1.0	Triticum aestivum	[T/C]	GNCCGGGCTCGGCTTCCTGTTGCCGAGGGACCCTGGCGCGAGGAGGCCAC[A/G]GTCACGACAGAGGTAGGCGGGGTCCTTGCCCCTACTACTGTCTTGAGAGT	1A	465301522	Imputation	yes	.	.	.	.	.	.
AVRIG14747	.	scaffold35254_32686845	v1.0	Triticum aestivum	[T/C]	CGAGCATGTAAAGCACCCATGGACAATCAACGCGTTATTGCCAATATATC[T/C]GTTGTATGGCAGTCAGGGCAGTCGTCGTGCTATGAAGCGCAGGAAATGNT	1A	465499864	Imputation	yes	.	.	.	.	.	.
AVRIG14748	.	scaffold35254_33534046	v1.0	Triticum aestivum	[A/C]	CACATTCTGAAAAATAGCTTCATTTGATCATTTCTCTGTTTCCAAATGTG[A/C]CAGGCAGCCAGAATAACACTGCTGCTTTGTCAACATAAAACTCTGCTCNA	1A	466347065	Imputation	yes	.	.	.	.	.	.
AVRIG14749	.	scaffold35254_33797478	v1.0	Triticum aestivum	[A/C]	AAAGAAAGGAAACATACTACAGATGTTGTCCATCATTACGTCTACATTAC[A/C]AACATTTCATTAAATAAAACTAGCCATAGGTCCAAACATACAAGCAACNA	1A	466610497	Imputation	yes	.	.	.	.	.	.
AVRIG14750	.	scaffold35254_33797639	v1.0	Triticum aestivum	[T/C]	GACACCTACTAAGCATCCATAAGCTGCTAATATTGGATCGACTCATCAAG[T/C]GCATCGATCACGATTGCAGCCACAACCAGTAAAGGATGGCAACGCAAANA	1A	466610658	Imputation	yes	.	.	.	.	.	.
AVRIG14751	.	scaffold35254_33797763	v1.0	Triticum aestivum	[T/C]	CATATTGATAAATGCGGGATCAAGAGTTGTGGCTTCCTGACGCCGACCAA[T/C]AGCCACCACGTGGATCGAAGACCTTGCAACATCGGCCGCCGTGGATGCNA	1A	466610782	Imputation	yes	.	.	.	.	.	.
AVRIG14752	.	scaffold35254_33798615	v1.0	Triticum aestivum	[A/G]	ANACACATCCCCATAGCAAAACCGATGGCTGCAGATACCAGGAGCGCGCG[T/C]GCTCGTCCTCGCCTTCTAATTTTCGGTATGATACCCCCTTACTATCAGCC	1A	466611634	Imputation	yes	.	.	.	.	.	.
AVRIG14753	.	scaffold35254_34371936	v1.0	Triticum aestivum	[T/C]	CAAGAAGACCGGGATGATCAAGGTCTGCAGTCTGCGCCCGCGCGCATTCC[T/C]TTCCCTCGCCTCTCTCAAACCCTTTTCCCTGTTAATTTGCATCGGCATNG	1A	467184955	Imputation	yes	.	.	.	.	.	.
AVRIG14754	.	scaffold35254_34380155	v1.0	Triticum aestivum	[T/C]	CNTCGTTTCCTGCTCACACAACGAAGATTCGTCAAAAGGAAATTCAGAAT[A/G]GTTTACCCTATCTTCTAGTTCAGTCGCTGTCGAACTTTCAACCCGAAAGA	1A	467193174	Imputation	yes	.	.	.	.	.	.
AVRIG14755	.	scaffold35254_36008276	v1.0	Triticum aestivum	[A/G]	ANTGCATACACACCGCAACAAACATCAGCCGATGTTCCAATCATTGTACA[T/C]AAGACCACTTCTGGAGACAGTGTGGTATATAGCCTGCAAAGGAGATGAAT	1A	468821295	Imputation	yes	.	.	.	.	.	.
AVRIG14756	.	scaffold35254_36555827	v1.0	Triticum aestivum	[T/C]	GACTGTCGCCTAGCCTCTCCCAGAGATGAACCTATGACGAATCAAGTGCC[T/C]ATATACATCTAGACATTGTACATTCCAGAAGATAGTGCCTCCATAAATNC	1A	469368846	Imputation	yes	.	.	.	.	.	.
AVRIG14757	.	scaffold35254_36684270	v1.0	Triticum aestivum	[A/G]	TNGTGGGGATTAAACACTAAAATGGGCCGGCCCAAACTCTCGATCTGGCT[T/C]TGGTGGGGTGCACGCTAGGTCACTCATGCACAGCCTACACGCCAAATAGG	1A	469497289	Imputation	yes	.	.	.	.	.	.
AVRIG14758	.	scaffold35254_36684596	v1.0	Triticum aestivum	[T/C]	TGAGGGCGTGAGAGAGCTCGGTTCAGGCTCAGGTTTACTTTCCTAAATAC[T/C]GATCCATCCTTTTGTTTGCCAATTAATTTCCAGTTTGTCTCTACTCTCNA	1A	469497615	Imputation	yes	.	.	.	.	.	.
AVRIG14759	.	scaffold35254_36684603	v1.0	Triticum aestivum	[A/G]	GNGAGAGAGCTCGGTTCAGGCTCAGGTTTACTTTCCTAAATACCGATCCA[T/C]CCTTTTGTTTGCCAATTAATTTCCAGTTTGTCTCTACTCTCTACTCTCTG	1A	469497622	Imputation	yes	.	.	.	.	.	.
AVRIG14760	.	scaffold46718_152224	v1.0	Triticum aestivum	[A/G]	CTTATTCAGATTTCAGTCTTTCTGTAGACTTCTCCTGCTGGGTAATCGTT[A/G]GGTAAATCAAGGGCTAGGCATACGAACAAACACAGCCATATGATATAANC	1A	471456329	Imputation	yes	.	.	.	.	.	.
AVRIG14761	.	scaffold46718_187058	v1.0	Triticum aestivum	[T/G]	ANTCTCTTTCTGTTCAATGAATGAAACGCAAAGTCTTTGCGTTTTCTCAA[A/C]AAAAAAAAAACTTGCCCACCACGTTTGAGGTGCAGCCTTCACAGGGTGCT	1A	471491163	Imputation	yes	.	.	.	.	.	.
AVRIG14762	.	scaffold46718_424617	v1.0	Triticum aestivum	[T/G]	GTCCTCTCCACCCAGAACCCAACCCAACCCCCGGACACATATAAAGCCGG[T/G]GCCTGCGCTGCGATATATTGCAAGCGAGACACGCAGACCTTGCTACATNG	1A	471728722	Imputation	yes	.	.	.	.	.	.
AVRIG14763	.	scaffold46718_862452	v1.0	Triticum aestivum	[A/G]	CNTATGAGTAGGGTGCAAGAGGCAGCTCGCCATAAACCCCTTCTTTCCAG[T/C]TTGTGAATCCTTCATCAGGAGAGTTCAACGCGTCTAGTTCATTTTATACT	1A	472166557	Imputation	yes	.	.	.	.	.	.
AVRIG14764	.	scaffold46718_1125451	v1.0	Triticum aestivum	[T/G]	TNATTTACAACCCACACAAAACTACTATAAGATGGAACATTAAGCTTTGA[A/C]TTTTCTGTTAGAAAAGAAATGATAGCAGCCTTTTCTTTAGAAATAGAACA	1A	472429556	Imputation	yes	.	.	.	.	.	.
AVRIG14765	.	scaffold46718_1730671	v1.0	Triticum aestivum	[T/C]	GTAGTATTGTTGTGCCTTGCTGTTACTACTACTCCCTCCATTCCGAATTA[T/C]TTGTTTTAGATTTGTCAAGATACGGAGGTATCTAGCACTAAAATAAGTNT	1A	473034776	Imputation	yes	.	.	.	.	.	.
AVRIG14766	.	scaffold46718_2328669	v1.0	Triticum aestivum	[T/G]	AACCTTGAGTATTTAGTAGCTCACTAATAATATTCCTTTGCATAGATTAA[T/G]AAACTCAAATTTATGCAACCCTTTTTCAGCGCCAGTACTATAGATTATNC	1A	473632774	Imputation	yes	.	.	.	.	.	.
AVRIG14767	.	scaffold46718_2885937	v1.0	Triticum aestivum	[T/C]	TGGATGGATTAATACCGGCAAGTCGAAGTTTTTACCAATGATAATGGATG[T/C]TAGGAAGGCAAAATAAATGCCTGCCTAACTGTACGCCCCCTTTCGAGTNC	1A	474190042	Imputation	yes	.	.	.	.	.	.
AVRIG14768	.	scaffold46718_2886777	v1.0	Triticum aestivum	[A/G]	TGTCCAACAATCAGAGAAACTCTTAATACTTATTAGGTAGGCTGGTGGCC[A/G]CGGGACAGGGAGAGAATCACGTAGCTCTTTCCATGTCTGTAGGTAGATNT	1A	474190882	Imputation	yes	.	.	.	.	.	.
AVRIG14769	.	scaffold46718_2888139	v1.0	Triticum aestivum	[T/C]	ANACCGCATGGCGGAACTGTATTATCACCACTCCTTGGGCGAATAGGTAC[A/G]ATTGGGGTATCCACCAGAAATCTCTTGTATGAGCTTTCCGTAACTGTCTT	1A	474192244	Imputation	yes	.	.	.	.	.	.
AVRIG14770	.	scaffold46718_4007437	v1.0	Triticum aestivum	[T/C]	TNAGCTGTGCATAAAGGTATTCTTCGTCTCATAATTATACTTTCGGGTAT[A/G]TCAGCCAATGCTCTTTTTCACAGATATCAGTAACCGATTCTACTTACAGA	1A	475311542	Imputation	yes	.	.	.	.	.	.
AVRIG14771	.	scaffold46718_4340582	v1.0	Triticum aestivum	[A/G]	GTCAATCAAACATCAGAAATTTGAATTCCGGGAAAAAAAGAGAAGAAGGC[A/G]TCAACCTGGGGCTTGGCCTCGAGATCGCGGAGCCTGCGGAGCCCCCGCNG	1A	475644687	Imputation	yes	.	.	.	.	.	.
AVRIG14772	.	scaffold46718_4411630	v1.0	Triticum aestivum	[T/C]	GNGGTATGGAACCTTCAATTTATGTCATATTAGGGATGAAAATGAAGTGA[A/G]AACTTTCCGCTTTTCCGGAGAAAAATGAAACGGAGAGGAAATGTGAGAAC	1A	475715735	Imputation	yes	.	.	.	.	.	.
AVRIG14773	.	scaffold46718_5677741	v1.0	Triticum aestivum	[T/C]	TNGATTGGCTGGAGCGGTTATTGTGAACTTGTGATATGTTGTAATGATCT[A/G]GAATGCTGGATTGAACCTGTGAGACTGATGATATTTACATACAAGTGTTG	1A	476981846	Imputation	yes	.	.	.	.	.	.
AVRIG14774	.	scaffold46718_5677917	v1.0	Triticum aestivum	[A/G]	ANGGTTTGATTGCTTTTGCTTTGATCTTGCTTTTGTTTCACCTTTAGCTA[T/C]TAAGCTGTTGGATGTAGGGCATAAACATTGCTTATATTTCAACTGTTTCC	1A	476982022	Imputation	yes	.	.	.	.	.	.
AVRIG14775	.	scaffold46718_5680298	v1.0	Triticum aestivum	[A/G]	AGAAAGTGATAACATGGAAGCTTAGACAGCATGGAGGGAGGGAGCGCAAA[A/G]AAAGGCAGGCATGGCGGTGGTGCATGTTATGTTGGGCTGGGATAACCTNG	1A	476984403	Imputation	yes	.	.	.	.	.	.
AVRIG14776	.	scaffold46718_5681358	v1.0	Triticum aestivum	[A/C]	TTCTTCCTCACTTGGTACAAGGGATCCATCGATGTTTTTCTCGAAGACAG[A/C]CATCGATGTATGGTTATTATTTTCGTCTCCGTGCGGTCGACGGAGCAGNA	1A	476985463	Imputation	yes	.	.	.	.	.	.
AVRIG14777	.	scaffold46718_5713237	v1.0	Triticum aestivum	[A/G]	CTCCAGCTAACATTCTCGTGTTTGGCGCGCGCGTTGCAGGGACTGACAAT[A/G]CGACTGTCGGCTATCTGATTGTCGACGCAAACGGCGGGCTAAACCAGANG	1A	477017342	Imputation	yes	.	.	.	.	.	.
AVRIG14778	.	scaffold46718_5743407	v1.0	Triticum aestivum	[A/G]	ATCTGATATCCTTTATTTTTAATGTGCGGTTCATTGTTCGTTTCCTTTTG[A/G]AGAGTGGTTGTGATGAGGAGAACAAGCTCCCTCTTCTGAAAGCATTGANG	1A	477047512	Imputation	yes	.	.	.	.	.	.
AVRIG14779	.	scaffold46718_5743981	v1.0	Triticum aestivum	[T/C]	GATATTTTTGCGGCTTTCTGAGGCATAAAGCGGAGAGCTCAATACTTTTT[T/C]TTATTTAATTGTATTGTTATTTTTTTTCAGCTTAAATTATCCCAATGANG	1A	477048086	Imputation	yes	.	.	.	.	.	.
AVRIG14780	.	scaffold46718_5745264	v1.0	Triticum aestivum	[A/G]	GAGATGATGTAATGATATTTTTGCAGTTGCTGGTTTGGTTATCTACGCTG[A/G]TAAATTTCACTACTTGAAGTTCTTATTTCACAATCATAACAGCTTGCANT	1A	477049369	Imputation	yes	.	.	.	.	.	.
AVRIG14781	.	scaffold46718_5745361	v1.0	Triticum aestivum	[A/G]	CNATTTGTTTGTCTGGAATAAGTTATGTTCTGCCATGAAATAACAAGTAG[T/C]CAGGACCGGAAATAGAACTAAAATGGATCATTTATGCTTGTCTTGTGAGC	1A	477049466	Imputation	yes	.	.	.	.	.	.
AVRIG14782	.	scaffold46718_5746151	v1.0	Triticum aestivum	[A/C]	CNGCTCTTACCCTTGTGCCGACGCAATGGACAAGGTGCCCTCTCCATCAC[T/G]TCTGCGTGTGTGTTTAATTTGGAGTTGGTCCTCTGTTCACAAAGATCCCT	1A	477050256	Imputation	yes	.	.	.	.	.	.
AVRIG14783	.	scaffold46718_6349520	v1.0	Triticum aestivum	[T/C]	ANCCTAAAGTGTGAACCAGCCATTCCACTCAATACTTTGCTACTACCTTC[A/G]TACCAACGGCGCACACTCGGACACGGGGTCACAAGTTCTCTGACTATCGC	1A	477653625	Imputation	yes	.	.	.	.	.	.
AVRIG14784	.	scaffold46718_6349925	v1.0	Triticum aestivum	[T/C]	TNTGCTAATTCATCGCAAATATCCCCCACAAAAAAATAAAAAAATTCATC[A/G]CAAATATGACAGCACTAATAAAGACTTTTCAGTCGGTGGCCGGTTGGGTT	1A	477654030	Imputation	yes	.	.	.	.	.	.
AVRIG14785	.	scaffold46718_7047716	v1.0	Triticum aestivum	[T/C]	GNAAGTTTTTATCCCAGCTCAAACAACAGGCTACTTCTGCAGGGTTAGTT[A/G]CCTACTAACATACTTTGCATAAATTACATTTATGGAGAAGATAACAAGCG	1A	478351821	Imputation	yes	.	.	.	.	.	.
AVRIG14786	.	scaffold10127_24231978	v1.0	Triticum aestivum	[T/A]	CATCTTTCCACTCGTTTTCAATCAATCAAGAAGAATAAAATCGAGTCTGGANGGCAGTACATATACCCTTGGTCGAGCTACAGCGACCGACGCTTCCGTT[A/T]CGGAAAAGAAAAAGGAAAACTACAGCGACGTTTGCTGCTGTGAAAAAACGCCACAAAGATTTGGGCGCGGCCGATTTTTTGCCCGCGGGCCTCGCGTTCG	1A	479817201	Imputation	yes	.	.	.	.	.	.
AVRIG14787	.	scaffold10127_24212749	v1.0	Triticum aestivum	[A/G]	TGGTATTCTCTTAATGAACATTATTGTTGCTGCTACCACTGCTTTCTAAA[A/G]TGTTAAATTCTTAGACTGCTGTTTAAGATTTGAGTTTGTATTGAATAANT	1A	479836430	Imputation	yes	.	.	.	.	.	.
AVRIG14788	.	scaffold10127_23788726	v1.0	Triticum aestivum	[T/C]	CNCTCTCGAAGCAGAGAAAGAGAAATAGGAGCAGCAACACCCTCCAAGCA[A/G]CACCACCCACCAAGCAGGGAAAGAGAAAGAAGAGCAGAAACACCCTCTAA	1A	480260453	Imputation	yes	.	.	.	.	.	.
AVRIG14789	.	scaffold10127_23501857	v1.0	Triticum aestivum	[T/C]	AAACCAAAATGTATCCGCACACATTACCCTGGTACATCGTGTATGCAGAG[T/C]TGGATTCATTCGAATATTGCAGACAAACTAATTACTGTGGATGGAACANG	1A	480547322	Imputation	yes	.	.	.	.	.	.
AVRIG14790	.	scaffold10127_23501366	v1.0	Triticum aestivum	[T/C]	ANGCATTGTCTGGGATAAAGGCCAAAGTAACAAACAAAGAACTAACGCAC[A/G]ATAGTGCTTTCTTTGGACTGGAGACTTCTAGAAAAATCATAATTACATTA	1A	480547813	Imputation	yes	.	.	.	.	.	.
AVRIG14791	.	scaffold10127_23499652	v1.0	Triticum aestivum	[T/A]	AGATGAATGGCAGAACAGAACGACGGGGACACAAAGAAAACATCCAGCTCACCTGCTAAAAGGAAAAAAGAAGTGTGTCAAACAGCTTGCCCACTTTACT[A/T]TAGAGTACTCAATAACATTAAAAGCGTGGAGTTGTTCAGAAGGGTGTANCGGAATATTTGGAAGTGGAATTGAGGATATGCAGTTCGACAAGAGTAGCCG	1A	480549527	Imputation	yes	.	.	.	.	.	.
AVRIG14792	.	scaffold10127_23476829	v1.0	Triticum aestivum	[A/G]	TTTGGTAGTAAAAACAATACTAAAATATTTTGTTTTCCGAAAAGGAGGTT[A/G]AAACCCCCGGCCTAGCTTTCACTGAACTATGAAGTGTATTCTCAAGCTNA	1A	480572350	Imputation	yes	.	.	.	.	.	.
AVRIG14793	.	scaffold10127_23301426	v1.0	Triticum aestivum	[C/G]	TTTCAGAGCTTCTCAAAGAGCACGCTTATCATATATCGAACGTTAGTCCATNACAAACAATGAAGTAGAGCACATTTCAAAAAAGGAAAAAAAAACAGGA[C/G]AAAGCAATAAATCAAAGAAGCACACTGCATGAAAAGAGTTCCAAAAGGAATGTTATCATTACCCAGTCTCCAACGACAAATAAGCTCACTAAAACAGCAT	1A	480747753	Imputation	yes	.	.	.	.	.	.
AVRIG14794	.	scaffold10127_23300402	v1.0	Triticum aestivum	[A/G]	AGAAACCGATTTAGCATCATTATCTGGAGGAAAGCTTCCAGTGAGTAATA[A/G]TACCTAGGAAATGCCACACTGCGAGAGTTTACAGGTGTCCCAACATTTNC	1A	480748777	Imputation	yes	.	.	.	.	.	.
AVRIG14795	.	scaffold10127_23218584	v1.0	Triticum aestivum	[T/C]	TCATATCTTAAATTTGAGGGTTTTAAGAAGTATCCAGAATGGCTCAGAAA[T/C]GGTACACTTTGGGCACTTGAATAGGAATATCAATCCCCTTTCTCATATNA	1A	480830595	Imputation	yes	.	.	.	.	.	.
AVRIG14796	.	scaffold10127_22975950	v1.0	Triticum aestivum	[T/C]	CNTATCCAAAAAGCCCAACCAATTTTATGTTTTTAAAATCCTACTCATTA[A/G]GACTTGACTAGTAGACTTTAAAAAATATTTATGGTTGGGCTTATAGAATA	1A	481073229	Imputation	yes	.	.	.	.	.	.
AVRIG14797	.	scaffold10127_22836103	v1.0	Triticum aestivum	[A/G]	TNAAGATTGTTTTAAATTTAAAAAATATAATAAAAAACACAATTAAAAAA[T/C]GATCACATTTTTAAAAAATTGTTCATCATTTTCAAAATTTGTTCGCATGG	1A	481213076	Imputation	yes	.	.	.	.	.	.
AVRIG14798	.	scaffold10127_22835825	v1.0	Triticum aestivum	[A/G]	TCAAAGCTGCCGCCTGTGTTGTGGGCTTCGACGGTTTCTTTTACAGAAAA[A/G]CGACCTAGCGGAAAACCGGGCCGACAGCAGCTAGACACGGGAGAAGGCNC	1A	481213354	Imputation	yes	.	.	.	.	.	.
AVRIG14799	.	scaffold10127_22756516	v1.0	Triticum aestivum	[A/C]	AAATCCGTACAAATACTAAGCTCGAGTTTATTTATCTGTTGGTGGATCCC[A/C]TTGTCAGCCGGTGAGAAGTGTCTTTTCTTTTCTTTTCCGAATTCAGCTNA	1A	481292663	Imputation	yes	.	.	.	.	.	.
AVRIG14800	.	scaffold10127_22531078	v1.0	Triticum aestivum	[A/G]	GTCCGGAGCCTCCGGGCTGTAGAAAATATAGGATAGCTAATATTTCTGTT[A/G]TTCTATGTTGTATTGATCTAACTCAAGTGTGGGGTATATATAGAGTATNA	1A	481518101	Imputation	yes	.	.	.	.	.	.
AVRIG14801	.	scaffold10127_22530866	v1.0	Triticum aestivum	[A/C]	CNTGGCATCGCGCCGCCCTTGCAGGAGCAGGTATGGTTCCGCCCGCCTTG[T/G]CCTTGAGCTGCCGCTGCCGTTGAGAACCTTTGCCTCACCTCGCTGGGTGC	1A	481518313	Imputation	yes	.	.	.	.	.	.
AVRIG14802	.	scaffold10127_22530791	v1.0	Triticum aestivum	[G/C]	CCTCCTGCCGGGTCACCTCCGCCTGCAGCTGGCGCCGGTTCTTCCCCGCCCGGCCGTCTACACCTCAAGTGCCGTCGAGCCTCTTCGGCCACAGCTGCGC[C/G]GAGCGGCCACCTGCCTCGACCCGCCTTGGCATCGCGCCGCCCTTGCAGNAGCAGGTATGGTTCCGCCCGCCTTGTCCTTGAGCTGCCGCTGCCGTTGAGA	1A	481518388	Imputation	yes	.	.	.	.	.	.
AVRIG14803	.	scaffold10127_22357784	v1.0	Triticum aestivum	[A/G]	ATGATGCAACCTAGTGACTGTGCACTTGTAAATTTATCGCATACATGAAC[A/G]AGAATATAACTAGTTAACCCAAAATTCCGTATTCTTGGAAGTTCCTTGNA	1A	481691395	Imputation	yes	.	.	.	.	.	.
AVRIG14804	.	scaffold10127_22349210	v1.0	Triticum aestivum	[A/G]	AGTTTGTTGATTTTCCTTGCCTAAGACAAATCTGTATATTTCTGGGGACT[A/G]GGGGATTAAAACTGGATGTCAATTATTGAGGGTATTGGCTATTTTGAGNT	1A	481699969	Imputation	yes	.	.	.	.	.	.
AVRIG14805	.	scaffold10127_21021149	v1.0	Triticum aestivum	[T/C]	TTGTTGGGAGGATTGTTTACTGCTCAAGTGGAAGCTAGGACACTTCCTTA[T/C]GTTGCCCTACACTAATTCTTATCATTTGTTCGTGTAGTATTGACTTTANG	1A	483028030	Imputation	yes	.	.	.	.	.	.
AVRIG14806	.	scaffold10127_20431658	v1.0	Triticum aestivum	[A/G]	AACATACTATATGTCAATTCAAGTGCGAAGTTGGTGTCCTCTGGTCCAAA[A/G]CCAAGGAAGGCGTTGGTGTACTTCTCATCAGGAACATCTCTTTTCCTCNG	1A	483617521	Imputation	yes	.	.	.	.	.	.
AVRIG14807	.	scaffold10127_19046845	v1.0	Triticum aestivum	[T/C]	TNGTTTTGTGTTTGTATCAGGCAATTTATACACTAGGTGTAGGGCAAAAG[A/G]TAGGGACAAGAAAGGTTCGGAAATTTATTTGTAAAACAGACACAGCCAAT	1A	485002334	Imputation	yes	.	.	.	.	.	.
AVRIG14808	.	scaffold10127_17999413	v1.0	Triticum aestivum	[A/G]	ACTCATAATCAATAATCAGCACGACACCAGGATATAACCATCTAATGTAT[A/G]CATCAAAACTTCTTGCCGTCAAGAAGTTTTATGAGACAATACCTGGTANA	1A	486049766	Imputation	yes	.	.	.	.	.	.
AVRIG14809	.	scaffold10127_17709660	v1.0	Triticum aestivum	[T/G]	TNTCTCAGCTTCTCTGTAACCATACTCTAACCTCCCGTGCAAGTGCGACC[A/C]ACTCCAATCAGTCAAATTACTTGGAATATACATACAATATGTATATAGGT	1A	486339519	Imputation	yes	.	.	.	.	.	.
AVRIG14810	.	scaffold10127_17384986	v1.0	Triticum aestivum	[A/C]	TNTATCAAAAAACCAAAAAACATAGTACGAATCTCAAACCAACGACAAAC[T/G]GTGGATACATAAACGGTATATCCGATGCATGGTAGAAAAATCCCTCTCGC	1A	486664193	Imputation	yes	.	.	.	.	.	.
AVRIG14811	.	scaffold10127_17384193	v1.0	Triticum aestivum	[A/G]	CNAGTATAGAACCTGATCTTTTCAAAGGTCCATCTTAATTAATACCTCCA[T/C]ATTTCTTTGAAAATTTTGAAGTATTGATATAGTGATTGTGTATCACAACT	1A	486664986	Imputation	yes	.	.	.	.	.	.
AVRIG14812	.	scaffold10127_17230490	v1.0	Triticum aestivum	[A/G]	CTTAAAAGGGAATTATGCCCTTAACTACACGACCGGAATTATTAAGGGAG[A/G]TGGCGGGGTGCATCTTTGAAGCATCTGGAGACTTTTGACCGGTAATTTNC	1A	486818689	Imputation	yes	.	.	.	.	.	.
AVRIG14813	.	scaffold10127_17030490	v1.0	Triticum aestivum	[T/G]	TCCTGCGCCGGGGATCTCGCTGCGGCGCGTCATTTGCTTAGTTTAGTTTT[T/G]CGGGTAATGCCGTGCGAAATTGGGTAAATGCCTGGACCGACCGTTTCANT	1A	487018689	Imputation	yes	.	.	.	.	.	.
AVRIG14814	.	scaffold10127_16957787	v1.0	Triticum aestivum	[T/G]	TAAATTGCTGCCTGCATGACACATAGAACCATGCATAATATTACCAGTTC[T/G]CTTGTGATACTTGCACTTTAAAATGTATACTGAGGAAACTTGTATGTTNT	1A	487091392	Imputation	yes	.	.	.	.	.	.
AVRIG14815	.	scaffold10127_16717815	v1.0	Triticum aestivum	[A/G]	TTGGGACCGCAATGTGTCTCCATCAATGTTCCGATCCATAACCATGTATT[A/G]ATTTCCATGTAAACAGGTGAAACTAAACTTACATCTTTTGGAGGCGATNC	1A	487331364	Imputation	yes	.	.	.	.	.	.
AVRIG14816	.	scaffold10127_16717268	v1.0	Triticum aestivum	[T/C]	CTATATACTGTTCTTAGAAAATATACATCATATTATGAGCATGACATATT[T/C]TTTTCGGTCAAATATGCAATATACTAAAACTTCTTTTATAATATATACNT	1A	487331911	Imputation	yes	.	.	.	.	.	.
AVRIG14817	.	scaffold10127_16714621	v1.0	Triticum aestivum	[T/C]	ATCAACCAAGGAAAGTGCTAGAGTTTTTTCTTCAAGCACCGAAAGAAAGA[T/C]ATAGCATTATAAATTTTTTGCGAGAAAGATTTCGATCTATTCATTTCANT	1A	487334558	Imputation	yes	.	.	.	.	.	.
AVRIG14818	.	scaffold10127_16713861	v1.0	Triticum aestivum	[T/C]	TNTCAATTTCATGATCATTCCCCTTCAAAATCGATCAACCTTTTCAAACC[A/G]GTGAGTTTTTATCAAAATCCACAATCTTTTTTCAAATCCATGAACATTTT	1A	487335318	Imputation	yes	.	.	.	.	.	.
AVRIG14819	.	scaffold10127_16713728	v1.0	Triticum aestivum	[A/G]	TCAAGTTCGTGATTTTTTTCATATCCACGACTTATTTTTACCAAATCTGT[A/G]TTTTTTTCAAATTTGTGAATTCTTTTTCCAAAATCGATGACTTTTTTCNA	1A	487335451	Imputation	yes	.	.	.	.	.	.
AVRIG14820	.	scaffold10127_16359600	v1.0	Triticum aestivum	[T/C]	TGTTAGATGTGTATAGTTCATTGTGTACATCCATTGTATAAGGGGCTTTT[T/C]TGCACTTTGCCACACCTGTATATGTACTGGCCTTTGGCCCTCAGTAAANG	1A	487689579	Imputation	yes	.	.	.	.	.	.
AVRIG14821	.	scaffold10127_16317480	v1.0	Triticum aestivum	[A/G]	GCCTGTTAAATATCAATCCCAGCATTCTTTTTCATTTTTGACGCCGCATA[A/G]TGCTGACAGCTGAAACAATCAACAGGAACATCTTTTCATTGTAACCGANT	1A	487731699	Imputation	yes	.	.	.	.	.	.
AVRIG14822	.	scaffold10127_16317310	v1.0	Triticum aestivum	[A/G]	CNCATCATATATTGCGCCTATATGATTTTTTCTACTATCAGGTACTGATA[T/C]GGGGATACAAACCGTTGGCTTGCTTTTACACCATACCTTACAATGAAGAG	1A	487731869	Imputation	yes	.	.	.	.	.	.
AVRIG14823	.	scaffold10127_16312152	v1.0	Triticum aestivum	[A/G]	CATAAGGTCCATAAGAAGAGTATACCACTATTGCATGTGACGTCAAAGTC[A/G]ACTTGAGAATTAAGTATTCCAAATGGTTTGACTTGTGTAGTTTACGGGNA	1A	487737027	Imputation	yes	.	.	.	.	.	.
AVRIG14824	.	scaffold10127_15980098	v1.0	Triticum aestivum	[T/G]	AGCAGGCTACAACATGTTTCTGCTCATTCCTACAACCGCGTAGTTGGATG[T/G]CCAAGGAGTCAAGGACAGTGTAACTAGATGAAAGAAAAGGTGATGATANG	1A	488069081	Imputation	yes	.	.	.	.	.	.
AVRIG14825	.	scaffold10127_15861159	v1.0	Triticum aestivum	[A/G]	AATAGGATAGTATATTTGCTTTCACCACTTCCAGGACTTAAGCAAACGGG[A/G]ATGTTACCTGCAGATGGAATTTGGCTTGATTCCAGCCAGGTTGGAAGCNC	1A	488188020	Imputation	yes	.	.	.	.	.	.
AVRIG14826	.	scaffold10127_15414079	v1.0	Triticum aestivum	[A/G]	CNTGCTCATTAGCTTGTGTAGGCAATGGTACACTGCAGTTATCATACAGA[T/C]CAGGTAAATTTCAATCGGGTCCATGGAGATTGATCAAAGACCCAAAAAAC	1A	488635100	Imputation	yes	.	.	.	.	.	.
AVRIG14827	.	scaffold10127_14896969	v1.0	Triticum aestivum	[A/G]	TNCTTCTGAAAATGGAGGACTCGAACCGATCTCCATTTTTTGGGTTTGTA[T/C]TGAGCGGGTTTTCATAGACTGAACTTTACTCTGTTATTTTCGTACGATTT	1A	489152210	Imputation	yes	.	.	.	.	.	.
AVRIG14828	.	scaffold10127_14896314	v1.0	Triticum aestivum	[A/G]	TGCCCTGTCTTACGAAAGATTTGAATTGAGAAGGAAAATGTTTAAAACCT[A/G]CCGGATGATTTCTACAGGAAATACGTCTCGCCCGCGTGCCACGCGTCCNC	1A	489152865	Imputation	yes	.	.	.	.	.	.
AVRIG14829	.	scaffold10127_14892078	v1.0	Triticum aestivum	[A/C]	GNTTTTATTTCATATTCATAACTTTGGGGCAGCTTGTAATCACATTTTTA[T/G]CACCAATACAGGTATGCTACTCGACGATACCTGGGATGTTGGACTGTCAG	1A	489157101	Imputation	yes	.	.	.	.	.	.
AVRIG14830	.	scaffold10127_14890878	v1.0	Triticum aestivum	[A/C]	AAGGTACCATACGCGAGTCATTTGTGCCCAGTTGTGCAGCACTGAACAAA[A/C]ACAGTCCGCAACAGTCTTAAAAAGATGCAGCAACACCAGATCAATATANG	1A	489158301	Imputation	yes	.	.	.	.	.	.
AVRIG14831	.	scaffold10127_14890580	v1.0	Triticum aestivum	[T/C]	ATTGTTGGACAGACCATGATAATGCATGTAGTTTCTTAGAAGCAGCACCA[T/C]TGAAGCCGATCAATAGAAGGATAGAATATGAATGGTTCAGTTTTGCATNA	1A	489158599	Imputation	yes	.	.	.	.	.	.
AVRIG14832	.	scaffold10127_13922160	v1.0	Triticum aestivum	[A/G]	ANTGGACAGATGAAAGTTCATCTTTTAAACTAAAGATCAAGAGCAACCAA[T/C]AGTATGAATGAATACCATGTGTTAAACGTGATATGCAAGACGTACTGGTC	1A	490127019	Imputation	yes	.	.	.	.	.	.
AVRIG14833	.	scaffold10127_13264004	v1.0	Triticum aestivum	[A/G]	ANCGTCGAAACGAGCTTCTTCAGCAACCCCTCGTCGCCGCCGTCGCCGGT[T/C]CTCCTACTCGTACGATTAACCTGCAGCACCAAAATCTATCAGACTCTGCT	1A	490785175	Imputation	yes	.	.	.	.	.	.
AVRIG14834	.	scaffold10127_12900634	v1.0	Triticum aestivum	[T/C]	TTGGTAGATATGTTCTTTTTTTTCCTTGTTAAATTTGACTAGTGAAATCC[T/C]GCAAAAGCTTGTAAGGCGCAAATATGTGCCAAACATTTGTAAATAAAGNT	1A	491148545	Imputation	yes	.	.	.	.	.	.
AVRIG14835	.	scaffold10127_12401220	v1.0	Triticum aestivum	[A/G]	GNCTATGCACCTCACATTGTATTATTGTCAATGCATGGTGACATTTTCTC[T/C]TGATTGTGCTGCTCAAAATTTACTTATTAGTTTAAATTTGCTCTTTTAGT	1A	491647959	Imputation	yes	.	.	.	.	.	.
AVRIG14836	.	scaffold10127_12400383	v1.0	Triticum aestivum	[T/C]	CTGCTTTGTCTAACTTTTATCATATCGAAATTCGTTTGATCCCTCATCAG[T/C]GACTAAACAGTATATTTCCAATCAATTGATGATTCCGTTGCATCTCTTNT	1A	491648796	Imputation	yes	.	.	.	.	.	.
AVRIG14837	.	scaffold10127_11326678	v1.0	Triticum aestivum	[A/G]	GATCTGAAAACTTGACGCTACGTTGCTGCATGTAAATAATTTATCATCCA[A/G]TATTCACCGGTCTCCCTGTGTTGTTCAAATTCCCTTCAGTGATGACAANG	1A	492722501	Imputation	yes	.	.	.	.	.	.
AVRIG14838	.	scaffold10127_11326124	v1.0	Triticum aestivum	[T/C]	CNCGGTCGAGAGGAAGCTCGGCAAAGGGGGGCTTGACCATGTTTTGGTCG[A/G]CCGGCGTTTAGCTGGTGCAACAGGATGGTCCACATGTGCAAGTGCTCAAC	1A	492723055	Imputation	yes	.	.	.	.	.	.
AVRIG14839	.	scaffold10127_11252357	v1.0	Triticum aestivum	[A/G]	TGGCTTGCATTCTTAATACTCAGAGTTACTAGCAACGAACGTATAGCATC[A/G]TACCGTTGTTTACCCAATGTTAAGACATGGATTCTGACGCCCATCTAGNC	1A	492796822	Imputation	yes	.	.	.	.	.	.
AVRIG14840	.	scaffold10127_10784658	v1.0	Triticum aestivum	[A/G]	CTAGCTGCTAGTAGTACTCCAGACTGCTATACGCTATACGATACGATCGA[A/G]TATACAGAGGTTGAAGAAGCTGAGCTTGTGCAGGCAGGCAGCAGCCATNA	1A	493264521	Imputation	yes	.	.	.	.	.	.
AVRIG14841	.	scaffold10127_10238109	v1.0	Triticum aestivum	[T/C]	CNGCCGCCACCATCTCTGCACAAATCAGGCACCCCGTCGAATGGGGCGCT[A/G]CCATCACCGCCGTCCATCGTAGGGCCGCCGCTCTGCCAGATTATGACGCT	1A	493811070	Imputation	yes	.	.	.	.	.	.
AVRIG14842	.	scaffold10127_10236356	v1.0	Triticum aestivum	[A/T]	TGGACCATTCCTTTTGCGAGGTAGCCTGCCCCTGATAGCCTGCCATAAAAANATCTTAATCTTGGGAGGCATACTAGCCGCCCAAACCGGCTTGAACTTC[A/T]AAGTAGGAGTGCCCGAGATGGGTCTAGAATGCAGAGATTTGACCGAAAATCTCCTAGACGATACGTGAGGCCAGACAATAGTGTACTCCTCCGAGAGCAA	1A	493812823	Imputation	yes	.	.	.	.	.	.
AVRIG14843	.	scaffold10127_10236150	v1.0	Triticum aestivum	[T/C]	TNATCTTGACGTGATTTTTTTAACTGGAACATGCATTGCATAACTTAACC[A/G]GAACGCGCCCAAAGAAAACATGGTTAGAATCTTAGCCAGAACGCATCCAA	1A	493813029	Imputation	yes	.	.	.	.	.	.
AVRIG14844	.	scaffold10127_10234852	v1.0	Triticum aestivum	[A/G]	AAGCGGTCGTCATCAGGAGATGGAGACGCAAGAGGCCGTAAAGGAGGCGG[A/G]TATATCCACCTACATGGATGAGGTCGGGCAGGAGGAGGATGAGCCGGANC	1A	493814327	Imputation	yes	.	.	.	.	.	.
AVRIG14845	.	scaffold10127_10129574	v1.0	Triticum aestivum	[A/G]	ANCACAACCATAGCTAGGCCTTTTCAGGAAGATAGCGTTATTGAAGAACT[T/C]GTATATTTACATTACTAGTTGTTATAAAGGCAGGATGATCAAAGACATGT	1A	493919605	Imputation	yes	.	.	.	.	.	.
AVRIG14846	.	scaffold10127_8714108	v1.0	Triticum aestivum	[T/C]	AAAACAAAAGCAGAAGGAATTTTCTCTGCTGGGTAGTTAAAGCGACAGAG[T/C]CAGAATCTCGTACTACAACGCAATTGTGGTGAAGCACAGTGCAAAGTTNC	1A	495335071	Imputation	yes	.	.	.	.	.	.
AVRIG14847	.	scaffold10127_8713579	v1.0	Triticum aestivum	[A/G]	GTTGATGGAGGCGGAAATGACATTGACGCTACCACTCACCATCGCCAGAA[A/G]CCCTTAGTATGGCTGAGTAAGGGCACCCATAGCAATTACAGACCTTGTNG	1A	495335600	Imputation	yes	.	.	.	.	.	.
AVRIG14848	.	scaffold10127_8713260	v1.0	Triticum aestivum	[T/C]	TTGGCCCTCACTAAGCTCCGCCACTGGGCCAGGTTGTTCAATCCGAACAC[T/C]AGGATGTCCGGCTTGATGATGAATGGGTTGTTAACGTTGGGGTCCATGNG	1A	495335919	Imputation	yes	.	.	.	.	.	.
AVRIG14849	.	scaffold10127_8347191	v1.0	Triticum aestivum	[C/G]	AGGCTTGCATATTCCCCAACTCTCTTCTGGTGCCTCCTTGTAGTTGCTCTGNCGAGGCGGCGACGGATTGTGTAACTCGGTGATATCTCTCTGCTACTTC[C/G]TGCTCTATCAGCCTCGGTGATATCTCTCTGCTACTTCGTGCTCTATCAGCGACTCAGCGTGCTTTAGTCTAAAAGGTGGTTGATGGTGGCACTGTGTTGG	1A	495701988	Imputation	yes	.	.	.	.	.	.
AVRIG14850	.	scaffold10127_7898133	v1.0	Triticum aestivum	[A/G]	ANCTATGGTTAACATGTGATTAACAACCTTGTGGTACTCTGGACAGAAAT[T/C]ACTATTTTTTGAGTACAACAGACCAAGTCACTCTTTTGCCTTCTTTCGCA	1A	496151046	Imputation	yes	.	.	.	.	.	.
AVRIG14851	.	scaffold10127_7570778	v1.0	Triticum aestivum	[A/C]	TNTTCCAGATTAGAAACCATCAAAAAAAGAAAAAAAATCACCAATACAAT[T/G]GGAAAATACACGTGTTACTGAATAAGAACTTCATTCGTATTTTATTCTTT	1A	496478401	Imputation	yes	.	.	.	.	.	.
AVRIG14852	.	scaffold10127_7569306	v1.0	Triticum aestivum	[T/C]	CNGTTTCATTGATAAGTGGAGAGAACGTACAGGTTGCTGATCGAGGGGGC[A/G]TACACGTATCAGCATCCCCAGGAGCACAGCATGAGCATGATGGAGGTTGC	1A	496479873	Imputation	yes	.	.	.	.	.	.
AVRIG14853	.	scaffold10127_7195211	v1.0	Triticum aestivum	[A/G]	TTATTCCACGTCAATCTATCTGTGACCTTAGAGTCCCTCGTTGCTATCTG[A/G]ACTGTGTGCTTCTCTCTACCACAAGTGAAATCCACCTCGAATTGCCTANT	1A	496853968	Imputation	yes	.	.	.	.	.	.
AVRIG14854	.	scaffold10127_6975470	v1.0	Triticum aestivum	[T/G]	AATTCGTCAGAAGTTTCAGGACAGGCCAGAAGAATGGTGCAAGATGCACA[T/G]GACAGCCCATCCGGCACACATCTGCTCAACTGGACTACAGACCGGATCNT	1A	497073709	Imputation	yes	.	.	.	.	.	.
AVRIG14855	.	scaffold10127_6967169	v1.0	Triticum aestivum	[T/C]	CTTGTTGCATCCTTAGTCAATACATCCAAAACTTGTGGGAGATCCTCCTC[T/C]TGTTCTCCTACACATAAAATACTCATCTTCCTCAAAACAGACAACATANC	1A	497082010	Imputation	yes	.	.	.	.	.	.
AVRIG14856	.	scaffold10127_6799059	v1.0	Triticum aestivum	[T/C]	CNATGCCTCTTGCGCGCCATCTTCGTCTCCTAGAGGAAAGGCTCGAGCTA[A/G]GGTAGGGTTTGGTAACTTTGGTTTGATACATATAGGAGGGGCGCGGCTTT	1A	497250120	Imputation	yes	.	.	.	.	.	.
AVRIG14857	.	scaffold10127_6798617	v1.0	Triticum aestivum	[T/G]	CNCGAAGTCACGCGTTGCGTCTCGGCCCACCCTGGGGTGGCGTGAGAGGG[A/C]GTACACCTTGCCTCCGTGGGAGATGAGGATGGGCTCGTGCTTCGGGCAGC	1A	497250562	Imputation	yes	.	.	.	.	.	.
AVRIG14858	.	scaffold10127_6546028	v1.0	Triticum aestivum	[A/G]	GNGGCGTGAGATACATTTTGGAGCAGTTTTATATTAGATACTTGGACAAT[T/C]GTCTTTTTAACAGAAGTAAAAGATTTGTCTCTTTCATTAATTAAACAGAA	1A	497503151	Imputation	yes	.	.	.	.	.	.
AVRIG14859	.	scaffold10127_6545488	v1.0	Triticum aestivum	[A/G]	CAGAAAAATCTTCTGATCTATTCATTAATTGTCGTAGCAGTACAAAAAGA[A/G]CATCAAAAGTAATAAAAAGGGTGTGTTTAGAACTCAGTCGACTGAGACNT	1A	497503691	Imputation	yes	.	.	.	.	.	.
AVRIG14860	.	scaffold10127_6545402	v1.0	Triticum aestivum	[A/G]	CNATGTCATGGTTTTCGGTACCAAACAGGATTACTCGGAGTCATGGCCTA[T/C]GCGCCTTTGATGTGCACTCAGTACCCTATTTTTTGCAGAAAAATCTTCTG	1A	497503777	Imputation	yes	.	.	.	.	.	.
AVRIG14861	.	scaffold10127_6182641	v1.0	Triticum aestivum	[T/C]	ANAAGTAATTGATTTCCCTTCACCAAAAGCTGATAATTGAGGGATCTTCT[A/G]TTATTAAGCTGCTTCTTTTTTTTGCCAAAAGTTGTAAGTTAACTTAGTAT	1A	497866538	Imputation	yes	.	.	.	.	.	.
AVRIG14862	.	scaffold10127_6181234	v1.0	Triticum aestivum	[T/C]	TTTAATCTGCTCCAGACATGATTGCACGTATTATGGCTAATTAAGCTCTG[T/C]TTTTTTGCGTTTCATCTCCTGAAAATGGTAAATACATTATACATAAAANG	1A	497867945	Imputation	yes	.	.	.	.	.	.
AVRIG14863	.	scaffold10127_5911581	v1.0	Triticum aestivum	[A/G]	TCAGGAGGTTGAAGAAGCTAAAACATGGAGACCTACACCTACTGAAAAGG[A/G]TAAGCGCGTACTTAGCGAGGCGCTCGATATTGGAGTTTATAAATTCAANC	1A	498137598	Imputation	yes	.	.	.	.	.	.
AVRIG14864	.	scaffold10127_5515074	v1.0	Triticum aestivum	[A/G]	AGTTTTGATGCTGCAATCATAACATTATAACAGGGCATAAACAATGCGTA[A/G]GAAAACAGGAATAGACAGGACAATAGCTGTAGACCTGCTTCCTCGCTCNG	1A	498534105	Imputation	yes	.	.	.	.	.	.
AVRIG14865	.	scaffold10127_5246461	v1.0	Triticum aestivum	[T/G]	GNCTTCGATGCTCCGGGTAAGCAGGGCAGACACAGAGACACTACACACTA[A/C]CTGTACTGTACCAGATCAGATTGTTGTTCTGAACACAAACTTGTTGCTGT	1A	498802718	Imputation	yes	.	.	.	.	.	.
AVRIG14866	.	scaffold10127_5245452	v1.0	Triticum aestivum	[T/C]	CTTCAACAAAGAACCCACCAATCTTGCACTAGTCAGAGTCTAATCTAATG[T/C]CGTTTGTTTGATGTGCTTCTTTCAGGGTGAATTCAGTTTTCAGGAGCANA	1A	498803727	Imputation	yes	.	.	.	.	.	.
AVRIG14867	.	scaffold10127_3481757	v1.0	Triticum aestivum	[A/G]	GTCCCTTTTCTTCATATTGCCATCTAGCCGAGACTACCAACTCGGGACCC[A/G]GACCCCCACCCGAGATCTGTCGGATTTAGCTCCGATAGTGGGTGTGTGNG	1A	500567422	Imputation	yes	.	.	.	.	.	.
AVRIG14868	.	scaffold10127_3481549	v1.0	Triticum aestivum	[T/C]	AGGCGTATTTAAATATTCAACACTTTTATCTCTAGATACAACCGACCATG[T/C]GTAACCCTAGGTACCCCCCGACCCCTATATAAGCCGAGGGGTTTAGTTNG	1A	500567630	Imputation	yes	.	.	.	.	.	.
AVRIG14869	.	scaffold10127_3481006	v1.0	Triticum aestivum	[T/G]	ANAAACTAAACCCCTCGGCTTATATAGGGACCGAGCGGTATCTAGTGTTA[A/C]AAATATGTCGGACACTTTTAGTGATAAGCATGCTGAAAATATGCCTTGAA	1A	500568173	Imputation	yes	.	.	.	.	.	.
AVRIG14870	.	scaffold10127_3228130	v1.0	Triticum aestivum	[T/C]	GTTGTAGTGCACTCTGGTCAGGTGTGCCGTATATACAGAGTAAGCAACAC[T/C]CAGCTCTCTTGATTCGAAAGCCAAGGAAATCGCTATTGAATGAAGTCGNT	1A	500821049	Imputation	yes	.	.	.	.	.	.
AVRIG14871	.	scaffold10127_3227101	v1.0	Triticum aestivum	[A/G]	AAGAGGCTCATGAATTGTGACGACGGTGAGGGCACGAGGGGGAGAGCTTC[A/G]CTTATGAAAGAGGCTTCTCGCGCCGCGGTCGAAGTGGGTGGTTCATCGNG	1A	500822078	Imputation	yes	.	.	.	.	.	.
AVRIG14872	.	scaffold10127_3225433	v1.0	Triticum aestivum	[T/G]	CNCTTATAAGCTGGTCATGGCCTCCTCCTGTAAGCAATATGGGACTAAAC[A/C]GAGCCAGCCTCCACCAGCCTAACATGTGAGCACAAATTTATGAGTATTTT	1A	500823746	Imputation	yes	.	.	.	.	.	.
AVRIG14873	.	scaffold10127_3206820	v1.0	Triticum aestivum	[A/C]	CNTCTCGGCGCTCGGCGCCACCATGTTCTCCGTGCAGTACCGCTTCGACC[T/G]GTTGCCCACGGCTTCCGGCGGTAGCGCTGACATGACCGGTACCAGCACTA	1A	500842359	Imputation	yes	.	.	.	.	.	.
AVRIG14874	.	scaffold10127_3059629	v1.0	Triticum aestivum	[T/C]	CNATTACTGTGGTGAAGTTTCCATAGACCATCTTCACTGCAAATTTTATT[A/G]AGTATATACAAAATGTTGGAATTGGTCGGTCTGGGGTCCAGTTGGTGCCA	1A	500989550	Imputation	yes	.	.	.	.	.	.
AVRIG14875	.	scaffold10127_3010834	v1.0	Triticum aestivum	[T/C]	ACTGAATGACTTGTCATGGAAAAATCAGTGTGAATATTCTCTCGGAACTG[T/C]AGTAGCTAGCTAGAGACATCTTCCGTTGCTACCGCCAAAACAAATATGNG	1A	501038345	Imputation	yes	.	.	.	.	.	.
AVRIG14876	.	scaffold10127_2339993	v1.0	Triticum aestivum	[T/C]	TNATTACATTTTCTTAGTAAAGTAATTGGAGTACTTACTTTGGTGGCAGA[A/G]GAGACATAAATTCAGATTAATGACCTAAAAAATGCAGGAGTAGCAAACCG	1A	501709186	Imputation	yes	.	.	.	.	.	.
AVRIG14877	.	scaffold10127_2339914	v1.0	Triticum aestivum	[A/G]	ANTGAAGGCATTAGAGAATTTCCCCACTGCCCTCTTTGCCCTTTCGCGCG[T/C]GACTATTTCGGTGGTACCAAATCACAAGTGATTACATTTTCTTAGTAAAG	1A	501709265	Imputation	yes	.	.	.	.	.	.
AVRIG14878	.	scaffold10127_1548918	v1.0	Triticum aestivum	[T/G]	ANAAACCCAGTTGTACATGAAATATTTAAATTAAGGGAATTAGATACTTA[A/C]ATAATTTGAAGTGTTCGATTGCAGCATTTTCTGCTGCAGATTTTTATTTT	1A	502500261	Imputation	yes	.	.	.	.	.	.
AVRIG14879	.	scaffold10127_1218395	v1.0	Triticum aestivum	[A/G]	ANCAGCGGTCTAATGTTTATGTGAATATCACCTCCTTGATGGAAATCGGA[T/C]AGTGCATCCTGATGACAGACAAAATAACTATTGTAGACCAGGTTACCGGC	1A	502830784	Imputation	yes	.	.	.	.	.	.
AVRIG14880	.	scaffold10127_668789	v1.0	Triticum aestivum	[A/G]	AAGAGTGTTTAGTGTCTAAACACTTATATTAGTTTACAGAGGGAGTATCA[A/G]ATATGTGTCTCGTTTTTTAAGTACTTCTCATTTGTGCTAAACTATAAANA	1A	503380390	Imputation	yes	.	.	.	.	.	.
AVRIG14881	.	scaffold10127_668221	v1.0	Triticum aestivum	[A/G]	TNGTACGTGCTCTGCAGTATGGACACTGAATGATTTGCATTAGCATTTTT[T/C]TTCTTCTTTTCAATGCGTGTGACAGTCAAAGGAAACTGAAGCAAGTTAAT	1A	503380958	Imputation	yes	.	.	.	.	.	.
AVRIG14882	.	scaffold48187_9455661	v1.0	Triticum aestivum	[A/C]	TNGGAGTTGTGGGCCCCTAATGAAGGCATATTTGCCATGGCTGCCAAGAT[T/G]TCTCAATGTTGATCTCTGGTGTGGGCGATGATGCTTACCCTGTATCACAG	1A	504183430	Imputation	yes	.	.	.	.	.	.
AVRIG14883	.	scaffold48187_9455239	v1.0	Triticum aestivum	[T/C]	CACAAGAGCATGGAAACGAAGTTATATAAAAGGCACATAACTAAACATGA[T/C]CCATGGCAAACAAAATAGAGAACAAAATTCCTGCACACAAAGAAAGAGNA	1A	504183852	Imputation	yes	.	.	.	.	.	.
AVRIG14884	.	scaffold48187_9455162	v1.0	Triticum aestivum	[T/G]	AATAAGTACATGTATGACAACATGGCAAAAATATTCACCGAAAGCTGGAA[T/G]TTTTGAAGATAACAATCTTCTGCATACACAAGAGCATGGAAACGAAGTNA	1A	504183929	Imputation	yes	.	.	.	.	.	.
AVRIG14885	.	scaffold48187_9455106	v1.0	Triticum aestivum	[A/G]	ANCAACTAAAATAAAAATCACACCTATAAGATGGCATGTCAAATTTGCAC[T/C]GGAAAAATAAGTACATGTATGACAACATGGCAAAAATATTCACCGAAAGC	1A	504183985	Imputation	yes	.	.	.	.	.	.
AVRIG14886	.	scaffold48187_9400680	v1.0	Triticum aestivum	[A/G]	GNCAGCCGGAATTCTGGATCTGAAAAGAGCTACACAAAGATAGCTATTCT[T/C]CGGAGCTTTAAATGATCTAAAAATTAACAGAGATTTATTTTAGAATTAAT	1A	504238411	Imputation	yes	.	.	.	.	.	.
AVRIG14887	.	scaffold48187_9400666	v1.0	Triticum aestivum	[A/G]	ATTGAGAGGAAGTCGGCAGCCGGAATTCTGGATCTGAAAAGAGCTACACA[A/G]AGATAGCTATTCTCCGGAGCTTTAAATGATCTAAAAATTAACAGAGATNT	1A	504238425	Imputation	yes	.	.	.	.	.	.
AVRIG14888	.	scaffold48187_9397927	v1.0	Triticum aestivum	[A/G]	CATATTCTCTTTAATTGGCAACTAGCAAAAGTACTAATTTGATGATTCCT[A/G]TCGAGACAAACCCATTCTGTTTCATACTACATAATAAATCCTATATAGNT	1A	504241164	Imputation	yes	.	.	.	.	.	.
AVRIG14889	.	scaffold48187_9355652	v1.0	Triticum aestivum	[T/C]	TNATGTTTTCTAAAGAACCTACATATAAGTTTGAGGTTAATTTTGAGAAA[A/G]TTATCTAGGATCAAGGGAACAGTTTAACACATGAACATAGAGAGAGAAAT	1A	504283439	Imputation	yes	.	.	.	.	.	.
AVRIG14890	.	scaffold48187_9234627	v1.0	Triticum aestivum	[T/C]	ANTCACCCTGGAGCATGGATGGGTACAATGCATTGTAGTGCAATCGCAAG[A/G]AAGCACTTTGTCCAGCCAAACTGAAAGCACTTTGTCAATGAGGCCATGAC	1A	504404464	Imputation	yes	.	.	.	.	.	.
AVRIG14891	.	scaffold48187_8660238	v1.0	Triticum aestivum	[A/G]	TACCATACGCATTTGCATTAGCCCAGCTCTCCTCAGGACGGCTCCAGTGA[A/G]CAATGGCATTCTGCGCACCAGCGCCCCGGACGGTCTCGTGGATAGAGTNC	1A	504978853	Imputation	yes	.	.	.	.	.	.
AVRIG14892	.	scaffold48187_8658892	v1.0	Triticum aestivum	[A/G]	CNAGATTCCAGCAGTGAATGGACAATCGCAGAGAAGGTGCAGGCCATTTT[T/C]CATCCCAAGGTGACATAACTGGCAGGTTGGATCATGTGGCCAGCCACGCT	1A	504980199	Imputation	yes	.	.	.	.	.	.
AVRIG14893	.	scaffold48187_8169714	v1.0	Triticum aestivum	[A/G]	TNTGAATTACAACGGAGATGCACAATGGCGCGTATCTGGCGAGTTGAGGG[T/C]CAAGCCGCCAGAAATGGTGATGGATGATCTTGGCGGGATATCAGGATCGG	1A	505469377	Imputation	yes	.	.	.	.	.	.
AVRIG14894	.	scaffold48187_7096258	v1.0	Triticum aestivum	[A/G]	ACCACTGATGCTTGAGCGCTCGATTCCACTGATGCTTGAGCGCTCGATTC[A/G]CCGGGAGTCTCTTCTCCGGGTTGCTTTGTAGAAGACCTTGATTCGCCGNG	1A	506542833	Imputation	yes	.	.	.	.	.	.
AVRIG14895	.	scaffold48187_7095630	v1.0	Triticum aestivum	[A/G]	CNAGGTTCAGTGCAAGTCCTGTTTCTCATAGAAGAGGTGCAAAACCGTGC[T/C]GTGCATCTGTTGGCTCAGTCAGGCTCTACTTCTCTCTGTTGATCAACCCA	1A	506543461	Imputation	yes	.	.	.	.	.	.
AVRIG14896	.	scaffold48187_6559052	v1.0	Triticum aestivum	[A/G]	CNTCGCCTATACAGTGACCCACTTCCCTTTGTCCTTCATTCTGGGGACCG[T/C]AAGACTGTCTTTGCAGTCACCTTAATTTTCTAGATTCTAGCAAAGGCCCA	1A	507080039	Imputation	yes	.	.	.	.	.	.
AVRIG14897	.	scaffold48187_5891980	v1.0	Triticum aestivum	[A/G]	GNGCCGTTTTGCTCCTGCGGTACTGTTTTTTTATCTAGTTTCCTCCATTA[T/C]GCTCCAGGCTTCATTTTTTGCTTTTGAAGATTGCATAAAGAGTTGAGTGC	1A	507747111	Imputation	yes	.	.	.	.	.	.
AVRIG14898	.	scaffold48187_5762751	v1.0	Triticum aestivum	[T/C]	GNTAACTTGTCCGAGGACTTCTACCAATCTAAGAAACTCTTAAAGGTGAC[A/G]GGTATGGTTGTTTCTTCACATGTGCTTACTTTTATGATCGACACCATTAT	1A	507876340	Imputation	yes	.	.	.	.	.	.
AVRIG14899	.	scaffold48187_5366621	v1.0	Triticum aestivum	[A/G]	AGCATCACCCATGACCGTGCACCTAGCCACCCACAGGGCCAGGGTACACC[A/G]TCAACACCGACCACCATGTCGCTCCCCGGAGAGCTAAGCCACGTAGCCNG	1A	508272470	Imputation	yes	.	.	.	.	.	.
AVRIG14900	.	scaffold48187_5112537	v1.0	Triticum aestivum	[A/C]	TCTTTTTAATCACCAAGATAAGAAATTCCCCCCAAAGCCTGACCAGCCGA[A/C]AACTAAACCGACACAGATCGCCTCATCCACCCCGACTCCTCAGCAGCCNC	1A	508526554	Imputation	yes	.	.	.	.	.	.
AVRIG14901	.	scaffold48187_5112184	v1.0	Triticum aestivum	[A/T]	CACAAAATCACAACATCCATCACATGCCATTCAATAAATGATGATTAAATGTTGAGAAACAAATAACAAGTGAAAGCGATATATGCAGGACCGAAGCAAA[A/T]CAGGTACCCTCACGCCTAGCCGCGCCTAGCCGAGACCTAGTAACTTCANGGACCAAAACGAAGCAGTTCAACAGATCTACAGACCTCCCAGGAAACAGAT	1A	508526907	Imputation	yes	.	.	.	.	.	.
AVRIG14902	.	scaffold48187_5111851	v1.0	Triticum aestivum	[T/C]	CCCTTGTTTAGGATAGGATGATCAGGTGACTACACACAAATTTCCAAATT[T/C]TTTTACTACAGTGAAGCTTTGAGAAGCTCAAAGTGACAAATTATATACNT	1A	508527240	Imputation	yes	.	.	.	.	.	.
AVRIG14903	.	scaffold48187_4801955	v1.0	Triticum aestivum	[T/C]	CNGCCAGAGAGGATGTTGTGCGTTTATTATAGCCAGCTAATGAAAGGATC[A/G]TGGGTTGAATACTAAAGAGTGCAGGATTACTTTAGTAAGAGTGAAACGTT	1A	508837136	Imputation	yes	.	.	.	.	.	.
AVRIG14904	.	scaffold48187_4713388	v1.0	Triticum aestivum	[T/C]	TTAGGCTGAACTAACATCACCGTACACACAACCATTGTCATGAACCTTCA[T/C]CACGTCCCTATAAAAGCCCAACCAATCCCCACAATCTCATCATCACCCNC	1A	508925703	Imputation	yes	.	.	.	.	.	.
AVRIG14905	.	scaffold48187_4603603	v1.0	Triticum aestivum	[A/C]	GNCGGAGTTGTTTTCTTAGAGAGAAGTAATAACGATGACACTTTTTTACA[T/G]GTAATTTGGACAGGATTTTCTCTTTTCGGTGGACTGTGTGAGTCTTGTGG	1A	509035488	Imputation	yes	.	.	.	.	.	.
AVRIG14906	.	scaffold48187_3791082	v1.0	Triticum aestivum	[A/C]	TNTCACGCTTACTAGTTATGTCTAAGTTGTCTTGTTTTATTTTAGGTTGT[T/G]ACATAAAAAAAGATTTGTTGTGATTTTTGTTTGGGTGTGTATAGGACTCA	1A	509848009	Imputation	yes	.	.	.	.	.	.
AVRIG14907	.	scaffold48187_3452675	v1.0	Triticum aestivum	[T/C]	CNTGGCGGAAACTTTACAGGGCTGTAACGAAACAATAAATTAATAAAAGA[A/G]CAAAGATTTTGGGGGAGAAAGGAGGTATAACAGTAATAATTTACATGGGA	1A	510186416	Imputation	yes	.	.	.	.	.	.
AVRIG14908	.	scaffold48187_3360034	v1.0	Triticum aestivum	[T/C]	CTCACCCACCTGAAAATCAGGGAGGGCAAGATTAGTTAGTTGGAAGGGGT[T/C]CGTTGCAACCCCGTAATCAGTCCGTGCGTGTAGCATTTTTGCAAGTAGNC	1A	510279057	Imputation	yes	.	.	.	.	.	.
AVRIG14909	.	scaffold48187_3359611	v1.0	Triticum aestivum	[A/G]	TATGAAGTACATTTTTAGTTACAAACTGAATATTTTTGGTATATAGATTT[A/G]TCAATTTTTGATATATGATGAACATTGTTTTAATGCACACTAAACCTTNT	1A	510279480	Imputation	yes	.	.	.	.	.	.
AVRIG14910	.	scaffold48187_3359152	v1.0	Triticum aestivum	[T/C]	ANTTAAAAAAGAAGAAGATTTTACAACAAAGGTCTTATTGCAGAAAATTA[A/G]AAAAGATAATATTTTGCAACAAAGACCTTGTTGCAAGACGAACGATATAG	1A	510279939	Imputation	yes	.	.	.	.	.	.
AVRIG14911	.	scaffold48187_3354798	v1.0	Triticum aestivum	[A/G]	AGAAAAACATACACATCTCATCAAAATCATCATCACATCTATCCGCTTGG[A/G]TTGATTGAAAGGTGGTCAACACTGCTTGCTTGTTCTTATAACTTTAATNT	1A	510284293	Imputation	yes	.	.	.	.	.	.
AVRIG14912	.	scaffold48187_3288308	v1.0	Triticum aestivum	[T/C]	ACAAGAAACTAGGCCCGTGTTACACAACCACAGAAAAGTGACACATACGT[T/C]TGATGAGAAGCCGTTTGGCGTCTGGACAATTGTTTTGCAAACTACTGCNG	1A	510350783	Imputation	yes	.	.	.	.	.	.
AVRIG14913	.	scaffold48187_3277053	v1.0	Triticum aestivum	[A/G]	GGATCCATGGACTCAATTGCTCATAGTTGTTTGCATCAGATCCAAGACTC[A/G]ATCACTCATGGTGGCGCTCCAACAAATCAAGCCGGTGCCTTTGATCCANC	1A	510362038	Imputation	yes	.	.	.	.	.	.
AVRIG14914	.	scaffold48187_3276090	v1.0	Triticum aestivum	[A/G]	AGTTCATGATGCATCTTATTCCCAAGAGATCGCGCTTACGCCATTCCAAC[A/G]TCACGTTTTATTCATCACTGTTACCCTTCTCAATCACTTCTCGACATCNT	1A	510363001	Imputation	yes	.	.	.	.	.	.
AVRIG14915	.	scaffold48187_3275512	v1.0	Triticum aestivum	[A/G]	ANTCAGGTGTTCAAAAGCTTGAGATTAACAACCAACAATAGACATCTTTG[T/C]TCGTCATGGCCCTTTTCAGCATTCAGAAAGAATTGAAGGGATTTTTTTTA	1A	510363579	Imputation	yes	.	.	.	.	.	.
AVRIG14916	.	scaffold48187_2183779	v1.0	Triticum aestivum	[T/C]	ANGCTTGGCTTATTTTTCTTGCAATGTAGTTGAGCACAAACATCTGCCAG[A/G]TCGTATATGTTATCGATCTTGCGCGAGGCGAGAGACCGAGCTAAATCATA	1A	511455312	Imputation	yes	.	.	.	.	.	.
AVRIG14917	.	scaffold48187_2014506	v1.0	Triticum aestivum	[A/G]	GTTCAAAGTTAGGCTTCTCGCGGATGAGGAAAACCAAGTTTGCGTTCGTT[A/G]GAGCCATGGCACGAAGCATCCTCCTCACAACATAGGAATCAGTCATCTNT	1A	511624585	Imputation	yes	.	.	.	.	.	.
AVRIG14918	.	scaffold48187_1443250	v1.0	Triticum aestivum	[T/C]	GACCAGGCTGGTGAGTTCATTTGGATGAGTGCCGATTTTTTGGCTCTCCC[T/C]GCCCACCATAGCTCTTCTAGTCTATATTTGCACCAAATATTTGGCGAGNT	1A	512195841	Imputation	yes	.	.	.	.	.	.
AVRIG14919	.	scaffold48187_1442314	v1.0	Triticum aestivum	[A/G]	GNAAGCTATGTAACTAGGACGGCTGTGTAATTTCCTTTGCTATATTAGGC[T/C]AGCCTAATCATAGGCAAAGCAGATAACAAATGGGTCTGTCATACTCAGTT	1A	512196777	Imputation	yes	.	.	.	.	.	.
AVRIG14920	.	scaffold48187_764235	v1.0	Triticum aestivum	[T/C]	TNGCCACTGACACAAGGCATGGAATACCAAGCTTCTTAAGCTTGGGCATA[A/G]CGCCTTTCATGAACGTTAAGTATGCCTCGGCTTCACCACTGATGTTGAAC	1A	512874856	Imputation	yes	.	.	.	.	.	.
AVRIG14921	.	scaffold48187_373828	v1.0	Triticum aestivum	[T/G]	ANAGCATATAAGATAAGAGTGTGTCATGCTACGTGAAAATCTGTTTGGAG[A/C]TCTAATTTCGTATTTCTCTGTTTTGTCGGGTAGAAAACCAGTTCCCTGAG	1A	513265263	Imputation	yes	.	.	.	.	.	.
AVRIG14922	.	scaffold73593_212498	v1.0	Triticum aestivum	[A/C]	TGATGAGCGTGCTTTCACAGATAAATAAACTCTAGAATTATTATGCTCAC[A/C]TCAGAATCATATGCCCAGGTGTGCAATGAAAAAATTCTAGAGTCATGCNA	1A	513851688	Imputation	yes	.	.	.	.	.	.
AVRIG14923	.	scaffold73593_496627	v1.0	Triticum aestivum	[A/G]	AACAAGTACACTAATTTGGGAGCACATACAAGGAAGAGCAATCGATGGCC[A/G]AGTCTACTGTTAAGGCAGTGGTCGGGAACGTGAGCAACCTTGCCGTTCNG	1A	514135817	Imputation	yes	.	.	.	.	.	.
AVRIG14924	.	scaffold63165_552679	v1.0	Triticum aestivum	[A/G]	CNCTGCCAGAGCCCCAACTGCCACCATCCCCGTCTCCTGACCCAAAGTTG[T/C]TACCTTGATAGCGATCACCTCGACCAAAGCGACCTCTGCCCCTTCCTCTG	1A	515554098	Imputation	yes	.	.	.	.	.	.
AVRIG14925	.	scaffold63165_516777	v1.0	Triticum aestivum	[A/G]	GGGAGCTTCTATGCACTGGGTCTGTCCTTTAGATATGTTGGCGACTTCCT[A/G]GATGGTCAGAGCATGCTAGTATATGGGTTCATTGCTATCCGGGACGAGNT	1A	515590000	Imputation	yes	.	.	.	.	.	.
AVRIG14926	.	scaffold63165_67374	v1.0	Triticum aestivum	[T/C]	GCACAAAGCAAAAATGCCTACACGTCCCGCGTAGCTACGTTAGGTACTCG[T/C]GGGATGACGATTTAGTTGCCATCCTGGATGGCAGATGTAGTTATCCGTNA	1A	516039403	Imputation	yes	.	.	.	.	.	.
AVRIG14927	.	scaffold145929_696880	v1.0	Triticum aestivum	[T/G]	ACATGTGGTAAGCCCCTTTGAACTAGTACGTTCTTCAATTTGATGTTTCT[T/G]TAAATTTCCTTTCTCCCTTGTACATTTTGTACTTGTAGTATTATTAAGNG	1A	517193430	Imputation	yes	.	.	.	.	.	.
AVRIG14928	.	scaffold145929_506788	v1.0	Triticum aestivum	[A/G]	GNAGTGTGGCTTGACACTTCTAGCTCCTGTTCCTCCCGGACGGCATTGTG[T/C]GCTGGTACCTGTACCGCCGAGCCCATGGTTATCCGGCCCATTCGAAGGCA	1A	517383522	Imputation	yes	.	.	.	.	.	.
AVRIG14929	.	scaffold145929_415558	v1.0	Triticum aestivum	[A/G]	TNCTGTTGGAGCCCGGCCAACACGGACCCTGTACGGAATTTCAATATCAT[T/C]CAGATGACGAGCTCAAGCATATTAATCGCCACACATGGGCAGAACCCGCA	1A	517474752	Imputation	yes	.	.	.	.	.	.
AVRIG14930	.	scaffold145929_414907	v1.0	Triticum aestivum	[T/C]	CTCTCCACACAGCCCTCTGAGTGCTCTTTTGCTGAACGGCACATTACTCA[T/C]GGAGCCAAAGAAACTACCAATTATGTTGTATACCTTTCCTATGCTTATNT	1A	517475403	Imputation	yes	.	.	.	.	.	.
AVRIG14931	.	scaffold145929_414753	v1.0	Triticum aestivum	[T/G]	GCATTCGACTGGCGCCTGTGGACCACAACAAGTTCCTGATTCGGCTGTCA[T/G]CATCTAGTTGCACCCTGTAGTATAAGCCCGAATCCTTAGCCCCTAGCTNC	1A	517475557	Imputation	yes	.	.	.	.	.	.
AVRIG14932	.	scaffold145929_414266	v1.0	Triticum aestivum	[A/G]	ATGTGATGAACTATTTTATGGAAATCTGCTCTAAAGTTGCTATGCTTAGT[A/G]TAGTATCGACCAAAAGTTTCCTTTGCCTTCTTAAGCATGTGCCATTTGNA	1A	517476044	Imputation	yes	.	.	.	.	.	.
AVRIG14933	.	scaffold145929_413896	v1.0	Triticum aestivum	[T/C]	ANAAAATTCAGGGATTTATATTATTAATACCAGAATGAAACAATTTAACT[A/G]TAACATGGAAGATTCAGAACTTACTATTTTTGTTCGTCGTTCCTCATAGT	1A	517476414	Imputation	yes	.	.	.	.	.	.
AVRIG14934	.	scaffold145929_413839	v1.0	Triticum aestivum	[T/C]	GNTGGCATGCTGTTCCAGAGGTTTGTTCAGCCTCATGACTGGAGCTGTCT[A/G]ATAACAAAAAAATTCAGGGATTTATATTATTAATACCAGAATGAAACAAT	1A	517476471	Imputation	yes	.	.	.	.	.	.
AVRIG14935	.	scaffold145929_409401	v1.0	Triticum aestivum	[T/C]	ANCGGATAGCTGCTTATGCTTCTGCTTTTTATGAATTGCTTTTGGTGAGG[A/G]GCCTGCGCATGACGTGTGCCATAGAAAGAATTCATCAATCTTTTTTTAAG	1A	517480909	Imputation	yes	.	.	.	.	.	.
AVRIG14936	.	scaffold145929_409298	v1.0	Triticum aestivum	[T/C]	TNAACAATGTTTGATTTGAACAAATTAGATGACACTTTTGTTTTTTACCT[A/G]TAGTATGATGCTGTTGGCAGTCAACGTTTGATGCATTTGAATGCTGACCT	1A	517481012	Imputation	yes	.	.	.	.	.	.
AVRIG14937	.	scaffold145929_401753	v1.0	Triticum aestivum	[T/G]	GNGCAATGACTATTAATTTATTCGGATGCCATTTTTTCTTCCAAGTAAGG[A/C]AGTTTACCTTTTCTGTAATTAGTTTTTGCAAAGTTGTGTGCTCGACTTCG	1A	517488557	Imputation	yes	.	.	.	.	.	.
AVRIG14938	.	scaffold145929_400729	v1.0	Triticum aestivum	[T/C]	CTCCCTCCTCATCCGCCACCCATGCCCATCGTTCTCATTCTCCCACGGCA[T/C]GCTAGGCGTCTCTGACCGGCGATGCAGATCTCCGGCCGGCCCGAGCAGNA	1A	517489581	Imputation	yes	.	.	.	.	.	.
AVRIG14939	.	scaffold12947_131535	v1.0	Triticum aestivum	[A/G]	ATTGCTCTCGTACTCTGGTATTATGTGATGCATTTCATTTTCTGCCGTAC[A/G]CGTCTTTGTAGGCAGAGGAGAAACGGTCTGTCAAATGTTTTTTGTGTGNT	1A	518021944	Imputation	yes	.	.	.	.	.	.
AVRIG14940	.	scaffold12947_186766	v1.0	Triticum aestivum	[A/G]	CNTAACTATGTCATATTTGATATATCACTTTTCATTTGGGTCTTTCACAA[T/C]GAGAAATGAGAAAATCTGAATATATCTACTCCCTCCGTTCCGAATTACTT	1A	518077175	Imputation	yes	.	.	.	.	.	.
AVRIG14941	.	scaffold12947_1097406	v1.0	Triticum aestivum	[A/C]	GNTACATCCCTGAGGTTGTTAACGACACTGAGCGAGAGCGCTCCTGCGGT[T/G]GCACCCATTGTGCCAGGACTGTGAATGGCAGGAAATATGAAACCTTGTGC	1A	518987815	Imputation	yes	.	.	.	.	.	.
AVRIG14942	.	scaffold12947_1098251	v1.0	Triticum aestivum	[T/C]	GNTTGAAATGCAAACTGCAATTTGCAGGACATGTGGTTTTGGCTGTCACA[A/G]CCTTTACATCCCAAGAACTAACTGTAAGCAAGAATTAACTACACATTGGC	1A	518988660	Imputation	yes	.	.	.	.	.	.
AVRIG14943	.	scaffold12947_1376918	v1.0	Triticum aestivum	[A/G]	TNAGTTTGTAGATTCCGATAATAAGTTCAGTAGCATTTATTTAATATTTA[T/C]GAAAATTACCACCCCTCGTCATGTCCGCCACATATTCTGCAATGACTTTA	1A	519267327	Imputation	yes	.	.	.	.	.	.
AVRIG14944	.	scaffold12947_1735276	v1.0	Triticum aestivum	[A/G]	TGTTTTGAAGCTGCTCAGCGCTCCCAGAACCTGTGAGGCTGAGCCTTCCT[A/G]TTTTTCTATTTGTTCAATGAATCATGCAGAAGGAACAAATTGACAATGNT	1A	519625685	Imputation	yes	.	.	.	.	.	.
AVRIG14945	.	scaffold12947_1928549	v1.0	Triticum aestivum	[A/G]	ANTGACATGTAAAATTTAAGAAAGTTGGTACCAATCTACATGTAATGTCT[T/C]AATTGTGGTATTTTCATGTAATTAACTTCCAGGGCCGAGATCACGGACGC	1A	519818958	Imputation	yes	.	.	.	.	.	.
AVRIG14946	.	scaffold12947_3048656	v1.0	Triticum aestivum	[T/G]	ANACCGGCCGGCAAGCTCACTAAACTCAATCAATTAGTGCAGGTGTGAGC[A/C]TGTGATAGCAGCATATGTAGGCTCATTCATCCATTAGCTCACTAAACTTC	1A	520939065	Imputation	yes	.	.	.	.	.	.
AVRIG14947	.	scaffold12947_3388040	v1.0	Triticum aestivum	[T/C]	CATGGACAGTTTTAAGCATCTCTTCAACATTTTTCGCGCATAAACTCCTC[T/C]GCAAGCTGGTCATTCCATGTTCTCTTGCAAAGATTGAATAGGAAACCCNT	1A	521278449	Imputation	yes	.	.	.	.	.	.
AVRIG14948	.	scaffold12947_3441423	v1.0	Triticum aestivum	[A/G]	GNTGCGGCACGGCTCCCCTCGCTTTGGCCTCCCACGGAAGACAAGTATCC[T/C]TGTCTCTGGCTCGTGGCTCCTTCCCCTTCTTCCCCGCGCTTGTTCTTCTC	1A	521331832	Imputation	yes	.	.	.	.	.	.
AVRIG14949	.	scaffold12947_3450154	v1.0	Triticum aestivum	[A/G]	CNGTTCCCTGGGGCCTGTGCTCCTGGAAGAGGGAGAGGGAGATCTAGTTG[T/C]AGAAGAAGGTCATGGAGATAAGGCTGGGATCGTGGGGATCGAGGAGATGA	1A	521340563	Imputation	yes	.	.	.	.	.	.
AVRIG14950	.	scaffold12947_4002805	v1.0	Triticum aestivum	[A/G]	ANTGGAAATGCCTATGGCTCGATTGACATAGAAATAATTCCCAAAATAAC[T/C]GATTATAGTCGTCTGATTATGATATTAGTGTTCTTTTGCACTTGCAAGTA	1A	521893214	Imputation	yes	.	.	.	.	.	.
AVRIG14951	.	scaffold12947_4088242	v1.0	Triticum aestivum	[A/G]	CNCGGTCCCAAGATAAATGCCTCAATTTTAGTATAAAATTGTACAGAAGT[T/C]GAGACATTTATTTTGAGACGAAAGAGTATTAAGAACAATGCCTCATAGAT	1A	521978651	Imputation	yes	.	.	.	.	.	.
AVRIG14952	.	scaffold12947_4094810	v1.0	Triticum aestivum	[A/G]	TGTGATCTTTGCGCCCACATCTTGCACCTGATATGCACAAGGCGAGTTTT[A/G]TAGTTGAGGCGAATGAAGTCGGTTTTTCCATTGTTTTCACGGGTTTCTNT	1A	521985219	Imputation	yes	.	.	.	.	.	.
AVRIG14953	.	scaffold12947_4095766	v1.0	Triticum aestivum	[T/C]	GNACGGGGACAACGATGTCGATGTACAATCCATGCATATATGCACGATGC[A/G]CGCGTGGAGAGCAGATTTCCGATATGATCCTACCATTGGGGCGAGCGGGG	1A	521986175	Imputation	yes	.	.	.	.	.	.
AVRIG14954	.	scaffold12947_4095822	v1.0	Triticum aestivum	[T/C]	GGAGAGCAGATTTCCGATATGATCCTACCATTGGGGCGAGCGGGGGCGGT[T/C]GCCCCGGGTCGCCGGCGGCGGAGGATCGACCCCCACCTACACATCTTTNC	1A	521986231	Imputation	yes	.	.	.	.	.	.
AVRIG14955	.	scaffold12947_4991641	v1.0	Triticum aestivum	[A/G]	AAGGGAGTAAAAAAAAATCTAAAGAGTGTACCTTTAGGAAAAGGGCATTC[A/G]CTGGCGGGATGTGCTTAAACATATCGCCAGCAATAAACGACACATGGTNA	1A	522882050	Imputation	yes	.	.	.	.	.	.
AVRIG14956	.	scaffold12947_5061338	v1.0	Triticum aestivum	[T/G]	CTTGTCAGTATGTAACTTTTGGTCTGGTTATTGTAACTTAACTTTTCATG[T/G]TTTTTTTTCTACTCATAGCTTTAATGAGATTTTGTCATACCTTTGATTNC	1A	522951747	Imputation	yes	.	.	.	.	.	.
AVRIG14957	.	scaffold12947_5064727	v1.0	Triticum aestivum	[T/C]	GNAGAAGGAAGAAGTTGATCTGCAGAGAAATGTCCAAGGATGTCATTAAC[A/G]GCTATCACTTGTTTGGCCAAAATCATTAAGCAAGAAAGATTCGACAAACC	1A	522955136	Imputation	yes	.	.	.	.	.	.
AVRIG14958	.	scaffold12947_6230127	v1.0	Triticum aestivum	[T/C]	TATACCGTGAACAGATGGTCAGGGCCAAGGACCTTTCTCGCTTGTATATT[T/C]TGTCAGCATGCGCCTCTCTGATTTGTGTTTGTGTCTGTGTTGATTAGANA	1A	524120536	Imputation	yes	.	.	.	.	.	.
AVRIG14959	.	scaffold12947_8020747	v1.0	Triticum aestivum	[T/C]	ANCACCCTCCACCAGGACATCAAAGCCAGCAACATCCCTATTGGACAGAT[A/G]CTTGGAGTCGTGCGTGTCTAGTTTTGGCCTTGCAAGGCTGGTGGTGGACA	1A	525911156	Imputation	yes	.	.	.	.	.	.
AVRIG14960	.	scaffold12947_9019925	v1.0	Triticum aestivum	[A/G]	TNATCTCACGTTATTTTTCGGTTTGTTGTATGCTCACCGGCGTTCTGTTT[T/C]GAGATATTGATTGGGTGTTGGGTATGGGTGTTTGCAGGTGGGCCTACTTT	1A	526910334	Imputation	yes	.	.	.	.	.	.
AVRIG14961	.	scaffold12947_9286790	v1.0	Triticum aestivum	[A/G]	TNCGTTGCTAATGGATGCATGAGAAATCTGTTTCTTGAGGTTTTCTGGTA[T/C]CTGTGATTCTGTATATTTTTCACTACCATATTCTATTATGACTGCTTATA	1A	527177199	Imputation	yes	.	.	.	.	.	.
AVRIG14962	.	scaffold12947_10084445	v1.0	Triticum aestivum	[A/G]	GNTTCTCTCTGCCTCCGCGTGTATCTTAATCTTTTTTGTTTCTTGGTTCG[T/C]GTGATCGATCGTTTTGGAGATACGAGTTCTGATGATGGTTTATATAGGCA	1A	527974854	Imputation	yes	.	.	.	.	.	.
AVRIG14963	.	scaffold12947_10085120	v1.0	Triticum aestivum	[A/G]	CCTAAATAATTGATTTCACATAATTCAAAACACGGATTCCACTCAACTCA[A/G]AATAAAATTCATTTATTTCAGATAAGTGTTTTCACTAAATTCACACAANT	1A	527975529	Imputation	yes	.	.	.	.	.	.
AVRIG14964	.	scaffold12947_11781068	v1.0	Triticum aestivum	[T/C]	GNGATGGGGATGGGTGCAAAGGTAACAAAACAAAACAAGGAGTAAAAAAA[A/G]CTGTCAGTGCTGTGCTGCTGCTTGATAATGGTGGTTTTGAACGTGAAGAG	1A	529671477	Imputation	yes	.	.	.	.	.	.
AVRIG14965	.	scaffold12947_11894145	v1.0	Triticum aestivum	[A/G]	CTTTTGTCCGAAAAAGGAACACAACCTACAAAGCGACTGTCATACCTGGA[A/G]TGGTAATTTCTTTTTTGTTTTGGAAATGGCATATTTGGAGTGGTAAAANG	1A	529784554	Imputation	yes	.	.	.	.	.	.
AVRIG14966	.	scaffold12947_11894779	v1.0	Triticum aestivum	[T/C]	GNCCGATCTTGTATATCGGTTTAGGTTTGTACTTGCGTTAGTGGCGCATG[A/G]CCTCGTGCCGTTAGAGGGAGCTTCTCACCGGAGCAGGCGAGCTGCGTCCA	1A	529785188	Imputation	yes	.	.	.	.	.	.
AVRIG14967	.	scaffold12947_12283349	v1.0	Triticum aestivum	[T/C]	CNCTTGAAAATCTCAAGGCGACTCTTGATAGATATGGAACCATTGAGAAG[A/G]CCCCAACCCCCAGTTGCCAGGAAGCTCAGGAGCAAAACAAGAACAGGCTT	1A	530173758	Imputation	yes	.	.	.	.	.	.
AVRIG14968	.	scaffold12947_12318075	v1.0	Triticum aestivum	[T/C]	AACGCTAGTACATATGCATATACACTCAACTATATAAACACGCTCCACTC[T/C]TATGAGAACCTCGGAGAGACTTAAGCGGCATATCATCTTGTGATTGACNG	1A	530208484	Imputation	yes	.	.	.	.	.	.
AVRIG14969	.	scaffold12947_12323468	v1.0	Triticum aestivum	[G/C]	AAGAGAATATGGTGTAGTCATCTATCTGCACAGCCTCTAGAGTGACTAGCAACCTTCTCTTTGTGAATCGCCCAGTAACATACATGATACATCACTGGGA[C/G]TGATGAAGGGTACAAGATGCATGGCAACCAATGTAATTCCAATAATCANAGGCCTCATATATTATTGAGAATTCAGCATGAATGCATTTATGATGAAAGA	1A	530213877	Imputation	yes	.	.	.	.	.	.
AVRIG14970	.	scaffold12947_12324767	v1.0	Triticum aestivum	[A/G]	ACTACATGTCACTGACTACTGGTGCTACAATAAATTAAGTATGATACATG[A/G]AAGTTTCTCGGTATAAAATGGACTATGATACACTGTTCCTTTATTGAANT	1A	530215176	Imputation	yes	.	.	.	.	.	.
AVRIG14971	.	scaffold12947_12368042	v1.0	Triticum aestivum	[A/G]	GAATGCAGCAATGGACAAATTTTAGTAGAAATCATCAGTGGCTGCTCAGT[A/G]TGCTTACCCTGGTGGCGCGCCGATGAGGCGAGCGACGGAGTGCTGCTCNA	1A	530258451	Imputation	yes	.	.	.	.	.	.
AVRIG14972	.	scaffold12947_12688538	v1.0	Triticum aestivum	[T/C]	GATGTGGAAATGTACAAGACTGAGCAGGCACAAATGTGTGTGTCCTCTAC[T/C]GAGTGCAGATTACTGCTCCTAGCTTGTTCTTGTCTTGGCTTGGACGCANA	1A	530578947	Imputation	yes	.	.	.	.	.	.
AVRIG14973	.	scaffold12947_12704418	v1.0	Triticum aestivum	[A/G]	CCTGAGGGGAACAAAGGGGAAACAAATGTCAAAAGAACATGCATGGAGAC[A/G]TCAACTGAACTTATCCTATTGAATTCTATACAACATACCTGTAATAGCNA	1A	530594827	Imputation	yes	.	.	.	.	.	.
AVRIG14974	.	scaffold12947_12813686	v1.0	Triticum aestivum	[T/C]	CNAGTTGAAGCACCACCATCCATGTTGCATGACGGCAGGGATTGTAACCT[A/G]TTACATAGGGTGAGAAAAATGGAAGTGAGGCTTATGTCAAGCATCGGCAT	1A	530704095	Imputation	yes	.	.	.	.	.	.
AVRIG14975	.	scaffold12947_12813825	v1.0	Triticum aestivum	[T/G]	AGAGAAATTTGGATGAAAACAATTCTGGAAACATTACCATCCGATAGTTT[T/G]CCATGTTGCACTTCACTCCATTTCCGATGAATTGCCTTTGTATTGACANG	1A	530704234	Imputation	yes	.	.	.	.	.	.
AVRIG14976	.	scaffold12947_12815800	v1.0	Triticum aestivum	[A/G]	TNGAATAATTGTATCCGTGGCATTGTTGTTTGCTTCAAGTTCATCATGTC[T/C]GGTTCAACATTATCTAGCACGAACACCTGTCGACATGAAAAGCACATGCT	1A	530706209	Imputation	yes	.	.	.	.	.	.
AVRIG14977	.	scaffold12947_13136443	v1.0	Triticum aestivum	[A/G]	TNTGCACCGACACATTTTCCAGCTGCGCGATGTAAATAAGGGGCAGCATT[T/C]TGATTCCGACACATGCATGGTCCATGTGTAATAAATACTCTCTGTCTCAA	1A	531026852	Imputation	yes	.	.	.	.	.	.
AVRIG14978	.	scaffold2321_284318	v1.0	Triticum aestivum	[T/C]	ANCAAGCGTCCCCATCTGCCACTGGTACGGTCGATCATATCATACATTCA[A/G]AACTGCAGGAAAGAAAGAAACACTAGCTATCAATCAGCTGCTCGATCCAG	1A	531561588	Imputation	yes	.	.	.	.	.	.
AVRIG14979	.	scaffold2321_442384	v1.0	Triticum aestivum	[A/G]	ATATGCTACTATTTATCATTTTTGGCTCCGTGATAGGTAAATCATATTTC[A/G]AAAATCATCAAGAAGTATCTTTTATTTACGTAATTTAATCTCCTTAAANT	1A	531719654	Imputation	yes	.	.	.	.	.	.
AVRIG14980	.	scaffold2321_974390	v1.0	Triticum aestivum	[A/C]	TGAAGAAAATAATAGTAATACTTTATTCCTTACTAATACAATCAGGAAAT[A/C]CGGAAGCGTGGCCTAAAAGTTGCCGTGGCAGGGGTTCCCAAGACAATANA	1A	532251660	Imputation	yes	.	.	.	.	.	.
AVRIG14981	.	scaffold2321_974922	v1.0	Triticum aestivum	[T/C]	ANTTACAGTCTGCATACAGAAAAAAAGGTGCTAGATTTTTCTTTATTTCA[A/G]CCACAACAACTTTGCTAACTCTTTACATTTTCTTATCATTAAATTCCTTT	1A	532252192	Imputation	yes	.	.	.	.	.	.
AVRIG14982	.	scaffold2321_986985	v1.0	Triticum aestivum	[G/C]	CATGAGAGAAGCTCAGAAGGTCGCTTTATGCCTGAGTTGAGAGGTCAGAGTCACAGATGCCTGTGCCGATGGCATCTACAACTCTTCATCGCCAGTTCCA[C/G]AGTAGAGAACAAAGCTGGGGAGTGACGGCATGGTCATGTCCCTGCATCNCAGCATGCTCAGATGTCGGTCAACAGTCATCTTCTCAACATGCATTGTTTT	1A	532264255	Imputation	yes	.	.	.	.	.	.
AVRIG14983	.	scaffold2321_1210229	v1.0	Triticum aestivum	[A/G]	TNGGCACATAAAATTCGTAGATGGACAAGCACACACCTTTTCTTTTATTT[T/C]TTCCCGAAAAGCACACACTTTATGAGCGTGGAGTTTTATAAACAACAGTC	1A	532487499	Imputation	yes	.	.	.	.	.	.
AVRIG14984	.	scaffold2321_1210307	v1.0	Triticum aestivum	[T/C]	GTGGAGTTTTATAAACAACAGTCACATTTCTAAACCTTGAGATCAACATT[T/C]AATCAGCCTGTCTCAAGTTACTCCACTCCAACAATAACCTTCTAACCANT	1A	532487577	Imputation	yes	.	.	.	.	.	.
AVRIG14985	.	scaffold2321_1210397	v1.0	Triticum aestivum	[T/A]	GATCAACATTTAATCAGCCTGTCTCAAGTTACTCCACTCCAACAATAACCTTCTAACCAGTATAAAACTGCAGAAACATCCTACTAAACCTGAGTGCAAC[A/T]TAAGACACAGAGTAGTATGCAAATTCTGAAAAAACTGAGGCAATTACTNGGAATTGGCAGAATTCCAGTGAGAAACTGAATGCTGCTGACTGCAGTGTCT	1A	532487667	Imputation	yes	.	.	.	.	.	.
AVRIG14986	.	scaffold92737-2_1590004	v1.0	Triticum aestivum	[T/C]	AAACTGGATACATATTTACACATGCCTTCATCTTAATTGCCCAAAAATTC[T/C]TTTAAATTAAGACAAGCATGATAATTGATAGCTAAAAGTTAGCATCATNC	1A	532597191	Imputation	yes	.	.	.	.	.	.
AVRIG14987	.	scaffold92737-2_1442798	v1.0	Triticum aestivum	[A/G]	CAAAAAACTCAACACTGCCGCCGATCATCAACGCCTTTGAGTATTTCTCC[A/G]TCATCTCTACAGCCAACGTCGGGACCGACCCTCAGGATGGTAAATATCNG	1A	532744397	Imputation	yes	.	.	.	.	.	.
AVRIG14988	.	scaffold92737-2_1440703	v1.0	Triticum aestivum	[T/G]	ACGTGCTGACAAACCAACCCTGCATCAAGTCAGTCGTCTACTAAGGCTAA[T/G]GCCGCACTAATAATGGTACTAGCTTGCAACCAGCGGCAGCGCGAGACANT	1A	532746492	Imputation	yes	.	.	.	.	.	.
AVRIG14989	.	scaffold92737-2_739792	v1.0	Triticum aestivum	[T/G]	TNAGGCTGGTAGTGATTGGGTCCGGATTGAGGACATGAATGGACTACATT[A/C]GAGCTTGTGTTGTTTCTTGTGCCACCATAGGATAACATGCATTCTTTTTC	1A	533447403	Imputation	yes	.	.	.	.	.	.
AVRIG14990	.	scaffold92737-2_284657	v1.0	Triticum aestivum	[A/G]	TNATGCTGCTAATTCCTTCCTTGGATGTCTGAGCCTTATGAATAATGTCC[T/C]TGTGCTTTGTTTTCTTTTATTTGATTTTTTTCTATGTGGGTGCACAGTTT	1A	533902538	Imputation	yes	.	.	.	.	.	.
AVRIG14991	.	scaffold92737-2_283724	v1.0	Triticum aestivum	[A/C]	GNATCGAACCAATTAAACATTGCCACTACTGAGCAACTATATCTTTCTTT[T/G]ATCTTTTTGGCTGTTGTTTTGCTTTTCAATTTAGGTTATCTCTTTGGATT	1A	533903471	Imputation	yes	.	.	.	.	.	.
AVRIG14992	.	scaffold67527_83976	v1.0	Triticum aestivum	[T/C]	AGCTGTGCTAAACTAACACTGTACAGCCTTGTGAAATCTGAATACGAGTG[T/C]ATGAAGATTTATCTGTCAATTTTAGGGCTATAGTCCACTATGCTGTCCNC	1A	534271270	Imputation	yes	.	.	.	.	.	.
AVRIG14993	.	scaffold67527_89875	v1.0	Triticum aestivum	[T/C]	GGTAAGTGCGTTTGACCACTTTAATTTTTTATTCCTTAAACTAGCTAGAT[T/C]AGAAAAGATTGCTCCATGGATCTTTATTTTTTTTTGTTTCGTTTTTATNT	1A	534277169	Imputation	yes	.	.	.	.	.	.
AVRIG14994	.	scaffold109480_144874	v1.0	Triticum aestivum	[T/C]	CNGCATCGCATCACACTCTTTGTCAGGGAAACTCGAGATAAATCATGGAG[A/G]AAGATCATGTGCAATAACATCTTCCACCCAAATAAGTTTGGAAGCAATCA	1A	534536263	Imputation	yes	.	.	.	.	.	.
AVRIG14995	.	scaffold109480_150516	v1.0	Triticum aestivum	[A/G]	AAAAAAAAAAACAAGTGCAGAATTTAAGCTAATATTACTATACTCACAGT[A/G]TTTTTTGATCAAGTTTACATAGACGAGGCCAAAGGTACTTTTGTACAGNC	1A	534541905	Imputation	yes	.	.	.	.	.	.
AVRIG14996	.	scaffold16001_108836	v1.0	Triticum aestivum	[T/C]	CNGCCCCATCAACTCCAGGGCATGTGAAGTGTGGCTGTGTCTCAACAACA[A/G]ACTAACAACAAACTGATCTAATAATTTCTTTTAAGATTACGTTCCTACTG	1A	535027757	Imputation	yes	.	.	.	.	.	.
AVRIG14997	.	scaffold16001_108984	v1.0	Triticum aestivum	[A/G]	GCCAGACAGAGATTCAGAACACCCCCACTACATATATGCTTCACGGGATG[A/G]GAAGCTACCTCCAGAATAATAAAATGGGTACCCAGAAGTGTACGCCTTNT	1A	535027905	Imputation	yes	.	.	.	.	.	.
AVRIG14998	.	scaffold16001_115644	v1.0	Triticum aestivum	[A/C]	ATTGCAAGTGATCGGGAGAAGGGTGGCGGATGAAAAAAAAAAGAATTTCC[A/C]ACGAGCCCGTACAAAACATACGAAACAATCAGGGTAAGAGTTTCAATANT	1A	535034565	Imputation	yes	.	.	.	.	.	.
AVRIG14999	.	scaffold16001_115733	v1.0	Triticum aestivum	[T/C]	AGTTTCAATAGTAGGTACAGAATAAAAGCGAGTTTTCCTTTTCTATTCCA[T/C]CCAGTGGGTTAGCTAGCTGAGTTGGTTCAAGTATGCATATGTAAAGTANG	1A	535034654	Imputation	yes	.	.	.	.	.	.
AVRIG15000	.	scaffold16001_116712	v1.0	Triticum aestivum	[A/G]	GNCACCGTCGCCCACGGTCTTCGGCTCCTCTCATCCACAACTTCGTCCAA[T/C]GTCAAGTCAGAACCGATCTTGTGACGATGCGAAGGTGCAGAAGCCGCCCC	1A	535035633	Imputation	yes	.	.	.	.	.	.
AVRIG15001	.	scaffold16001_161487	v1.0	Triticum aestivum	[A/G]	GNTTTGAATGATATCCATATTTTTTAAAATACACAGGAGAATTTTTTTAA[T/C]ACCGCATGAACATTTCTTGAACACGCAATGATATATTTTTAATTTAAATG	1A	535080408	Imputation	yes	.	.	.	.	.	.
AVRIG15002	.	scaffold16001_1961022	v1.0	Triticum aestivum	[A/G]	CNTTTCTTCTCCTTCCCGATACACCCCGCTATGTGCCTCATGTTTCACCT[T/C]TTCCTCTAGCACCGCTCATTCACTCTCCTTCACCACCGACCCCCTCTTCC	1A	536879943	Imputation	yes	.	.	.	.	.	.
AVRIG15003	.	scaffold16001_1961577	v1.0	Triticum aestivum	[A/G]	GNCGCGATTATGATGAGACATTCGCTCTTGTGGCCCACATGACCACTATC[T/C]GCACCCTCCTTGTTGTGGCTTCTGTTCTTCATTGGTCTATCTCTCAACTT	1A	536880498	Imputation	yes	.	.	.	.	.	.
AVRIG15004	.	scaffold16001_2020712	v1.0	Triticum aestivum	[A/G]	ANACGTTGTAGTCGTCAACATTCTTCCAAAACAGAGCATCACACCGATGG[T/C]GAAAGAATACGGTCCGGTGCTTATGGAAAGATGATGGCGGTGTTTGTTTG	1A	536939633	Imputation	yes	.	.	.	.	.	.
AVRIG15005	.	scaffold16001_2020813	v1.0	Triticum aestivum	[T/C]	ACAGATGATGAAATGCGAGAGTTGGCACTGGTCTTCTATTGTAACCTCTA[T/C]ACTTCTGATGGTTGTGATCAAGTTCAAGAGATGCTCCAGAATATTGATNC	1A	536939734	Imputation	yes	.	.	.	.	.	.
AVRIG15006	.	scaffold16001_2021524	v1.0	Triticum aestivum	[A/G]	AATTTTCAAGAAAACAGTACTTCAAGTCTATACATAGCCTCAGAGACCAT[A/G]ATGATTACACTACCCACATAATACACTCAGCAGGGAGAAAACAACAGANA	1A	536940445	Imputation	yes	.	.	.	.	.	.
AVRIG15007	.	scaffold16001_2627242	v1.0	Triticum aestivum	[A/G]	CTAGAGTATCGCACAGCAGTTGATCGATGGCCACCCTTTCCACGAAAAAA[A/G]AAGCATCCCCGCAGACCCTAAACCCCAGATCCAGCATCTCCGCAACTCNC	1A	537546163	Imputation	yes	.	.	.	.	.	.
AVRIG15008	.	scaffold16001_3048487	v1.0	Triticum aestivum	[T/C]	ATGGTGCTCGCGGAGTTTCTCACATAAGTGGGACCCTATCCACACTCCGG[T/C]CGAAACCCTAGCCGCATTCCACTCCACTCTTCTCCAATCCAGTCTCCTNC	1A	537967408	Imputation	yes	.	.	.	.	.	.
AVRIG15009	.	scaffold16001_3049960	v1.0	Triticum aestivum	[A/G]	GNAGCGCGCTCTCGGGAGCACCAACGAATTTCTAGTGTGGCCACATTTTT[T/C]CATTAGAAGAAGCAACGCATCGCTGGCAACGGCTTTCTCACCCTACTTGC	1A	537968881	Imputation	yes	.	.	.	.	.	.
AVRIG15010	.	scaffold16001_3050043	v1.0	Triticum aestivum	[T/G]	CTTTCTCACCCTACTTGCACCTCCGCCTCACAGCAAGCCCGAAATCAAAA[T/G]CGCGTGAGTATTTTCTCCCGGCATCGGGCGTCCCATCCCCACGTCGAANA	1A	537968964	Imputation	yes	.	.	.	.	.	.
AVRIG15011	.	scaffold16001_3051829	v1.0	Triticum aestivum	[A/G]	GAAACTTTAGTCACTTGTTTTGGCCCTGGAATTGGTTAGTACCTTACTGT[A/G]TGTGGACTGAAACGTTTGTCTCTTGTCTGTCCTTGGAATGGATTAGTANT	1A	537970750	Imputation	yes	.	.	.	.	.	.
AVRIG15012	.	scaffold16001_3056149	v1.0	Triticum aestivum	[A/C]	TGACACGAGACTAAATATTTGGCAGATTTTTCTCCTTTAGAACAGACTCA[A/C]CAAGAAATAACACATAATACATCAAGCTCTTTACATCAAGCATACCTCNG	1A	537975070	Imputation	yes	.	.	.	.	.	.
AVRIG15013	.	scaffold38001_338110	v1.0	Triticum aestivum	[A/G]	TNTATTCCCAATATTTTTTATGTTTGAACCCACCAATTTTGTAAAAGGAG[T/C]AGAGAGAAGGATACATGTGTAATTTGCTTGATGTTGCAGCAGATGGATTC	1A	538679067	Imputation	yes	.	.	.	.	.	.
AVRIG15014	.	scaffold38001_338461	v1.0	Triticum aestivum	[T/C]	TNAATTAGATACTACCATTTAGTAAATGTTGTGGTCCATAGCATCGATGC[A/G]TAGCTTATGGTTTCCTCTGTCTTGATTTTTTTCCCTTTACATCATTTCAA	1A	538679418	Imputation	yes	.	.	.	.	.	.
AVRIG15015	.	scaffold38001_1361506	v1.0	Triticum aestivum	[T/C]	AACATAGCAATCCTTGCATCTGCATATTATTCAGCAAACACAGATTGTAA[T/C]TGTATAAACATATCAAGGTAGCATTACAACCAGTATCACCATTTTATTNG	1A	539702463	Imputation	yes	.	.	.	.	.	.
AVRIG15016	.	scaffold38001_1394877	v1.0	Triticum aestivum	[T/C]	GCAACGACGGTTTGCAAATCCTTCCCGACCACCGCCTATGGCTGCAATCT[T/C]GAATGCACCGATACGGATACGGGTATCAGTATCGGGCCAATACGGATANG	1A	539735834	Imputation	yes	.	.	.	.	.	.
AVRIG15017	.	scaffold38001_1411572	v1.0	Triticum aestivum	[T/C]	ANCAATTGTGTGTGCCCGGCTCCGAAGAAGGACCTCAATGGAGACACGAC[A/G]TACCTCGACGACCCCTGCTCCAGTTCCCATTGCCAGCCATACGGATGGCT	1A	539752529	Imputation	yes	.	.	.	.	.	.
AVRIG15018	.	scaffold38001_1716047	v1.0	Triticum aestivum	[T/G]	ACAATCAGACATTGCCAGATGCAATCAACCATCGAATTTTGGGCTAATTA[T/G]ATACTCCTGATTCATATTAATTGATGCTGCATTCGTGAGCCACAGACTNC	1A	540057004	Imputation	yes	.	.	.	.	.	.
AVRIG15019	.	scaffold38001_1982530	v1.0	Triticum aestivum	[T/C]	TCAATTAATGCTTCTAACTGTGTTTTTTTTGTTTCTTTGTTTCTTTGTCC[T/C]GTATGCATTAGTATGTTCCCGAAATGCACGCATGAATCATTTTCTCAANA	1A	540323487	Imputation	yes	.	.	.	.	.	.
AVRIG15020	.	scaffold38001_2162706	v1.0	Triticum aestivum	[T/C]	TNGGGTCCAGGCAAGGACCCCAATCTCCAACCACCTAATGTGGCAAGTGC[A/G]CTGAGGGGAGGCCTGAAGTTCGGAGAATATGTCGGGGAAATTGGAGTGAC	1A	540503663	Imputation	yes	.	.	.	.	.	.
AVRIG15021	.	scaffold38001_2163129	v1.0	Triticum aestivum	[A/G]	CACAAGATCCACATTTGGCTTGTGGAGGGAAATGCAGTCGAGCAGCTTGT[A/G]CCAAGCTGCAAGGTCCAGCGGCCCGAATGGCCGCCGGAAGGCGAGGCANC	1A	540504086	Imputation	yes	.	.	.	.	.	.
AVRIG15022	.	scaffold38001_3093139	v1.0	Triticum aestivum	[T/C]	ACAAAAAAACTGCTAGCAGCACCATCTCTAAGACTAAACAGATGCACATT[T/C]CAAAAAAAATGATGTCAACACCATCTCTGAGGCCCATTTGTGTAGTTANA	1A	541434096	Imputation	yes	.	.	.	.	.	.
AVRIG15023	.	scaffold38001_3293657	v1.0	Triticum aestivum	[T/C]	GTGAAGTTAGGCAACAGGATAAAACAGCAAATAACAAGCACCGACATTGG[T/C]AGTTTACCTTTGAGTACAGTGGTTCATACATCTTCTGATATTTAGCTTNA	1A	541634614	Imputation	yes	.	.	.	.	.	.
AVRIG15024	.	scaffold38001_3367072	v1.0	Triticum aestivum	[T/C]	AACTTTTCCCTAATTGTCTGCCACAAGAAATTTTGATCTTGAACGAGATA[T/C]GAGCCCGCCGCACACCCTTAAACCTAGAGGAAGGAGAACTAGTAATTANA	1A	541708029	Imputation	yes	.	.	.	.	.	.
AVRIG15025	.	scaffold38001_3367396	v1.0	Triticum aestivum	[A/C]	ANCATAAAGGACCCTCCAACCCACCAATCCAACCAGAATGAAGTGGATTT[T/G]CCATTTTTAACAACAAATTTGACATTAGCTTGAAAGTCACCGCATACCTT	1A	541708353	Imputation	yes	.	.	.	.	.	.
AVRIG15026	.	scaffold38001_3367453	v1.0	Triticum aestivum	[A/G]	TTAACAACAAATTTGACATTAGCTTGAAAGTCACCGCATACCTTATACAA[A/G]TCACGCCAAAATTGGGAGCCATTAGAAGCATAAGCAAACATAGGACTCNG	1A	541708410	Imputation	yes	.	.	.	.	.	.
AVRIG15027	.	scaffold38001_3367838	v1.0	Triticum aestivum	[T/G]	GNAAGAGTCAGCTAGGATGGCTTCCCCAACATTAGTATTGCATCTTCCAT[A/C]CTAGGGAATAACCCTATTCCCAACTTTGAGTACAACAGGAGCAAAACCTG	1A	541708795	Imputation	yes	.	.	.	.	.	.
AVRIG15028	.	scaffold38001_3368789	v1.0	Triticum aestivum	[T/C]	GNCAATTACGGCAACTATCCATGTTGTTGATGTGACCCATGACAGTGGCG[A/G]CGATAATTTCTTGTTGCAACCATCGTCGGCTTTTGCTACGGCCGCGTCTG	1A	541709746	Imputation	yes	.	.	.	.	.	.
AVRIG15029	.	scaffold38001_3429150	v1.0	Triticum aestivum	[A/G]	CTCCCACTTGGCAGTTGGCACTGCCATGTGAACGAGCTCGCATCTCGCAG[A/G]AAAACTGTTCCGTCTCATTCTCGGGGGAGGGAAAGAGAAACCCATGGCNC	1A	541770107	Imputation	yes	.	.	.	.	.	.
AVRIG15030	.	scaffold38001_3655979	v1.0	Triticum aestivum	[T/C]	ANTCTGCTATAGGCCCAATCGTAGAATGCACGTAGAGTCAGCGACCAGCC[A/G]CATATAGAGATGGACTCTTCAGCACAAAACTGGCCGAGGTCACTGTCGTG	1A	541996936	Imputation	yes	.	.	.	.	.	.
AVRIG15031	.	scaffold38001_3656067	v1.0	Triticum aestivum	[A/G]	GGTCACTGTCGTGCAAGCACAATACTACATAGAAACAAACAGTAAATGGA[A/G]GAGAGGCCATGCGGGTCAGGGGAGAATGGGGGCTATACGAGGAACTGGNA	1A	541997024	Imputation	yes	.	.	.	.	.	.
AVRIG15032	.	scaffold38001_3794030	v1.0	Triticum aestivum	[A/G]	ACGGATTGATTCAAAGGCTAAACAATGACAACTGCAATTCCGGGGCGTTG[A/G]TCCTTAGATGCACGTGCATGAAGACTTCTGCATTATCATGACAAGGTCNG	1A	542134987	Imputation	yes	.	.	.	.	.	.
AVRIG15033	.	scaffold38001_3794473	v1.0	Triticum aestivum	[T/C]	CNCCATGGCTTTGGGAGCTTGGGGACGACATCATTGTCGAGTCGAAGGAC[A/G]ACACTGACTCGAGAGGAAGTTGCGGTGGAGGAGAGGAAATGAGATCAGGC	1A	542135430	Imputation	yes	.	.	.	.	.	.
AVRIG15034	.	scaffold38001_4099978	v1.0	Triticum aestivum	[A/G]	AATGTTGGAGGATGTCGATTGAAGATAAGAGGTGGGTGGGAAAGAAAGAC[A/G]ACAAATGGAAGACCCTTGGGGAAGTGATATCGGGCTGCTTCTAATAAANG	1A	542440935	Imputation	yes	.	.	.	.	.	.
AVRIG15035	.	scaffold38001_5054228	v1.0	Triticum aestivum	[A/C]	ANTTATACGTGTCTGGCCGGCTGTACACTGCATGGCCCCATAATCATATT[T/G]ACTAGCAAATAAGATTTTAGGTGTACAGTGTAGTCGAATATGAAATCAGC	1A	543395185	Imputation	yes	.	.	.	.	.	.
AVRIG15036	.	scaffold38001_5277612	v1.0	Triticum aestivum	[T/C]	CNAGCCAAAGAGCATCACTCACATGTCATGTGCCCTACATGAAAGGACTC[A/G]CAATCATGTCTGACGATAACATTTTGCGGTATTCATGTCCATCTTAATAT	1A	543618569	Imputation	yes	.	.	.	.	.	.
AVRIG15037	.	scaffold38001_5700426	v1.0	Triticum aestivum	[T/C]	TNTCTATAGAAAAATATATCAACATCTACAACATCAAATTAGTTCGCACC[A/G]TATATATTTGATGCAACAAGTTCAACCCAGGACAAATCTATAACTTCATT	1A	544041383	Imputation	yes	.	.	.	.	.	.
AVRIG15038	.	scaffold38001_5700914	v1.0	Triticum aestivum	[T/C]	TNTGTAGAAGTTCATGCTCTAGTCAATCCAACCAAAAGACCGATTTGATG[A/G]AAGAGATTATTAGGCAATACATTTATACGTCAACACACCGAACGTCAAAT	1A	544041871	Imputation	yes	.	.	.	.	.	.
AVRIG15039	.	scaffold38001_5705243	v1.0	Triticum aestivum	[A/G]	GTAGTTTCCAAGGTAATATTTTCGTTATGGAGTCAGAGACTTTGTATAAC[A/G]TCACATGTTTGTGTTATTTCAATGTTGGAAATTTTAAGATCAAGCAGANC	1A	544046200	Imputation	yes	.	.	.	.	.	.
AVRIG15040	.	scaffold38001_5710840	v1.0	Triticum aestivum	[T/C]	AACAAAGTTTAAGCTGTGAGAAAGTGTGATTCAGTTTCCAAGGAAATGAA[T/C]GCACATGGTCTAGCTAAGTCAGCACCCAACGCTAGGTAGTCAGCTCGTNT	1A	544051797	Imputation	yes	.	.	.	.	.	.
AVRIG15041	.	scaffold38001_5711056	v1.0	Triticum aestivum	[A/G]	GNACATGTATTGGTAAATAAAAACAGAAAAGTGTAGCGCAACTCAGCACA[T/C]GACTACGTTTTTGGCATTAACCCCGAGCAACCCTTATCAGCCCGCACCTG	1A	544052013	Imputation	yes	.	.	.	.	.	.
AVRIG15042	.	scaffold38001_5796973	v1.0	Triticum aestivum	[T/C]	GATCTTCCCGATTCGAAAAAAAATGCAGAATGTAACTTTAATTTCTTTTG[T/C]GGGGGAGGATGTAACTTTAATTAATCTACCATGTCATATGAATTCTCANA	1A	544137930	Imputation	yes	.	.	.	.	.	.
AVRIG15043	.	scaffold38001_5807417	v1.0	Triticum aestivum	[A/G]	GNGTTTAATCATATCAGCCAGTTTGTAAGCACTCTTCAGCGTGAATTGTC[T/C]AGATTTCTCATAATGCCATGCAATGCTATCTGCAGTTTCAGCACTTGGTA	1A	544148374	Imputation	yes	.	.	.	.	.	.
AVRIG15044	.	scaffold38001_5829651	v1.0	Triticum aestivum	[A/C]	CNACCCCTGATCGCCTCGCGATCGCCTCGAAAGGGGGAGCGTAAATTGCG[T/G]GGCGGTCCATTCTATAAGGAGTTTTCCTGCATTATTAAAATTTAACTAAA	1A	544170608	Imputation	yes	.	.	.	.	.	.
AVRIG15045	.	scaffold38001_7075721	v1.0	Triticum aestivum	[A/C]	TGCATCTTAGCATCGTTTTTATCTAGCATTATTCGCATCGTATGGACTAG[A/C]TTGTGATGTGGGGCTTGAATTTAAACTATGTGTTGTTTCATCATATTTNT	1A	545416678	Imputation	yes	.	.	.	.	.	.
AVRIG15046	.	scaffold38001_7690108	v1.0	Triticum aestivum	[A/G]	CNTATGGTGGGTTTGCTGCGCCGGTTAGCTAGATCTTCGGCTTTGGTAGG[T/C]TTCTCCTTACTCGTGAAGCTGATTTGGAAAGTAGGGTCGGTTTATGCCAA	1A	546031065	Imputation	yes	.	.	.	.	.	.
AVRIG15047	.	scaffold38001_7690615	v1.0	Triticum aestivum	[T/C]	TCATCTGATGGGGTTCCTGACATTTTCCCCTCGTTTTTATTGAATTGTAG[T/C]GTTATCTGTTATGTTTGAATCATGGCAGAATATGTCAGTTCTGCTCCGNC	1A	546031572	Imputation	yes	.	.	.	.	.	.
AVRIG15048	.	scaffold38001_7690763	v1.0	Triticum aestivum	[G/C]	GCCGGCATTTAAGGACGGGCATTGCTTCACCCATTCGAGTTGACCTTATTCTTCGTGTAGGGTGAGGGCCGACCGGGCTGAAAACAAGGGCAAACGTGAG[C/G]AGTGGGCGGAGACAAACCGCCGGTTTACCAAGAAGGCCGGGCAAGGGANCCGCTAAAAGCATCCCCAGGTAGTTCATACTTCAGTACCTGGATATGTGCA	1A	546031720	Imputation	yes	.	.	.	.	.	.
AVRIG15049	.	scaffold38001_7695570	v1.0	Triticum aestivum	[A/G]	TNGAAAACACATCACAATTTTGAAAAATGTGTCGCGATGGCTCAGGAACC[T/C]GTCTGTGGACGCGTGTGCCAGGATGCGCATCCACCATCACACCACCAGTC	1A	546036527	Imputation	yes	.	.	.	.	.	.
AVRIG15050	.	scaffold38001_8174623	v1.0	Triticum aestivum	[T/C]	CAAATAATACCAAAAGGGAAGAGAATTCTTAACGGAGATGCAACTAGTCA[T/C]GAGTATATCAAGTTATGAGAGAAAAAGCACTTTCTTGATTGCGACATTNA	1A	546515580	Imputation	yes	.	.	.	.	.	.
AVRIG15051	.	scaffold38001_8462398	v1.0	Triticum aestivum	[A/C]	ANGCAAGATCCCCACTAAGAAAATCCAAATAGTGATCCACCTTCTTCGAA[T/G]GAGCAACAATCTACAACCATACTCTTTCAAGGGCAAGAACAAGTGCAACA	1A	546803355	Imputation	yes	.	.	.	.	.	.
AVRIG15052	.	scaffold41191_1562788	v1.0	Triticum aestivum	[T/C]	ANGATTGAATGTACTCTTTCTATACGATTTCTATCTTATCTCTAGGAGAG[A/G]CTTCGTGTCCTCCAACCATATATACTTATATACTTGCCCTCGAGGCTCAA	1A	547298263	Imputation	yes	.	.	.	.	.	.
AVRIG15053	.	scaffold41191_1562431	v1.0	Triticum aestivum	[T/C]	ANTGTTTGTTTGTTGCAGTGGCTGCATTCACTGGCTGGGCACCAGGATCT[A/G]TAAGATAATGTGTACGTACGTACGTACTGTATTCCTGAACTTGTACTGTG	1A	547298620	Imputation	yes	.	.	.	.	.	.
AVRIG15054	.	scaffold41191_1446893	v1.0	Triticum aestivum	[A/G]	TNAGTAGATATTATGTATAGCCACTTGCTAAGAAGACATCTATTTTTAAC[T/C]AGCTGGAGGGTATATATGCATCCTCTGTGTCTCTGTCTTGTTCTGTTTCA	1A	547414158	Imputation	yes	.	.	.	.	.	.
AVRIG15055	.	scaffold41191_1425616	v1.0	Triticum aestivum	[A/G]	CNTTCTATCCCTTATTCTCCAAGATGTACTCGATCCCATCTATACACTAA[T/C]CCAGGGAGTTTCGCCCTTGGCTATTTAATACGAAGCCGTCTCCCAGAGCT	1A	547435435	Imputation	yes	.	.	.	.	.	.
AVRIG15056	.	scaffold41191_1358652	v1.0	Triticum aestivum	[A/G]	GNAGTGAAATTTTGGACCAAATTTACCTTCGGCATGGTGTCAGTCGACAC[T/C]GGCCCTTACAAGTAAGCTTTGTCCGACAATTCCTAATCGACGCTTCAGGC	1A	547502399	Imputation	yes	.	.	.	.	.	.
AVRIG15057	.	scaffold41191_1358040	v1.0	Triticum aestivum	[T/C]	CNACTATTATAACTTAATTTTGGGTGGTTGTGTTCCCCACCATGTAAAAC[A/G]CGATATTCATGTTGCTAAACCGCAACGTGTGGTCACAAGTTGTAATACCC	1A	547503011	Imputation	yes	.	.	.	.	.	.
AVRIG15058	.	scaffold41191_1350545	v1.0	Triticum aestivum	[A/T]	AAATGTTTACGTGCTTTTGATCAATCTGTTTCACGGACTTGCGTCACCCTCTGTCTGTCGGCTATTTGAGGAAACCTCCGGCTTTCCTCTCAAATAACTG[A/T]CCATTACTTTATTTACTAACTCACTGTCGGTAATAGCTTCGGACAATTNAGTGTTTGATGCAACCAACACCCGCCGGTATGTATTGTGATTGTCAGATGC	1A	547510506	Imputation	yes	.	.	.	.	.	.
AVRIG15059	.	scaffold41191_952620	v1.0	Triticum aestivum	[A/C]	CAACAACACCACGAGAACACACATGACCTTCAGCGTCTCGCCGGCGATGG[A/C]GGGGGGGCAGGGGCACGAGTACATGATCCGCTTCCACAGCCACTTCGANG	1A	547908431	Imputation	yes	.	.	.	.	.	.
AVRIG15060	.	scaffold41191_951845	v1.0	Triticum aestivum	[A/G]	GAACTAAATGTCCGCTGAAATGCTAGAAGTCAACTCATTTTGAGCGATGG[A/G]GTAGAGTTTGACCAAGTTTGTGCAAAAACAAATCAATGCTTGTGAAACNA	1A	547909206	Imputation	yes	.	.	.	.	.	.
AVRIG15061	.	scaffold41191_944792	v1.0	Triticum aestivum	[T/G]	TNTTCTTGGTGAACGATACATGTTGTTTTCCAAATATTCATAGGAAACAT[A/C]AAAAAATAGCCTCTCTGTGATAATGACTTCTGTGCAGAAATTTATCTTTA	1A	547916259	Imputation	yes	.	.	.	.	.	.
AVRIG15062	.	scaffold41191_944738	v1.0	Triticum aestivum	[T/A]	AACAGAATGAAATTTAGCTCGAAAAACTGAATCTTTTAAGAAACATTCTTATGAACAGATGTACTATGAAGCAATGGATATTGGCTCAAGAAAGAAATAG[A/T]TAATTTTCTTGGTGAACGATACATGTTGTTTTCCAAATATTCATAGGANACATAAAAAAATAGCCTCTCTGTGATAATGACTTCTGTGCAGAAATTTATC	1A	547916313	Imputation	yes	.	.	.	.	.	.
AVRIG15063	.	scaffold41191_943870	v1.0	Triticum aestivum	[A/G]	CATGAATTTGAATTTTGGATCAGTCAATTTCGTTTGTGAAGAAAGATGGA[A/G]GCACAGCCGGAGCACCGAGTCCGACGCCGATAGCGCAGGGGTGAGTGTNC	1A	547917181	Imputation	yes	.	.	.	.	.	.
AVRIG15064	.	scaffold41191_943768	v1.0	Triticum aestivum	[T/C]	CNCTACTATAATGGTCTCTCAATTTTTGTCGGCTGTCTCACTTGGATATC[A/G]CTCTTTCAGTGATCTGACGCAAGTTTGGAGATTTTAGTTGCAGGTAAGTT	1A	547917283	Imputation	yes	.	.	.	.	.	.
AVRIG15065	.	scaffold41191_943198	v1.0	Triticum aestivum	[A/G]	TNAGCCCGGGCGTTTGAGGCGTACGTCTGAATCGAAAAAACGTGACAGGC[T/C]AGTTATTGGGCGGGCCGCCCGAACGTATGAGACGGGTTTAAGGCGCCGGC	1A	547917853	Imputation	yes	.	.	.	.	.	.
AVRIG15066	.	scaffold41191_177624	v1.0	Triticum aestivum	[A/G]	CCGCGATGATGCCATTTGTTGCCTTGAGTGCGACCACCGCACGGTCGACA[A/G]ATACAGGGTCACCAATCTGAATCGCCGATGCAAATGTAGGCTCGGCCANT	1A	548683427	Imputation	yes	.	.	.	.	.	.
AVRIG15067	.	scaffold43979_52477	v1.0	Triticum aestivum	[A/G]	ATTATCTCCTAGATTTGAGACTTTGATAAGGGAATTGTAGAAAAGGATAG[A/G]CCAATAATGCTCCAGTTGGATGGAATCTACGACGCACGTACAGCGCCGNT	1A	548913627	Imputation	yes	.	.	.	.	.	.
AVRIG15068	.	scaffold43979_181831	v1.0	Triticum aestivum	[T/G]	TCCGTTCCTATCCACAATCTGAACCCCCCTCGAAAGAAAATCCCATCTCG[T/G]ACCAACCCTAGCCATTTGCCACCTCATTCCATTTTCAGTCCGCTCCGCNT	1A	549042981	Imputation	yes	.	.	.	.	.	.
AVRIG15069	.	scaffold43979_637747	v1.0	Triticum aestivum	[A/G]	TNGAGCATTCAATTTGCTTATGCACTCATTGGCCGTCTTCATCTAAGTTA[T/C]AGTGAAGCTTATCCAACAGCATGTGTTTCAAGAGATCAACAGTTTGGGTG	1A	549498897	Imputation	yes	.	.	.	.	.	.
AVRIG15070	.	scaffold7499_589722	v1.0	Triticum aestivum	[T/C]	CNTATGCCACATATGATGACCGGCCGTTTGAACGAACAGTTCTTTCTCCC[A/G]TCAACGCCAATCTCTTACCTAGTGGAGCTCACGCAAGCACTGCATTTATT	1A	549666976	Imputation	yes	.	.	.	.	.	.
AVRIG15071	.	scaffold7499_589068	v1.0	Triticum aestivum	[T/C]	GACGGTCGTAGCACACATTTTGGGAGGATACTTGACTAAAATATACACCT[T/C]TGACTTTATAGTACACATCATTTTATAATAGCGTGCAATGGAAGGAGANT	1A	549667630	Imputation	yes	.	.	.	.	.	.
AVRIG15072	.	scaffold24557_42425	v1.0	Triticum aestivum	[A/G]	TGTGTGTCACACTTGAGACTCTTCTGATTCAAACACCGTTATAGTCTTCC[A/G]GAGTACATAGACATGTTCTTTTTACTTTGATAATCTTTTTTTGGATGTNT	1A	550299222	Imputation	yes	.	.	.	.	.	.
AVRIG15073	.	scaffold24557_45486	v1.0	Triticum aestivum	[T/C]	AAAGCATTGATGTTCGTCTTCTATGCAGTGGCGGAGCCAGCGCCCGGCCA[T/C]CCCGGGCACTTGCCCGGGCTCGCTGGCGACGGGACAGCGTACACACCTNA	1A	550302283	Imputation	yes	.	.	.	.	.	.
AVRIG15074	.	scaffold24557_57132	v1.0	Triticum aestivum	[C/G]	CTTAACACAAAGATGCATATGCTTAATTGCAGTCATGACAGGACAGAAAAGCAGCAAGATCGAATAATTAACTAGCAGAAAAATGCTTCTACTTCCCCAT[C/G]CCCTTATTACCAGAACAAATTAGCACCATGACTAAGAAATTAGCAAGANGCATCAGCACCAAGACACGGGAGGGAGACTCTGACTCACATAGGTGTTGAG	1A	550313929	Imputation	yes	.	.	.	.	.	.
AVRIG15075	.	scaffold24557_89091	v1.0	Triticum aestivum	[T/C]	CTTTCAGCAATCAGTGAAGCAATTGGATGCCTAGGGGTGCTTGGGAGCAT[T/C]TATTATATGCATTAGAGGTGAAGAATTTCCTACCCTCAAAAAAAAAAGNG	1A	550345888	Imputation	yes	.	.	.	.	.	.
AVRIG15076	.	scaffold24557_89834	v1.0	Triticum aestivum	[T/C]	TNTGTTTATTAAATTTTAACACCGTCGTATCATCTAAAAACAATGGGTCC[A/G]GCTGTACAACACTCGAGAACCGTGAACCATCACCCAAAGCCTGACAAAAC	1A	550346631	Imputation	yes	.	.	.	.	.	.
AVRIG15077	.	scaffold24557_371234	v1.0	Triticum aestivum	[A/G]	ANACCAAGAAACAGACTGCAGTTTCTCGCTCGAGCACATAGGCTGAGCTG[T/C]GTGCCATGGCTATGTTGACAGCTGAGGTGATCTGGTTACGATGGTTACTT	1A	550628031	Imputation	yes	.	.	.	.	.	.
AVRIG15078	.	scaffold24557_795150	v1.0	Triticum aestivum	[T/C]	GNTGACTTGAAGGGAACTGACACACTACAAGCAAAGGCCACACACAGTCA[A/G]GCATGTAGTAGTTTTTTTGGTTTTTAAAGCAACAATGTAACACAGAGTTT	1A	551051947	Imputation	yes	.	.	.	.	.	.
AVRIG15079	.	scaffold24557_1233912	v1.0	Triticum aestivum	[A/G]	GGCAGGGCATAAGCTCTTTCTGCTCCCAGACCAATAATGCTTACATTGGT[A/G]GCACAGCCATGTGAGACCCAGGGCATAGGGCTCCGGTCTACGTGATGTNA	1A	551490709	Imputation	yes	.	.	.	.	.	.
AVRIG15080	.	scaffold26039_165919	v1.0	Triticum aestivum	[T/C]	GCTCCCGAAGGATCTTACCAAAATTCTGGTAATTTTGGTCCAGAACCCAT[T/C]AACGAGCAATGCGGCAAGATGGCCTATGAGGTTCAAGGAGAGTAGTGCNC	1A	551741998	Imputation	yes	.	.	.	.	.	.
AVRIG15081	.	scaffold26039_166071	v1.0	Triticum aestivum	[T/G]	CNACCGGTGTCGCAGAGGAACCTTCAAGCTCCTTCTCAAGATAAGTTCAA[A/C]CATTGCATGAACTGTGGTGTTCATGGACACTTACATGTTGATTACCCTAT	1A	551742150	Imputation	yes	.	.	.	.	.	.
AVRIG15082	.	scaffold26039_590858	v1.0	Triticum aestivum	[A/G]	ANTTTATTCATGGGAACTTTTGACTGACTTTATATTAGTTAACTAAACTT[T/C]AATAAAAAAGTTCAACATAAGCTGGTGTCAGTGTTGTCAGTGTGATTTTT	1A	552166937	Imputation	yes	.	.	.	.	.	.
AVRIG15083	.	scaffold26039_652836	v1.0	Triticum aestivum	[T/C]	CACTGGGTTAAAAAAAACTTTACTACTAATTCTCGAGAGCTCATTTCTGG[T/C]TGTGATTTTAAATGGATTTGGAGAGCCAAAATCCCTTTAAGAAAATCANA	1A	552228915	Imputation	yes	.	.	.	.	.	.
AVRIG15084	.	scaffold26039_818512	v1.0	Triticum aestivum	[T/C]	ANTCGTTGGGCTTGATCTTCTACCGCAGCCGAGTCGTGTCAAGCACTGTC[A/G]TGCTGTTGCGCCATCGATCTCCATAACAAGGCCATCCCAGGTCGATTCTC	1A	552394591	Imputation	yes	.	.	.	.	.	.
AVRIG15085	.	scaffold72517_1008829	v1.0	Triticum aestivum	[A/G]	CNGGCGACCGTCCCTCCTCGTCGGGGCGCCGCCGCCTCCGCCCCGCTCGT[T/C]CGCGGCGTCTGACCACCGAGCCTTGAGGTACCAGCTTGTTTTATCTTTCC	1A	553535868	Imputation	yes	.	.	.	.	.	.
AVRIG15086	.	scaffold72517_1009056	v1.0	Triticum aestivum	[A/G]	ANCATCGAGCTCTCCCGCCGGTAACACGCCCACCCCGCCGTTTCATCCCC[T/C]CTCCTTACTTTTTGCACCGTCCCTGTGCGTGCGCGCGCCTCCGAGGGTTA	1A	553536095	Imputation	yes	.	.	.	.	.	.
AVRIG15087	.	scaffold40108_450337	v1.0	Triticum aestivum	[T/C]	TNAGAAAATAGTACGTCCAGTGTATGCGGATGATATTCCGCAAAATATCC[A/G]GGATGGTTTTGACCACACATGCAACTACATAAGCAATGTCATGATGCGCT	1A	554024864	Imputation	yes	.	.	.	.	.	.
AVRIG15088	.	scaffold40108_166363	v1.0	Triticum aestivum	[T/C]	TNTGAAAAAGAAACAAATAGTGAATAGTAAAAAGGAAAAGAAATAGTGGG[A/G]AAAATGCTGGTTCGCTACTGTTTGGCACTGATGGATAGTTCTTATAGTTC	1A	554308838	Imputation	yes	.	.	.	.	.	.
AVRIG15089	.	scaffold139507_361051	v1.0	Triticum aestivum	[A/G]	TACAAAACTGTTAAAAAAACCCAAAGATGGGACGAAAAAATTCAAGAAAG[A/G]ACAGCGAGAGGAGAGGGAAATGCATGTAAAATTGGACGAAGAAGGAGTNA	1A	554836351	Imputation	yes	.	.	.	.	.	.
AVRIG15090	.	scaffold139507_361333	v1.0	Triticum aestivum	[A/C]	TTGCAATTTTTTGTAATGAAATGGCATTCGTGGCTGTCAGAAAAAGAAAT[A/C]ATTATTCCAAAATGCTTTTAAAAATAGTCCTTTTGGAGCATCAATTGTNT	1A	554836633	Imputation	yes	.	.	.	.	.	.
AVRIG15091	.	scaffold139507_828283	v1.0	Triticum aestivum	[T/C]	CNTTGATTGAATTCATACGAAGATATCAACTATAGTAGTAGGCCTAGTCC[A/G]AAAAGACAAACAAGGGTTAGCATGACGATAATTGTCTCAGTTACATATGT	1A	555303583	Imputation	yes	.	.	.	.	.	.
AVRIG15092	.	scaffold139507_893380	v1.0	Triticum aestivum	[T/C]	GNCAAAAGGTCGACATTCTGGAATGGGTCCAGGGTGTCAAACTGGCCTTC[A/G]CGCTTGGAGCTAAGCTCTGCATTAACGACGGAAGATCCACATGATTTTGG	1A	555368680	Imputation	yes	.	.	.	.	.	.
AVRIG15093	.	scaffold139507_893628	v1.0	Triticum aestivum	[A/T]	GAACAAACTCGCCAGCCATTACTTTCAAAAGGCCCCTCTCTGACGCCGAACGGGTTGGCTGGGACGAGTTACGTAATGCCCTTGCGGTTGTGATGTTGAG[A/T]CCCGAGGCCGATACGGTCTCTTGGTCCCTCACGAGCTCCCGGAAATTCNCGGTTAAGTCTCTTTACAATAAGTTGACAAAGGGCCCGACACTCAAAATTA	1A	555368928	Imputation	yes	.	.	.	.	.	.
AVRIG15094	.	scaffold139507_1806757	v1.0	Triticum aestivum	[A/G]	AATTCTTCTCCCGATGGTACATGCAATCTATTTGTTTGTTTTGAATCATT[A/G]TTTACTACTTCAGCTTCGGATCATTGGGTAGTAGACTCTTGTTCCACTNT	1A	556282057	Imputation	yes	.	.	.	.	.	.
AVRIG15095	.	scaffold139507_1824048	v1.0	Triticum aestivum	[T/C]	CNTACATCAAAGAGGTAGTACAGACTAGTACAGTAGATTAGAGAGTGCTT[A/G]TCAATTCTTGTAAATCAGGACCAGTTAGAGCTGCGACTGCGAGCCTCTGA	1A	556299348	Imputation	yes	.	.	.	.	.	.
AVRIG15096	.	scaffold139507_1970769	v1.0	Triticum aestivum	[A/G]	TNCCGACAAGCCCGAAACTGGAGAGACGCAAATCCGGACCGTCGGAGACG[T/C]GGCAATCAGGACACCGGCAAACCGAGAGGTTGGAGAACGCAACCTCTAAA	1A	556446069	Imputation	yes	.	.	.	.	.	.
AVRIG15097	.	scaffold139507_1973540	v1.0	Triticum aestivum	[T/C]	TNTTCACCGAATATCCTTTTTTACGAGTCCGTTTTACGGGGTCTGAATCT[A/G]ACTTCGCTCGCGCCGCCCCTTATACGGGTCCGGGTTTTACGGGTCTGCTA	1A	556448840	Imputation	yes	.	.	.	.	.	.
AVRIG15098	.	scaffold139507_1973621	v1.0	Triticum aestivum	[A/T]	TTTTACGGGGTCTGAATCTGACTTCGCTCGCGCCGCCCCTTATACGGGTCCGGGTTTTACGGGTCTGCTAGAGTCGTTCTTACCCGTGCGTCCCCCTAGC[A/T]CCGATTGTCGCTCCCATGTCCGTCCCCAATCCGCCGGCCACGCTGCGCNGCTCCACGCCCCCGACATCCGACCCGACCGTGCGCTCCCGGCTCGACCACG	1A	556448921	Imputation	yes	.	.	.	.	.	.
AVRIG15099	.	scaffold139507_2373345	v1.0	Triticum aestivum	[A/G]	CNGCCTTGCCTTTCAGTACTTGCCCTGGCCACCCTTTCTGAAAGAGTTTT[T/C]TTCTTTTGATTTTAGAACTCTAACGTGAATAATTAGATATCAATTAATTA	1A	556848645	Imputation	yes	.	.	.	.	.	.
AVRIG15100	.	scaffold139507_2620660	v1.0	Triticum aestivum	[A/T]	CTTCTGGCGAAGAGAAGGGTGCCCAGCATATTCAGACGAAGCCACAGGAATNATGCATTTCCTTTTTTAGGAAAGAAAAAACAGGTATCATGCATTCCAG[A/T]TCAGGTTTTTAGCTCACTAAATGCACTTGACTTGTTTGCATGCTGCTGCGAATGAATTTCTATGAATCAAATTCTGGGTTGATGGAGCTGGTGTGTGTTT	1A	557095960	Imputation	yes	.	.	.	.	.	.
AVRIG15101	.	scaffold139507_2621087	v1.0	Triticum aestivum	[T/G]	CNAGGATAATGTTTTCTAGGCTATGCAGTACTCAAAAAACTGTATAGTAT[A/C]TTTTCATCTAAATGAACAAGTGGTATTTTGTACCCAGTAGGTCAACTTGT	1A	557096387	Imputation	yes	.	.	.	.	.	.
AVRIG15102	.	scaffold139507_2624665	v1.0	Triticum aestivum	[A/G]	GCGAGTTGTTACTGGGCTGAAGTTTTTTTTTTTAATTAATAACCATGTAT[A/G]TTTTTTTTTCATAAAGCAACAATGCTACTCCAAGGCTGGGTTTCCTGTNC	1A	557099965	Imputation	yes	.	.	.	.	.	.
AVRIG15103	.	scaffold139507_2953936	v1.0	Triticum aestivum	[A/T]	ATGGCAGGAAATATAATAAGTAAACAAGATATTCCTCTTATTAGTTTGGATGAGATGGGGAAAGAGTTGGGCTGGATAAAAAGAGAACATTGCATGAAAA[A/T]TTTAGGATACATCAAGCTCCAGTGAACATAAAAGACAAAAACATACCTNGTACAATCCACTCACAGCTTCAACGTTGACTTTAGACCCAAGTCCCTGCAA	1A	557429236	Imputation	yes	.	.	.	.	.	.
AVRIG15104	.	scaffold139507_2985839	v1.0	Triticum aestivum	[A/G]	GTTCAGAAAGAAAGAATCTCAGATTAATGGGGCAAGAAGCATGGATTTAC[A/G]TATGTTCAGGAACCGTTACCTTCCCAGGGCTCATGATGTTAGCTTCAANC	1A	557461139	Imputation	yes	.	.	.	.	.	.
AVRIG15105	.	scaffold47198_1788257	v1.0	Triticum aestivum	[A/G]	TNCCAAATCCAGAAGCATGCGCCCTCCCATAGACACGAGTCAACGAAGGC[T/C]GGTTACACAAATGCTTATGCTGAAACAATAGCTGTGTTTCAAAAAAAATG	1A	558030253	Imputation	yes	.	.	.	.	.	.
AVRIG15106	.	scaffold47198_1719634	v1.0	Triticum aestivum	[T/C]	CACTGTAATCGGTGGACGGATATATTGCCCTAACTTGAATGCGGTGGGAG[T/C]GACTGCCACGGTCGAATGGGTGGAAGGATATTACTCCCCAAGGCAACANT	1A	558098876	Imputation	yes	.	.	.	.	.	.
AVRIG15107	.	scaffold47198_1718792	v1.0	Triticum aestivum	[T/C]	CNGCATATGGATCCACCAGCTGCCGCTCTCTCCGCTGCACCGGGTCCTTC[A/G]AGTACCCTCTGTACAACACGGGGTCAGCGTCGTCGTCGTTGTTGTCATAG	1A	558099718	Imputation	yes	.	.	.	.	.	.
AVRIG15108	.	scaffold47198_1486341	v1.0	Triticum aestivum	[A/G]	CNTAATATAAGGCATTTTCGCAAGCTAAAATAATTTGCAAAAACGTCTTA[T/C]ATTATGGGACGGAGGGAGTACATGCAGTGCAGTGATTTTATAGGAAACTT	1A	558332169	Imputation	yes	.	.	.	.	.	.
AVRIG15109	.	scaffold47198_1486257	v1.0	Triticum aestivum	[T/G]	GTTGCTATTGTTAAAAAGAGAGCCTGTTGTTAGGGAAATGATCAGAGACG[T/G]TCGAGTTTACATTGGGGATTACTCCCTCCGTCCCATAATATAAGGCATNT	1A	558332253	Imputation	yes	.	.	.	.	.	.
AVRIG15110	.	scaffold47198_1485419	v1.0	Triticum aestivum	[A/G]	TNGGAGGTCTTCCTTACATTCCCTGTTTTGCGGAGTGGAAATCAGACGGT[T/C]ACTAGAGACTTGGCGTACTCAGTGTGGCACTAGCGACTTGGTAGAGACAT	1A	558333091	Imputation	yes	.	.	.	.	.	.
AVRIG15111	.	scaffold47198_1335623	v1.0	Triticum aestivum	[T/C]	TTTGGGCATGATAACTGACCAAAAAACAAAACAATGTCCTGCTCGTTTGA[T/C]AGGGGCAGCTTGACTACATGGCGAAATCGCTGGTGTACAAGATGGTGANG	1A	558482887	Imputation	yes	.	.	.	.	.	.
AVRIG15112	.	scaffold47198_1335466	v1.0	Triticum aestivum	[A/G]	AATTTGGGCTGTGTGATTGGTGTTCCTCATCATTATTGTGGAAAAAAATT[A/G]CAGGGAGGAAAGCTGGTTCTATGCAATGCACTGCCTCCGTGACTACAANG	1A	558483044	Imputation	yes	.	.	.	.	.	.
AVRIG15113	.	scaffold47198_1329943	v1.0	Triticum aestivum	[A/G]	GGAAAAACTTAGATAGATTCTTCTTTCGCTTGTGCGTCCGCAGGTGGGTA[A/G]AGAGGTTGCCGTCCCGTTAGCTTTGGAGGTGGAAGTCGTCGGCGAGGTNG	1A	558488567	Imputation	yes	.	.	.	.	.	.
AVRIG15114	.	scaffold47198_1305342	v1.0	Triticum aestivum	[A/G]	GAAAAATATGAAGTTAGCAGTTCTATCACTTGAAATATTTTCTTGTGACA[A/G]TTTCATATATTAATGTTACCATACAGTATGGCCCACCATGTTGAGTATNC	1A	558513168	Imputation	yes	.	.	.	.	.	.
AVRIG15115	.	scaffold47198_1281710	v1.0	Triticum aestivum	[A/T]	ACTTTTCAATCAATCGTCGGTGGCAAAAACCTGGCTGTATTAATGGAGCAANTTTTTTATTCCTACAACTATATACCACTATCCCTGTACCAGAAACTTG[A/T]TGACACAGTTTCAAAAAAAATAAAAATTGATGACACTCCTGCTGAAGCCTATAGTTATAAATCCGTGAAAATCGCACTCAACTACCGATGTGGGACTAAA	1A	558536800	Imputation	yes	.	.	.	.	.	.
AVRIG15116	.	scaffold47198_1225160	v1.0	Triticum aestivum	[T/C]	TNTAGAAAAGGAGTACCTTTTCATTACTATATATAATGCCAACTACATAC[A/G]TTTGTGTTTCCGTACGTGTTGTTTTTGCAGGATGTTGGGAGTGCCATTCT	1A	558593350	Imputation	yes	.	.	.	.	.	.
AVRIG15117	.	scaffold47198_1223377	v1.0	Triticum aestivum	[A/C]	ATAGCAGGTAATCACTCCCCTACCCTCATGTTTCAAAGGCCTGTAGTGCG[A/C]GCTAAATTAATGGAATTTTTGGTGTGTGAAAAAATGGGTCTCAGAAATNA	1A	558595133	Imputation	yes	.	.	.	.	.	.
AVRIG15118	.	scaffold47198_1015629	v1.0	Triticum aestivum	[T/C]	ANACTTCCTTTGCTCTGTCACATAGAAACAACAAATGTTTTGTGTCTTCT[A/G]GCCCAGATGAGCAGGCAGGTTCTACTTGTTACAAACACTAATGAAAAGCA	1A	558802881	Imputation	yes	.	.	.	.	.	.
AVRIG15119	.	scaffold47_13751	v1.0	Triticum aestivum	[A/G]	GTGAGTGTGTTAAATGCTTTTCAATTTTTTGTTGAACATTTTGAAACCAC[A/G]ATGTGAGTTTGGCGCATCGATAGCACCACAAGCTCCGATGCACTAGATNT	1A	560188973	Imputation	yes	.	.	.	.	.	.
AVRIG15120	.	scaffold129623_673897	v1.0	Triticum aestivum	[A/G]	AAAGCCGTTCAGCTTAACTTGATATCCATCTGTTCATCTGATTTCTCCTA[A/G]GCCGATTCATCTTGTTATTCCCTAGGCTGTTGCTTCTGAAGACGAAGANG	1A	562909661	Imputation	yes	.	.	.	.	.	.
AVRIG15121	.	scaffold129623_417611	v1.0	Triticum aestivum	[A/G]	AAATTGCCATCCTTATCTGCTTTGTCTCGAGTGTCTGTTTCTTCAGTGAG[A/G]CCGTAGCAGGACTATGTCCTGACACGGAGGACGGGAAGCAGTAGTATCNC	1A	563165947	Imputation	yes	.	.	.	.	.	.
AVRIG15122	.	scaffold129623_416644	v1.0	Triticum aestivum	[T/C]	ANCCCCTCGTCCTCCTCTACTTGATCCACCGCCGTAGCGTCGCCGTCACC[A/G]AGGAATTAACTGGCTTTTGATACCTTTGTGAGACCCAAATCACAAGAATC	1A	563166914	Imputation	yes	.	.	.	.	.	.
AVRIG15123	.	scaffold41041_1814809	v1.0	Triticum aestivum	[A/C]	AGAAATGCCCTTGATTTTGCAGATAAATATGAAAATATTCATGAACACGC[A/C]CTAACATGTCGGCAAAACCGGACATAAACATTTGTTGCATAGCCCTTGNA	1A	563760179	Imputation	yes	.	.	.	.	.	.
AVRIG15124	.	scaffold41041_1805256	v1.0	Triticum aestivum	[T/C]	GNAGCAGGCTGAGCACCAGGCCTGCCAGGTACAGCGGCAGGTCTGACCAT[A/G]ACGGCGGTGGCTGCGAGTGCGTCTTGTTCTCTGCTTCCATCGATTCTGCA	1A	563769732	Imputation	yes	.	.	.	.	.	.
AVRIG15125	.	scaffold41041_1299602	v1.0	Triticum aestivum	[T/C]	GGCCTTCTTCTCCTGCCCAAGCGAAAAAGCGCCAGGCCAAGATGGCTTCA[T/C]GGGAAACTTTTATAAAATATTCTGGGACATCATTAAAGTTGACATGGTNG	1A	564275386	Imputation	yes	.	.	.	.	.	.
AVRIG15126	.	scaffold41041_1298944	v1.0	Triticum aestivum	[T/C]	TGCAAATAAAAAGTGCAGTAAAGTATTTTTGGTTTTTGAAATAATAGATC[T/C]GAAAACAAATGCGGCAAAAAATAGATCGGAAAGCAATATGATAAAAGANA	1A	564276044	Imputation	yes	.	.	.	.	.	.
AVRIG15127	.	scaffold41041_1176153	v1.0	Triticum aestivum	[T/C]	ANATGTCTACACATTTTTTCTTCAAGAATACAGTACAGTGGCATATACTC[A/G]TAATGAACGTACGCTAACCCTCATGAACACATGCACGTAACCATATTCTT	1A	564398835	Imputation	yes	.	.	.	.	.	.
AVRIG15128	.	scaffold41041_822632	v1.0	Triticum aestivum	[A/G]	ATACTGATATGAGATTATTTCACTCCTGGTCCTAGTGCAGCACACAACAT[A/G]TTGAATACAGTATTGTTTTTCAGTTTTCACTAGTTCATACAGCTAGTANG	1A	564752356	Imputation	yes	.	.	.	.	.	.
AVRIG15129	.	scaffold41041_810168	v1.0	Triticum aestivum	[A/G]	TNATATAAGTCTTTTTAAAGATTTCAATATGAATTACATACGAAGCGAAA[T/C]GAATGAATTTAGTGAGTATATTTGTATCTAGTGACTATTGACATCCGTAT	1A	564764820	Imputation	yes	.	.	.	.	.	.
AVRIG15130	.	scaffold41041_509117	v1.0	Triticum aestivum	[T/C]	TGCGTCCTCTAAGTTCTTTAGCATGCCTTGCCATGCCGCTAGTCCTAGGT[T/C]CCATGCGCCATCCTACTCTAGCTTCATGTAAGGGTGCAATGAAATCCGNG	1A	565065871	Imputation	yes	.	.	.	.	.	.
AVRIG15131	.	scaffold41041_438105	v1.0	Triticum aestivum	[A/G]	CNATGCTTTTTCCTTCAGATGCTCCAGCTCTTGTTGGATTGAAATTTGTT[T/C]ATCTTTGTGTTGCACTCATTATCATAAGAGGAAAAGGAAGTGTTGTATAG	1A	565136883	Imputation	yes	.	.	.	.	.	.
AVRIG15132	.	scaffold41041_437398	v1.0	Triticum aestivum	[T/C]	GCTCATCATCGAAATTGGAAACCCATGTCATTTGTTAAATCAGGCGAAAC[T/C]GCAACTACTCTCGTTCGCATGGTCTCCACACCGTACCAGTAGGTTCATNC	1A	565137590	Imputation	yes	.	.	.	.	.	.
AVRIG15133	.	scaffold41041_218331	v1.0	Triticum aestivum	[T/C]	CNCTGCTGTGTACCTATCTGTAGCCGTGACCACCAGCACAGTACGGTGCC[A/G]GTAGGGCATGCAGGGATTGGCTGGGCAGTTGGTGTGTTGTCTCATGTCTG	1A	565356657	Imputation	yes	.	.	.	.	.	.
AVRIG15134	.	scaffold41041_178383	v1.0	Triticum aestivum	[A/C]	AAGTTCCGTGGGAGCCAAGCTGCCTTTCCCTAAAATTGAAAAAAGAGAAG[A/C]TGTGAAAAAGGTTTCCATGGGAGGGATGCACGTTCGTTCGTTCTCAAANG	1A	565396605	Imputation	yes	.	.	.	.	.	.
AVRIG15135	.	scaffold77596_414612	v1.0	Triticum aestivum	[T/G]	AGAACAACGAGTATAGCTTCCTTCGTATCTCCACAAGCCTCTCAAAGGGG[T/G]TTTTTGTGAGATCTCTACAAGCCACTTTCACTCTAATGAGCTCATAAANG	1A	565989699	Imputation	yes	.	.	.	.	.	.
AVRIG15136	.	scaffold77596_416020	v1.0	Triticum aestivum	[A/G]	CATTTCTGTGCCTGGGTCACTCGTTATCTCTGAATCCGCGAGTCTGAAGA[A/G]CTAGTCACGATGGTTAGCTCCTGATGCGATTTTGTTTGTGACTCTTCTNA	1A	565991107	Imputation	yes	.	.	.	.	.	.
AVRIG15137	.	scaffold77596_416246	v1.0	Triticum aestivum	[T/G]	TNGTCCATGATGTTTTCACCCCCTAAGTTTCTGGTGTGTTTCATTTGTTT[A/C]TTTCCATTACAAAAATGAGGCCACACCATGAGTAAGGTGAAAAGCGCAGT	1A	565991333	Imputation	yes	.	.	.	.	.	.
AVRIG15138	.	scaffold77596_416315	v1.0	Triticum aestivum	[A/G]	GNCCACACCATGAGTAAGGTGAAAAGCGCAGTGATACCAACATTGTTATT[T/C]TTTTATGCCTACAAGAATTGAATTGCAGTTGGATAGCTGGATGAAAAGTG	1A	565991402	Imputation	yes	.	.	.	.	.	.
AVRIG15139	.	scaffold77596_416670	v1.0	Triticum aestivum	[T/G]	TTGCTCCTTCTACCCACTATAAGTAAACACCACCATCAAAATGTACACTG[T/G]CATTGACATATTATGCTGGTTGTTTCCTCCATACATAGATGGTTTTCTNC	1A	565991757	Imputation	yes	.	.	.	.	.	.
AVRIG15140	.	scaffold77596_418143	v1.0	Triticum aestivum	[A/G]	TNCTCCATATTTATTTTGTTTTTGATTGTTTCATATGTTACCTGAGCTTG[T/C]GTGAAGAACATAATAATCGTAAAGGTTGAGAACTGTTAAGTTCATTCCTC	1A	565993230	Imputation	yes	.	.	.	.	.	.
AVRIG15141	.	scaffold77596_422784	v1.0	Triticum aestivum	[T/C]	CNATAAGCTGCTTGACCTGTATACAGGCAAAGAATTATTGCCAATTCAAG[A/G]ATCATATCATGCTTCAGTATGATATTTTTACAACAAGCTACTCATTCTCC	1A	565997871	Imputation	yes	.	.	.	.	.	.
AVRIG15142	.	scaffold77596_425206	v1.0	Triticum aestivum	[T/G]	GAAATGGGGTGGCAAAGAGTAGTTTGTCCACAACAAAGATTAGAATTATT[T/G]ATTACAGTTCCTAGTAGAGTTTATGCTACCTTAAATCCCAGAATTTTANG	1A	566000293	Imputation	yes	.	.	.	.	.	.
AVRIG15143	.	scaffold77596_436188	v1.0	Triticum aestivum	[A/G]	GNCAGCACAAAATACTAGAAAAATGAAAATCATCTTGTTTCACTAAGACA[T/C]GCCTACCTCTTCAGCAGTGGGTCGGTCCTTTGGGTCAAATGCTAGAAGCT	1A	566011275	Imputation	yes	.	.	.	.	.	.
AVRIG15144	.	scaffold77596_536447	v1.0	Triticum aestivum	[A/G]	TNTTATGATGGCTTCAGTAAAATCCTCAGGAAGTCGAAGATAATTAATAA[T/C]AATACCTATGAATTCTGTGCAGGATGGCCTAAGGTTCACCTACTTCTGGA	1A	566111534	Imputation	yes	.	.	.	.	.	.
AVRIG15145	.	scaffold1780_983878	v1.0	Triticum aestivum	[A/G]	CNTTTTCCCCTTTCCTTGCTATAGCTACTGGATGTTTATTCTTTTTGAGG[T/C]AAGAGCACTTACTTTTGGCCTACTCATCCTGTGGTGTCTACTCCTAATTT	1A	566486576	Imputation	yes	.	.	.	.	.	.
AVRIG15146	.	scaffold1780_880067	v1.0	Triticum aestivum	[G/C]	GCCAACTGCGGGGTCGAGCTCCCCACCGTCGGCGCCATCTCAGGCCGCATCCTCGGATGCGGCTTGCACGCGGGCGTTTACGACTTCGAGATAACCAACG[C/G]CACGGTGTTCCGCGGCAAGGACCAGACGCTGCCACGCTGGTGGGCGCCNGCGTGGACGGAGGATTCTGGTGCCTCCTCCTCACCAGCGGCAGCCCCAACT	1A	566590387	Imputation	yes	.	.	.	.	.	.
AVRIG15147	.	scaffold1780_819898	v1.0	Triticum aestivum	[A/C]	TACAACAAGTAAATCCTTGGGGGAGGTAGCATCCTAATTTAATATTGACT[A/C]ACCACATTAAAAAGCACAAAAAACCCATTTAGACGATTAAAATGAAAANC	1A	566650556	Imputation	yes	.	.	.	.	.	.
AVRIG15148	.	scaffold1780_818853	v1.0	Triticum aestivum	[A/T]	ATCTTATCAATTTCGTAATTAATAACAGGATTTACTTGTGAGAAATAACCANATTTTTCAGGATCATAGAATGGAATTTGAAGCCATTCTAGGAAGCAGT[A/T]TTAGGAAACAGATCGCAGATTGTGGAGACAACGATCAGGAAGCAGCAGATTTCACGGACGCAAGTTATCAACAAATCAGGTATTTAACAAAGGAATCTAG	1A	566651601	Imputation	yes	.	.	.	.	.	.
AVRIG15149	.	scaffold1780_780345	v1.0	Triticum aestivum	[A/G]	ANCGAGACCATCCACCGGTGCAAAAGAAAACGAGACCATCTATGATGCCT[T/C]AAGGCTATTGGTGTAGCCGAAGAGCAATGAGCGACCAAGTCCACATCTGG	1A	566690109	Imputation	yes	.	.	.	.	.	.
AVRIG15150	.	scaffold1780_152690	v1.0	Triticum aestivum	[T/G]	TTGTCTGCCTCGAGTAGAAGAGGCGAAAACGAGGCGCGGTGCTATCTCGG[T/G]AAGTGCGCAACCGCGGGAGGACTATTCACTGCATCGTGTGTTTCTTTCNA	1A	567317764	Imputation	yes	.	.	.	.	.	.
AVRIG15151	.	scaffold1780_152594	v1.0	Triticum aestivum	[A/G]	CCGTCAGGGTGCTTATCTCCGCGCGCGGCGATTAATTGGTTTGACCGGGC[A/G]TTTACGGGGGAGCGTTGGATGAGCACGGCGCGCTCCTCGAATTAATTGNC	1A	567317860	Imputation	yes	.	.	.	.	.	.
AVRIG15152	.	scaffold46136_585011	v1.0	Triticum aestivum	[T/C]	CNTCTTCCAGATCAGTAGGACAAGGATCATCCGGATAGAAAACAATATTC[A/G]AGAATCAACATCATTTAGAGGTGCCATTGGATAAGGTTGATCACCAGAGT	1A	567521372	Imputation	yes	.	.	.	.	.	.
AVRIG15153	.	scaffold46136_93163	v1.0	Triticum aestivum	[T/C]	CNCCCAGGATCCTGCAGTTGAGAGATGTATGTATCAGCGCCAGAAGCAGA[A/G]GTCAAGCGTCAACAAGGTAAATGGAGAACTTGTTTATAGCATGCCGGGGA	1A	568013220	Imputation	yes	.	.	.	.	.	.
AVRIG15154	.	scaffold46136_92464	v1.0	Triticum aestivum	[T/C]	TNGTCTTTTCCATAGGTAAAATTCTGGTATTCATTGCTAAAGACTCATGG[A/G]GGCTGTTGAAGATTCATGCTAGCGAGGGCGGCACATTAAAGACCGTCATC	1A	568013919	Imputation	yes	.	.	.	.	.	.
AVRIG15155	.	scaffold46136_88275	v1.0	Triticum aestivum	[A/G]	AAGTCAGGTGGATACCAGCGTCCTTTGAATTCCTAGAGCCATTTACCATC[A/G]AAGGATGTATCGCATAACACAATCATTGCCACTGTGCTTTTCTATACTNC	1A	568018108	Imputation	yes	.	.	.	.	.	.
AVRIG15156	.	scaffold44241_1763919	v1.0	Triticum aestivum	[A/T]	CAAAAGAGAAAGGCATTCCCAGGAGTTCCTTGATGTGATCAATATCTGCTTGGACTCCTTGGTAGCTTGGTTTCCAAGATGGGAAAGGTATGTCCAACAT[A/T]CATGTGCAAAAGGAAAATGGATGAAAAGATGACCTCTAGTTTCCAAGANCTGCATACCAGATGTAACACAAGTATAACCAGCAAGAGAGAAATTCTTCCT	1A	568317280	Imputation	yes	.	.	.	.	.	.
AVRIG15157	.	scaffold44241_1667693	v1.0	Triticum aestivum	[A/G]	TTTACTCCAAGAAGTAGAAGTCAAAACAGAGCAAGCATGGAGGCTCCAAA[A/G]AAGGACCTGGGAGATGGAGAGGCCGAGGTCGCGGATCATGGCGTCCTGNG	1A	568413506	Imputation	yes	.	.	.	.	.	.
AVRIG15158	.	scaffold44241_1664447	v1.0	Triticum aestivum	[A/G]	GNCCACTGGGAGGATCTGAAAATGTTCATTCAAAGTTGGACTGAGGACTT[T/C]AGAATATTTCGCTTATGCATCGGTTGTGAAGTTCAGATGCTTGATCTGAA	1A	568416752	Imputation	yes	.	.	.	.	.	.
AVRIG15159	.	scaffold44241_1613297	v1.0	Triticum aestivum	[T/C]	TNCTCATCACCAACACGTAGCAGGTACGCCTGTTGGTAGCCCCCCCAGTC[A/G]CAAGCTCATGTACAAGAACGCAACCACCATACATCACCTTAATTTCAAAT	1A	568467902	Imputation	yes	.	.	.	.	.	.
AVRIG15160	.	scaffold44241_1612585	v1.0	Triticum aestivum	[A/C]	TNGTCTACAGAGATGTTTTGGAGAGATGAGGTAGGCGCATTATTCCATTA[T/G]TATTTCTTTTCACCTACTATGTCACTTTCAAAACCAACTTATGTAAGTAG	1A	568468614	Imputation	yes	.	.	.	.	.	.
AVRIG15161	.	scaffold44241_1610989	v1.0	Triticum aestivum	[A/G]	GNTAAACATCTACCATCAATGTGTGAGGACTACCGCCGTAATGAATCCAA[T/C]GAATCAGTACTTGAGCAGATGGAGATATTAGGGATATGTTGCAATCCATG	1A	568470210	Imputation	yes	.	.	.	.	.	.
AVRIG15162	.	scaffold81741_8813058	v1.0	Triticum aestivum	[A/G]	GCATCTCACTCCACGCCGGCCCGGCTGATCGTACGTACTCACTAGTCACT[A/G]CTACTGCGCTACGACAAGACCTCTGGAGTTGACCCGCCGCCGTGCACGNG	1A	570248938	Imputation	yes	.	.	.	.	.	.
AVRIG15163	.	scaffold81741_8811528	v1.0	Triticum aestivum	[T/C]	TGAAATTTGCTGGCACGATAAAACATGGTCTATGGTGACATGGCAAAATG[T/C]GAAAAAACACAAAAAATAGAACAACAAATTTATATGTATTGCTACACANA	1A	570250468	Imputation	yes	.	.	.	.	.	.
AVRIG15164	.	scaffold81741_8798662	v1.0	Triticum aestivum	[T/C]	ANGGAGAGCATACATGATGTGGACAGAAAGGGCATCAAGAAAGGATGGAA[A/G]TAAGGTCAAACAACCTGAGTTATGATTTTTGTGCGCCAACAACTGAGATA	1A	570263334	Imputation	yes	.	.	.	.	.	.
AVRIG15165	.	scaffold81741_7782749	v1.0	Triticum aestivum	[A/G]	ANTTGATGCTATCTTCATCTGCACTGGACTATGCTCATGAAATAAAAATA[T/C]GCTTTTGGGATTTATTTTCTTCCAATCAAACTGTGACCAAAGATAAGGTA	1A	571279247	Imputation	yes	.	.	.	.	.	.
AVRIG15166	.	scaffold81741_7779571	v1.0	Triticum aestivum	[A/T]	ATTACGTCGATTCAAAATAGTAGGGTTCAGTGAAAATAATCAGTGTCCTGGCAATAATGATTCAGGCGATCAGCAAAGAGTTTCATGCCTTCTAGTGCCA[A/T]GAGGATGTAGTTTCGATCTTATAGAATTCAGCTAGTCAGATGATAAATNATAAAGTCAGTATGTTCTGGAAAGGGTAGAATGACATCTCTATCTAAAAGA	1A	571282425	Imputation	yes	.	.	.	.	.	.
AVRIG15167	.	scaffold81741_7779331	v1.0	Triticum aestivum	[A/G]	ANGGATCCTGCATGGGGTGGTCGTGCTTGGACGGAGGGTCCTGGTTTCGA[T/C]CGAGCTGGCTGGTGGATGGACGGGGGATTATCAGGGTCCGCCGAGGATGG	1A	571282665	Imputation	yes	.	.	.	.	.	.
AVRIG15168	.	scaffold81741_7279577	v1.0	Triticum aestivum	[A/G]	ANAAGTTTCAAACACTTTTTTGTATACATAGTCAAAAATATACAAATACA[T/C]GGGAACATTTTTGAATGGGAATAAATATTTTGTTCGCACACAATGCACAC	1A	571782419	Imputation	yes	.	.	.	.	.	.
AVRIG15169	.	scaffold81741_7278535	v1.0	Triticum aestivum	[T/C]	TCATGGCTAGGCAGAAGTGTAATTTGCACTTGGCCTGCGCCCAAGCGCAC[T/C]AAAGTGTTCCAGCGGAGATGTTTAGGTTTTATACGGTGAAACCAATCCNC	1A	571783461	Imputation	yes	.	.	.	.	.	.
AVRIG15170	.	scaffold81741_7278242	v1.0	Triticum aestivum	[A/G]	TCCTTTTAGAGCATCCAAATGCAGAGCAAGGCGATAGAGTCAAAGCCCCA[A/G]CGGTGAAACTGCGGGATGAGGGCAGAGAGTCCAGCCACCACTCAACAANT	1A	571783754	Imputation	yes	.	.	.	.	.	.
AVRIG15171	.	scaffold81741_7276904	v1.0	Triticum aestivum	[C/G]	TAGAGCAGAGAGACAATTATCTCCAGATGTCGATCAACTCGGTAGAGCCCGNGAGCTTCCAGAGGTCTATCTCCGCCGTCATGCGATGGCACAGCTCGCG[C/G]GGCATCACAACAGCACGCTGAAATACCCGGCCATCCCGTTCCTTTCAGAGCATCCAGATGCAGAGCAAGGCGATGGAGTCAAAGCCCCGACGATGTGACC	1A	571785092	Imputation	yes	.	.	.	.	.	.
AVRIG15172	.	scaffold81741_7276280	v1.0	Triticum aestivum	[T/C]	ACTCGGTTCAAAACACCAAATCAAATAATTCGCCGCACGCGTACTAAATA[T/C]ATCTACAGTCGGGCGCTCCAAACACATCTCAAATGGACAAACCGGTCANA	1A	571785716	Imputation	yes	.	.	.	.	.	.
AVRIG15173	.	scaffold81741_7127744	v1.0	Triticum aestivum	[T/C]	TCTTTGTCGCCGCCTCCTCCTCTCCTCTTTCCTCTTTCCTCTTTCTCCCA[T/C]GCTACCTCTTGCCCGCCGCCGCCTCCCCCATACCAGATTCTTCTCCTCNG	1A	571934252	Imputation	yes	.	.	.	.	.	.
AVRIG15174	.	scaffold81741_7127661	v1.0	Triticum aestivum	[A/C]	TNGTCAAGTCGCTCACTCACATAGGATTGGCCTAACCTAACCCGGGTCTC[T/G]CTCACGACTCCACGAGGCCACGACGCCTTCCCTCTTTGTCGCCGCCTCCT	1A	571934335	Imputation	yes	.	.	.	.	.	.
AVRIG15175	.	scaffold81741_6430820	v1.0	Triticum aestivum	[A/C]	TNACAAATCATCAAATCAAAATGCAGGAACAAACTTGTTTGTGTTAAAAA[T/G]AAAGAAACAATAAAATCACCGTGTTCTTCACTAAATTCTTCTCCTGGGTT	1A	572631176	Imputation	yes	.	.	.	.	.	.
AVRIG15176	.	scaffold81741_6070959	v1.0	Triticum aestivum	[A/G]	ANCCTTGGTGGCTGGATCCGGTGACGGTGTCACTTGAGTGTCGCTCCGTT[T/C]CTGAATGCGTTGCTGTGGAAGAACCTCGTTGTCGCATGATGACATGAGAT	1A	572991037	Imputation	yes	.	.	.	.	.	.
AVRIG15177	.	scaffold81741_6070085	v1.0	Triticum aestivum	[C/G]	AATGGCCTCCTATACTTTGGCATACAAGGTAACGACGCTGTGCTTGTCCTTGATGAGACCACCGCAAAGTTCTCCGCTATGGTGTTCCCGGTGAACATCT[C/G]GGGGTCATTTCACATCGGGGCCTCTCGGGTCATTGGCGGTGGCGACGGNGTGTTGCGCATCGTCCGCGTGATAAGCAATGTTCTCAAGATATTTAAGCAG	1A	572991911	Imputation	yes	.	.	.	.	.	.
AVRIG15178	.	scaffold81741_6069961	v1.0	Triticum aestivum	[A/C]	GNACCCCGGCCACCAGCGTCGACGTGGAACTTCCAATAGGGTATTACTTT[T/G]ATGAAAACTTTGTGGGTCGTGTCAATGGCCTCCTATACTTTGGCATACAA	1A	572992035	Imputation	yes	.	.	.	.	.	.
AVRIG15179	.	scaffold81741_5996634	v1.0	Triticum aestivum	[A/G]	ATCACACCTCCAACCTTTGAAGTCTCGACAAGAAGGAATTAGACAATGTG[A/G]GAAACTCTAAGGAACGGTGCTTGGCTTTCCAAGATCAACATTAACTTCNC	1A	573065362	Imputation	yes	.	.	.	.	.	.
AVRIG15180	.	scaffold81741_5995429	v1.0	Triticum aestivum	[A/G]	CAAGGTGACCCCCGCACTCCTTTTCATCATCGCAATCATTCCCCTCCAGC[A/G]CGTGCTTGACTTGGCAACAAGGCATGGTCTTCTCCACAAGATCATGGTNG	1A	573066567	Imputation	yes	.	.	.	.	.	.
AVRIG15181	.	scaffold81741_5134135	v1.0	Triticum aestivum	[T/C]	GNCTGAGATTTCGTTAAATCTCAGGCGACTGAGTATAATGGAGCCCTGTG[A/G]TCAGTCGCTTCTCTCTCACAGCACAACAATGCGATTTTTCTTGGCAGCAA	1A	573927861	Imputation	yes	.	.	.	.	.	.
AVRIG15182	.	scaffold81741_5116770	v1.0	Triticum aestivum	[T/G]	CNACTGGTGGCTGCGCGGGAGAGGGATGACGGGCTGGAGGAAGAGGAAGA[A/C]AGGGGAAAATGTGATTGAAATAAAAAAAATGTTAGGCGATTGAGAAATAG	1A	573945226	Imputation	yes	.	.	.	.	.	.
AVRIG15183	.	scaffold81741_5115254	v1.0	Triticum aestivum	[A/G]	ANCGGAGGGAGTACTAGGCATGCACGTACGCATTATGTGAGTAAATGGAA[T/C]AAAACGACGGGCCGGATGGATTAGCAACGCACTTGCACTTGCACCACGAC	1A	573946742	Imputation	yes	.	.	.	.	.	.
AVRIG15184	.	scaffold81741_4874640	v1.0	Triticum aestivum	[A/G]	TAGAGTGTCACCAGAACTCAGATTTTTGTTTGTTTGTTTGTAGAAGAGGG[A/G]TTTAGAGGATGAGAAGGGAAGATGGGTACCGCAATTACCAATCACTCGNG	1A	574187356	Imputation	yes	.	.	.	.	.	.
AVRIG15185	.	scaffold81741_4872953	v1.0	Triticum aestivum	[T/C]	CCAAACACACTCTCTCAAAACCGGAGGCCTGACAGAAAGGTGTTATGTTC[T/C]TCTCAAGAATTACAGTGAAGTTAGATTCATACAATCTATTTCAACTAANG	1A	574189043	Imputation	yes	.	.	.	.	.	.
AVRIG15186	.	scaffold81741_4872839	v1.0	Triticum aestivum	[A/G]	GNCTTCAAAAGGCAGCATTTGTTTTCACTGTTGCATACTGACAACTTATA[T/C]GTATTGCAGCAATAATATCTTAGTGACAAGCCACAGACCTGACCTGAAGG	1A	574189157	Imputation	yes	.	.	.	.	.	.
AVRIG15187	.	scaffold81741_4808719	v1.0	Triticum aestivum	[A/G]	GCTGAAACCGGTGGTGTGGAATGTTGTGACCGACTCATCCACACTACTAT[A/G]GATCGGAATAGCACCGACCCCTCATCATTGAACGACCTTTTGACCAGGNA	1A	574253277	Imputation	yes	.	.	.	.	.	.
AVRIG15188	.	scaffold81741_4705837	v1.0	Triticum aestivum	[A/C]	TTGTAGGATGACTCATTTTATATGTATATATAAGCATCTGATCATGTGAA[A/C]CATTATTCTCTATCAAATTTAACATTAAAAAATATTTGATTTAAAATCNC	1A	574356159	Imputation	yes	.	.	.	.	.	.
AVRIG15189	.	scaffold81741_4395636	v1.0	Triticum aestivum	[G/C]	ATTTTGATGACAAGTATTTCCGGACGGAGGGAGTATCTATCTTATCTTTGATGGTCTTAATTTGTCCTCATAGTTTCGTTTGTACCCCAATTTGCTGGCA[C/G]TAATCTGAATTCCAGCACACACTAATGTAATACATTCTGACATCTTAGNATCAGACAGCGCCTTGCGTATGCTAGCTCCCTGCATGTTGCATGCCTTATA	1A	574666360	Imputation	yes	.	.	.	.	.	.
AVRIG15190	.	scaffold81741_4394730	v1.0	Triticum aestivum	[A/G]	AAAAAAAGATTAAGTATTCACATGCATCAAATGTTTTCATCTCACTTGCC[A/G]TGCTGTTATAATGGAACCAGGGGTGCTGCGGCTTGCTATATCATAATCNG	1A	574667266	Imputation	yes	.	.	.	.	.	.
AVRIG15191	.	scaffold81741_4261272	v1.0	Triticum aestivum	[A/C]	CTTCTTTCACAGATTAGCACTTGATAAATAGATGCACACCGTATCCTCAG[A/C]TCTCCCGCAGAACAGACATTTTGTGCCCTCGATCTGTACTCCCCCTCTNA	1A	574800724	Imputation	yes	.	.	.	.	.	.
AVRIG15192	.	scaffold81741_4123038	v1.0	Triticum aestivum	[T/C]	ANATTTTTCAGATTTATGTTTCTAAAGTTTATAAGTAAATTTTAGTTTAT[A/G]AATGTATGCATTTAATTTCAGTAAAAAAAAGTAAAAAATTCAGATGATGC	1A	574938958	Imputation	yes	.	.	.	.	.	.
AVRIG15193	.	scaffold81741_4122815	v1.0	Triticum aestivum	[T/C]	GAAACATAGGTATATTTCCATCAAATGCGAGCTTCATTTTTTGAGTGGCA[T/C]GAAACAGTTTTCTTACATTACGCGAATATTTTCTTTACATTGTATACANA	1A	574939181	Imputation	yes	.	.	.	.	.	.
AVRIG15194	.	scaffold81741_3662157	v1.0	Triticum aestivum	[T/C]	ANTGATGTTTGCACCTTAATTATATCCAGGGATGGATTTTCACTTTGACA[A/G]CATCGGGTAAAATTGACTGAAGAAAGCAACTTCAGAGAATATATTGTTGT	1A	575399839	Imputation	yes	.	.	.	.	.	.
AVRIG15195	.	scaffold81741_2983064	v1.0	Triticum aestivum	[A/G]	TGTTATTATCTGTGAATGTTAGAAAGAATGGGAACTTAGATTGAAAAAAA[A/G]GAGCTGAAACATTTAAGGTACACTCAAGAGAGTAACAACCCAACGCAANC	1A	576078932	Imputation	yes	.	.	.	.	.	.
AVRIG15196	.	scaffold81741_2424159	v1.0	Triticum aestivum	[C/G]	TCCACGCAACAGTGGGCGCGCGCCTTGCCGATCTGCGCACGCCCCGTGCGCNTCTGACCCGACGAGACTCGCTCCTGCACCTGCATGCCATCGGCTACAT[C/G]TACATCTAATTCGCACGCGCCTGTGGATGTGGTGGTAGCAATCGGGCCACGATGATCGTCGTCCCATGTTTCACACTCTCACTAGGCGGTTTTGGCCTCG	1A	576637837	Imputation	yes	.	.	.	.	.	.
AVRIG15197	.	scaffold81741_2394330	v1.0	Triticum aestivum	[A/G]	AAATATTATCTCGAAATATATGTCAATTGAACCAACCATTCAGGATGGAC[A/G]ACAACTATGTTATATTTCCTAATAATTTGAGAGGTGATCTCAGTGAGGNT	1A	576667666	Imputation	yes	.	.	.	.	.	.
AVRIG15198	.	scaffold81741_1982234	v1.0	Triticum aestivum	[T/G]	CNGACCAGCTGCGACTTCGCCGGCGCCGCCATCCTCACCAGCACCGATCC[A/C]AGCACCACCTCTTGCAAGTACCCATCCACTAGGTTGGTAACCATCAATTC	1A	577079762	Imputation	yes	.	.	.	.	.	.
AVRIG15199	.	scaffold81741_1787599	v1.0	Triticum aestivum	[A/G]	CCTTCATTTATTGAGGATCTCTTGCTGGAAGATTATAACACTATCTTAAT[A/G]AAATAAACTACTATTGATCTCAAAAAAAAGTAGAACACCTTTTCAACCNT	1A	577274397	Imputation	yes	.	.	.	.	.	.
AVRIG15200	.	scaffold81741_1787529	v1.0	Triticum aestivum	[A/C]	ANAGCGTTGCAGATTGTCTGACAAGGTATAATTGTTCTGAGTTAGCTACG[T/G]CTTGTGGCTCGGCAGAGGACCTTCATTTATTGAGGATCTCTTGCTGGAAG	1A	577274467	Imputation	yes	.	.	.	.	.	.
AVRIG15201	.	scaffold81741_1220676	v1.0	Triticum aestivum	[T/C]	TCATAGTTATATTCCGACCTATTTCATCTGCACCGTAAAACTTAAATCAA[T/C]GTTTCAATTTGTGCAGAATGCTGCTAGGCTAACGGTGCCAGGAGGTCCNA	1A	577841320	Imputation	yes	.	.	.	.	.	.
AVRIG15202	.	scaffold81741_763614	v1.0	Triticum aestivum	[A/G]	ANCTGTCACTGGACCAGCGCTAGCTAGTAGCTCTTGTTTGAATTTGACTT[T/C]ACTAATGTCAAAGGAATACAAAATGGATGGATATTCGATGCAAACATCTG	1A	578298382	Imputation	yes	.	.	.	.	.	.
AVRIG15203	.	scaffold81741_761129	v1.0	Triticum aestivum	[T/C]	ANCAATTAAATGGGCACGTCACACGCACATCTAATCGAACACACCAGACG[A/G]TGCATCACTGGCAATCTTCCCAGTAACCCATTTTGGTGATGGCGTAACCT	1A	578300867	Imputation	yes	.	.	.	.	.	.
AVRIG15204	.	scaffold81741_120178	v1.0	Triticum aestivum	[T/C]	AGCATTAGCTATAGATTAGCCGACAAAATAGTTTGGGGGAAGAAGCGTAG[T/C]GCTCAATTTCCTCTTGAAAGCTATTGGGGTGTTTATCTGGCCAGACTTNT	1A	578941818	Imputation	yes	.	.	.	.	.	.
AVRIG15205	.	scaffold115465_754325	v1.0	Triticum aestivum	[T/C]	CNCAAAGTAAATAATTGAACGGTGAAAGCTCGAAGGCCTGTTGAGCATAA[A/G]ATGCATGATCAATTTCCTGGAAGCAAAAACCAGTAGGACACGATATCTAC	1A	579787479	Imputation	yes	.	.	.	.	.	.
AVRIG15206	.	scaffold115465_753244	v1.0	Triticum aestivum	[A/G]	AACCAAATCATGATGACAATATTTGAGGGAACATTATTTTCCACAAACCA[A/G]ATATTGTTCAGGCATTTAATGGAAATCATAATCCAAAAGGATATATCCNA	1A	579788560	Imputation	yes	.	.	.	.	.	.
AVRIG15207	.	scaffold115465_723311	v1.0	Triticum aestivum	[A/G]	CAAAGCTCTGGGGATTCATGGGTGTCATCCCAGATGTGAATGCTTTGCCC[A/G]TCCCCTACCCGCCAGATCATTCCTTGCTTAACTAGATCAATGTCGTATNT	1A	579818493	Imputation	yes	.	.	.	.	.	.
AVRIG15208	.	scaffold115465_722062	v1.0	Triticum aestivum	[T/C]	CNAGATCGCCCATAACAGAGTCAGCAACACTTGCTGGAATTACAAGATCC[A/G]CAACTAAAACCTCGCCCATTTGGAGAGTCAGGCCTAACTGTGCCATATGG	1A	579819742	Imputation	yes	.	.	.	.	.	.
AVRIG15209	.	scaffold115465_564536	v1.0	Triticum aestivum	[A/G]	ANAATAGCAAGCTAATTCACATGTGCAGGAGCGGAACTAGGACTGGGCCA[T/C]GCCCCGGGCTCTAGGCCTGCAATAATAAGCTACAACGTGTCTACAGGGCC	1A	579977268	Imputation	yes	.	.	.	.	.	.
AVRIG15210	.	scaffold115465_107373	v1.0	Triticum aestivum	[A/C]	ATTGGAAAATGGTTCTGGTGATGTAAAATTTTGTTGTTGCTGTTGTGGTG[A/C]TCGGTGCAACTTCTGTGTTGTATCATTTCTTAGCAAATATTGTTACTTNC	1A	580434431	Imputation	yes	.	.	.	.	.	.
AVRIG15211	.	scaffold115465_88205	v1.0	Triticum aestivum	[A/G]	CNAACGCACAACTGAAGCAGGTTGTGCTGCCCCATGGAGCCGGACCAATA[T/C]CTTCCTCTCCATTCTGCTGCATGCACAAACCGGCGGACAGATGTAATCCC	1A	580453599	Imputation	yes	.	.	.	.	.	.
AVRIG15212	.	scaffold115465_86435	v1.0	Triticum aestivum	[A/G]	TATGTACTCCGTATCAAGATTCATATTTGAAAGTTCATTCAGACTATATT[A/G]GTGTTGTATAGAGTTATAAATGATGTATTATTTGAGGAAACATTGATTNT	1A	580455369	Imputation	yes	.	.	.	.	.	.
AVRIG15213	.	scaffold115465_48894	v1.0	Triticum aestivum	[T/C]	AGAATTCGATTGCTCCACATAAGAGCTTGGTCTTTACATTCTTGTATAAG[T/C]ATGAAAAAAGGAAGCATGGCATCATTTTTACAAGATGCGATAAGACATNG	1A	580492910	Imputation	yes	.	.	.	.	.	.
AVRIG15214	.	scaffold34435_1039360	v1.0	Triticum aestivum	[T/C]	TGTCAATCTGGAAAGGATCAAGAATTAGCTGGGTTTGGTCCTCAGTGCTG[T/C]TGTATCTAATCTAAATGGTACAAGGTGGCCAGGATAAGTTTAAAGAACNA	1A	581581263	Imputation	yes	.	.	.	.	.	.
AVRIG15215	.	scaffold92413_203542	v1.0	Triticum aestivum	[A/G]	GNACACATTAATTGACTACAATGAACCGACAAATGATGCAATCTTTCTTT[T/C]CCATTCTTCGCAGCATGCAAATTAATTAGAGAATTCAAATGATGTATTCT	1A	581831506	Imputation	yes	.	.	.	.	.	.
AVRIG15216	.	scaffold92413_413618	v1.0	Triticum aestivum	[T/C]	CNCACTGGATTGTAAAATATGGAGCGGAATTCATAGCAACCAAGAGACGA[A/G]TCCTCATTGGATCAATCGTAGTCTTTGAAAACGAAACAACCATCTCAATC	1A	582041582	Imputation	yes	.	.	.	.	.	.
AVRIG15217	.	scaffold92413_840410	v1.0	Triticum aestivum	[T/C]	ANCTTGGGAAAACATTAAAATTCCTTGTGCAATTGAAACAATGAAGAGGG[A/G]AGGGGAAGGAGGTTGTCACACCTGAACAGCAACGATGTTAAAATTGTTCT	1A	582468374	Imputation	yes	.	.	.	.	.	.
AVRIG15218	.	scaffold92413_840507	v1.0	Triticum aestivum	[T/C]	TNCTCAACTGCTTGGCTGAAGTGAAGCATTTGCTGTTCAAAATTGCTCCT[A/G]TTTACCTCCACGACCTTTATGTCAACATCAATAACATGTCGGACACATCA	1A	582468471	Imputation	yes	.	.	.	.	.	.
AVRIG15219	.	scaffold92413_1072301	v1.0	Triticum aestivum	[A/G]	ACAGTGCGCAGTTGGGAAGAGGCAGCCAGGTAGGGGTGGTTAAATGCTAC[A/G]CGGGACTGACGATCTGATAGGGACTAGTAGAGCATCCGTGCGTTGCTANG	1A	582700265	Imputation	yes	.	.	.	.	.	.
AVRIG15220	.	scaffold92413_1239311	v1.0	Triticum aestivum	[T/C]	AGTAGGTGACCTGTTATGATGCTCAACAAATGATGATCTATATTCTCCAG[T/C]TTGCAAAGAAGATTCTCTACTCGCCTTCAATACTGCCAAGCCATGCACNC	1A	582867275	Imputation	yes	.	.	.	.	.	.
AVRIG15221	.	scaffold92413_1242454	v1.0	Triticum aestivum	[A/C]	ATAAAAATTTAGCAAAGCAACAGTACTAGATAAAGCATGATACAGCAGTT[A/C]GCAACAAGATGTAAAGTACCTCCTCGGTAGGATGAAAGACAGGAGCCTNA	1A	582870418	Imputation	yes	.	.	.	.	.	.
AVRIG15222	.	scaffold92413_1663675	v1.0	Triticum aestivum	[T/C]	TNTTTAGTGATATCAAGCATTCTTATCTGGCAGATCAGGCTGGTGACAAC[A/G]GCCATCTAGATGAGCAGAGGCATGATCTTTATTACAATGAAGCACAAAGT	1A	583291639	Imputation	yes	.	.	.	.	.	.
AVRIG15223	.	scaffold92413_2470050	v1.0	Triticum aestivum	[A/G]	GNGCACGACCCGGCCACCACACCGGCCGCAGCTAACAACCTGTACATGGC[T/C]AGCCCACTAATTAACTGACTCCTCGCATGTACTAGCTAGCTAACAAATCT	1A	584098014	Imputation	yes	.	.	.	.	.	.
AVRIG15224	.	scaffold92413_2747140	v1.0	Triticum aestivum	[A/G]	GCGGCATCAAGTGAAGAAGAAGGTATGAAGGTGATGAGTTCATTTGTGTC[A/G]GTGTTTCTGCGTAGGAGATGGAATCGAGCGAATTCGACCCGTGGACCCNG	1A	584375104	Imputation	yes	.	.	.	.	.	.
AVRIG15225	.	scaffold92413_3045120	v1.0	Triticum aestivum	[T/C]	GNGAGGGTGTACAAGACTCCACATAGCTCAAGCTGTGCTCATAAGTCATA[A/G]CAGGGCAAATTCTTCTGCTCATAAGTCTCAGGTTCCTTGTTCATAGGACT	1A	584673084	Imputation	yes	.	.	.	.	.	.
AVRIG15226	.	scaffold92413_3050716	v1.0	Triticum aestivum	[T/C]	TCATCACAAGATCACATCGGTGCAAGGCATAGTAAAGAAAACAAAATCGA[T/C]ACTCTGAAGATGTTACTTTCAAACGCATTTTGGAGCTCTGGTTTTGTTNT	1A	584678680	Imputation	yes	.	.	.	.	.	.
AVRIG15227	.	scaffold92413_3055521	v1.0	Triticum aestivum	[A/G]	TNTCTGTTTTGGAGCAGCCTGCACACCAGGATCAGTAATGCAGTGTTAGC[T/C]TAGCATCCACTCAACCGGAAGAAATATAATAACCATTAACCAAGGTGGCA	1A	584683485	Imputation	yes	.	.	.	.	.	.
AVRIG15228	.	scaffold92413_4781063	v1.0	Triticum aestivum	[T/C]	ACGCGACAAACTGACTATATCTGATGGCATGCTCTTGATTCGTGCATCAT[T/C]TAAGTCCAGTGTCTCCAAGTAAACAAGTCCTTGAAGTTCAGCAGGGAGNT	1A	586409027	Imputation	yes	.	.	.	.	.	.
AVRIG15229	.	scaffold92413_4781763	v1.0	Triticum aestivum	[T/C]	TNTTCCAAGGTGGGATTTGTGGCAGACAAAGCACCCAAAGAATCCCTTAT[A/G]CTCTCCCAACCCTTTATTGATCTTTCTTCACTAGCTAATAGGCTAGCTAT	1A	586409727	Imputation	yes	.	.	.	.	.	.
AVRIG15230	.	scaffold92413_4781924	v1.0	Triticum aestivum	[A/G]	AAGTTGGACTAGACAACCATGTTCAGACCCAAATATTCTATTCAAAAATA[A/G]CATTCTTGAGTTTTGTTCATTGAGGGGTTTCAGTCTGTAAATTCCCTCNC	1A	586409888	Imputation	yes	.	.	.	.	.	.
AVRIG15231	.	scaffold92413_5088362	v1.0	Triticum aestivum	[A/G]	AAGATGATCGCTCTGCTTGAATATTCTGTTCATGCTCAATGAATTCTTCA[A/G]TTCCCAGCTCTTTGAAATTGTCAGTTAACATCTCACATAAGAAGCACANT	1A	586716326	Imputation	yes	.	.	.	.	.	.
AVRIG15232	.	scaffold92413_5297591	v1.0	Triticum aestivum	[T/G]	TNTCACGTCGATCATTCGCCTCCAAGGCAAGAGTCTTGAGCTCTTCCATC[A/C]GGTCGGCTATCCGAAGGCGTTGTCGAAACTTCTTGATGAATTGAGTAATC	1A	586925555	Imputation	yes	.	.	.	.	.	.
AVRIG15233	.	scaffold92413_5732615	v1.0	Triticum aestivum	[A/G]	AACTTACCATCTGAGGTGATGAGCGCGTTGTTAGGGCCAGCCTCTGAGTT[A/G]GCTCTAGCCCAGTCATACGACTTGAGGTGCATGGAGCCGAAGAGCATCNT	1A	587360579	Imputation	yes	.	.	.	.	.	.
AVRIG15234	.	scaffold13203_89985	v1.0	Triticum aestivum	[T/C]	CGTAAATAAAACGGGTTAGTATTTTTTATTTGTAGTTATTAGGCTGCTGC[T/C]AATGCATGGGTGTTTAGATGAGGTGCTAAGCACATTAAATAGCTTAGCNA	1A	587825616	Imputation	yes	.	.	.	.	.	.
AVRIG15235	.	scaffold13203_90947	v1.0	Triticum aestivum	[A/C]	AAGACCTTAGAATACATTAGAGCAGAAAGCAAATTATGTGTGACTACAGA[A/C]AAATATACATGAGTGCATTAGGAACGCTGAAACAAAACGACGACCCTGNC	1A	587826578	Imputation	yes	.	.	.	.	.	.
AVRIG15236	.	scaffold13203_91225	v1.0	Triticum aestivum	[A/G]	TTACATCAGACCTATGCTCCTTTCTCTAGCTAACATCAAAGGAATGAGGT[A/G]ATATTTATGGACTGTACTGTAGAAACGCCACGATAGAGAGAAGCTCAANA	1A	587826856	Imputation	yes	.	.	.	.	.	.
AVRIG15237	.	scaffold13203_409814	v1.0	Triticum aestivum	[T/C]	TNGATGCTTACTAAATGTGCTAGTATTAACTGAATGTGTTGGTATTAACT[A/G]AATGTGCTGGTGTTTACTGAATTAGATATTGTTAACTGAACTGGTACTAT	1A	588145445	Imputation	yes	.	.	.	.	.	.
AVRIG15238	.	scaffold159730_269342	v1.0	Triticum aestivum	[A/G]	TGTTGTTGGGTATCGTATCAATGTCCCAGTGCTAAAAAAGTCCGTAAAAA[A/G]TCTCAGGGAACCAAACGGGAGGGACTTTTTCTACACGGACTAGAAAAANA	1A	588472567	Imputation	yes	.	.	.	.	.	.
AVRIG15239	.	scaffold159730_845526	v1.0	Triticum aestivum	[T/C]	TNTAGATTCTCTGGTTGATTGTAACTTGAGGTTTTTCCATTTGAAAAAAG[A/G]AGAAAGGAAACACTTGTTGATGGGACTCAACTCATGGACTAGCAATCACA	1A	589048751	Imputation	yes	.	.	.	.	.	.
AVRIG15240	.	scaffold159730_1273729	v1.0	Triticum aestivum	[A/G]	CCTTTAATCTTGTAGCGATATCTTTGGTACTTGTAGCTTAAGTCACACCC[A/G]TGGTCTGAACCACTTTTGCCAAGTAACAATAGAAATGACATAAAACCTNT	1A	589476954	Imputation	yes	.	.	.	.	.	.
AVRIG15241	.	scaffold60807_190847	v1.0	Triticum aestivum	[A/G]	CNACAAGCGATGGATTCCGTAACCACTAGCACACGGATCGCGTGCTTCCT[T/C]GCGCAAATTAGGGCCCGTTGGATCGCTCATCGACTTATCCAACGGCTTCG	1A	589870782	Imputation	yes	.	.	.	.	.	.
AVRIG15242	.	scaffold60807_1157849	v1.0	Triticum aestivum	[A/G]	ATGGATCAACACATATGAGCCACGTCTGGAAAACATTGCAGCGACCGCCT[A/G]CAATTTTTTTTTACAAATGTGAGTCTTGCCTGTAGTAATCAGGATTGGNA	1A	590837784	Imputation	yes	.	.	.	.	.	.
AVRIG15243	.	scaffold60807_1158804	v1.0	Triticum aestivum	[T/C]	AGCAGATGAGCCTGGGCACCGAGTTGGATTTTCGGTTCCAAAGTGAAGAT[T/C]TCTGCAAACAGTACAAGTGTGCCATGATTATGAACAGCATCAATACACNG	1A	590838739	Imputation	yes	.	.	.	.	.	.
AVRIG15244	.	scaffold60807_1317520	v1.0	Triticum aestivum	[A/G]	GTGATCCATGGCTGCTAGCTAGCTCGGTTCGTTTGTTTGGTAGTTGGATT[A/G]GATCCACCATCCGCGTAGCGCATGCATATAAATATGGGAGCTGTGGAGNG	1A	590997455	Imputation	yes	.	.	.	.	.	.
AVRIG15245	.	scaffold60807_1317617	v1.0	Triticum aestivum	[T/G]	ANAGCGCGTGCTCCACCTAAATGGCCGGATCGACCAGTCGTGCTACCTAC[A/C]CGCCCACGCCCAAGCTCCCAACTACCCAAGCCGCACTTGGCACAGTCCGA	1A	590997552	Imputation	yes	.	.	.	.	.	.
AVRIG15246	.	scaffold60807_1317702	v1.0	Triticum aestivum	[T/C]	ACTTGGCACAGTCCGAGGAAGAAAGACAAACAACTGAGCTTTCCAAACGA[T/C]TTTGGGAGATGGCCAAAATGGGATGGGATGTGCACCACTCGCTCACTCNC	1A	590997637	Imputation	yes	.	.	.	.	.	.
AVRIG15247	.	scaffold60807_1408001	v1.0	Triticum aestivum	[A/T]	TACGGGACGTCTTATATGACGCATGCCGCGTTATATAGCACCAGGACGCACNGACGGGCAGCCAACTTGGCAGGCATTGGCTCACCATAGATGTAGCGGG[A/T]ATGTGTAGTTCAAGAATACTGAAGCTGCTCCGTGATTATTGTACCTTGCGGTTTGTGAAAATACTGTAGCTCGTGATTCAAAATTTTGCCAACGCAAAAC	1A	591087936	Imputation	yes	.	.	.	.	.	.
AVRIG15248	.	scaffold60807_1409509	v1.0	Triticum aestivum	[T/G]	ATCCATCTAACCCCCTCTCCTACCAAAACCAAAAGCGGCAAAAGAATTGA[T/G]ATCTCCATCTCAATCACCTATAACTGGTTGCTTGTTAGCCATCTTGTCNA	1A	591089444	Imputation	yes	.	.	.	.	.	.
AVRIG15249	.	scaffold60807_1410248	v1.0	Triticum aestivum	[A/G]	TCAGAGGACAAAGTAAAAAATCTGAAGGCAGTAATAGTCGGAAAAGCTGC[A/G]TATGGATTCTAATTAATGCGGGAAAAAAAAGGCACTGTCCCTCTGTTCNG	1A	591090183	Imputation	yes	.	.	.	.	.	.
AVRIG15250	.	scaffold60807_1926810	v1.0	Triticum aestivum	[T/G]	TNTAAACTGAAACGGAGGTTGTACATACAATGTGGCCATCAACAACAACT[A/C]TGTTTTTTTTTACCCGTTCATTCATTTCATTTCTCCAATGGTTGGTCACA	1A	591606745	Imputation	yes	.	.	.	.	.	.
AVRIG15251	.	scaffold120459_2148358	v1.0	Triticum aestivum	[T/C]	GNCCGCCGCAGCTCCAGGACATCGTCAACCAACTACTACACAACGTACCT[A/G]CTTCTTGTTGCTTCTTCTTGCTTCTTGCTCTCTTCTTTTTCCTACCTACC	1A	591953699	Imputation	yes	.	.	.	.	.	.
AVRIG15252	.	scaffold120459_2014767	v1.0	Triticum aestivum	[C/G]	GGTTTTATATATATGGGGGGTGTTCTCCTTGCGATACAAGAGCAGTTGCAGGGAGGAGGCAAAGCGAGCGCAGGGTGGGATATATATGGAGGAGTCGACA[C/G]GGGAGGGGACGATTCCTGATTCCTCCACCGCCCACGTTCCTTGGCATANCCTCCTCCTTCCTCTCTGCTCTGCTCTGCTACAATATGGGCCGTACACGTG	1A	592087290	Imputation	yes	.	.	.	.	.	.
AVRIG15253	.	scaffold120459_1777222	v1.0	Triticum aestivum	[T/C]	GTGTCTCCTAAAAATAGTATATGGCTCTCCCTAAACCGGATTTGTGGTAC[T/C]GCGTGGCATCGGACAGAACAATGCCCTAAAAATTGTTTGGGGGTCACANG	1A	592324835	Imputation	yes	.	.	.	.	.	.
AVRIG15254	.	scaffold120459_820874	v1.0	Triticum aestivum	[A/G]	CTTGTGAATCCTACTAAGTAGTAGTGAAACTACTAGCTAGGAAAGAAAGC[A/G]AGTATGCTTCTTACATAGTAGTGGTTGAAGAACTCCTCTGAAGGCTTGNC	1A	593281183	Imputation	yes	.	.	.	.	.	.
AVRIG15255	.	scaffold120459_818349	v1.0	Triticum aestivum	[T/C]	TNAGAAAGAGAGAAAAAAAAGTCGACCTTCCTCGCAATATTCCAGCGCCC[A/G]TTGCGGGTGAAGAACTCTTCACCGTTACCAGCTTTCAGCTACACGATGGA	1A	593283708	Imputation	yes	.	.	.	.	.	.
AVRIG15256	.	scaffold120459_817198	v1.0	Triticum aestivum	[T/C]	CNTGAAGGAAACTGTGAACTGATTTGTTGACAGTTAATAAAATAAAGTTA[A/G]TCAGCAGGTTAAATTGATTACATGAGATTATCACATGGCCATAAAGAACA	1A	593284859	Imputation	yes	.	.	.	.	.	.
AVRIG15257	.	scaffold120459_800392	v1.0	Triticum aestivum	[T/G]	TNGCCTGGCCTGGCCTTGTCCACACAAATAGAGTATGTCGCAAGCGCATA[A/C]TCGATAGCAAATGGAGGGAGGGAGGGAGTGCCTTTCACCAACACAGCTCA	1A	593301665	Imputation	yes	.	.	.	.	.	.
AVRIG15258	.	scaffold120459_707601	v1.0	Triticum aestivum	[T/C]	ATCATGGGCAAATCAAAACTAATATTCTCAGTCAAAACTAACTAGAACTG[T/C]AGTATACATCTAGATACATCTATTTCTGCGACAAGTAATTCCGAACGGNG	1A	593394456	Imputation	yes	.	.	.	.	.	.
AVRIG15259	.	scaffold120459_698347	v1.0	Triticum aestivum	[G/C]	GAGGGGCTCCTATTCTGCTAGATTAAAGGTAAGGTACATATATAGAAAAAGTTTGCATGTGCCAGCTATTTAGTTGCAGTGAATCTATCTTTTCTTTTGT[C/G]ATACCAACCAGAGTTGGTTGGTTAATATGTAGTATGTGTGCACTGCCTNGATTGATTTTGGTTGGTGTTGCAGTTTGTCGACGATGATGGGAAGGTGTAC	1A	593403710	Imputation	yes	.	.	.	.	.	.
AVRIG15260	.	scaffold120459_696542	v1.0	Triticum aestivum	[T/C]	ATTATCACACCGGTTGTGAGACTGACTCACTGTTCCGTTCCTATGCACTG[T/C]GGCTATGTCCATTGTCCAGAGACCGTCGAACCAGAGGTGGCCATACTCNA	1A	593405515	Imputation	yes	.	.	.	.	.	.
AVRIG15261	.	scaffold120459_564495	v1.0	Triticum aestivum	[A/G]	ANGTGGTGGCTACCTCAGCGCTTTTGTGGGATAGGCTCAATGCCCGGGCC[T/C]AAGGGAGGGAGAGTGTTTTCCAGCTAGGTTAGGCTACCAATCCAGATGGC	1A	593537562	Imputation	yes	.	.	.	.	.	.
AVRIG15262	.	scaffold120459_564127	v1.0	Triticum aestivum	[A/G]	TTGAACATTGTGGGTTTGGTCTCATTTCCTTTGCCGGGGAATAAAGAATC[A/G]TATATCCCTGCAATAATAATAATAATAATAATAATAATAATAATAATANT	1A	593537930	Imputation	yes	.	.	.	.	.	.
AVRIG15263	.	scaffold120459_563428	v1.0	Triticum aestivum	[A/G]	CNAAGCACTTCTTCCTGGTATGCAAGTTCAGTCTGAGCTTCCTCTTTGTA[T/C]TGATGATCTCGCTATTCCTATCAAGATTCTGCAAACTCGTTGGCGCAAGA	1A	593538629	Imputation	yes	.	.	.	.	.	.
AVRIG15264	.	scaffold120459_554167	v1.0	Triticum aestivum	[T/A]	GGTCATTCTTTCAGGTGTTTCCTTGTTTATGTATGTATGTAGCATATACATNCATAGATATGTAATTTACTATTTTTCTTGTTTCTTTGTGTCCTGAAAT[A/T]ATGGAATGTTGTTGGGAAGCATAAAGAAGTCTACCAATTGCAAGCCGCCCACTCAGCACAGCACAACACTCAGCAATTGCAAGCCGGCAGCCGGTGGACA	1A	593547890	Imputation	yes	.	.	.	.	.	.
AVRIG15265	.	scaffold120459_553155	v1.0	Triticum aestivum	[T/G]	GTGCGAGAATCCAGTGGTAAACAAGAGAAAGAGGGCCTGGCATCACCTGG[T/G]GAGGGGGAGAAAACACCACAGACCAAGGAAGGTGTGGTGGCTGCTTTGNG	1A	593548902	Imputation	yes	.	.	.	.	.	.
AVRIG15266	.	scaffold120459_552930	v1.0	Triticum aestivum	[A/G]	ANGGGAATCAAGGGACCGCTCGAGTCTCCAAGATCATACTATGCATTATC[T/C]GCCGGAACTGGAAAAGCCGTGTCAACGGGAACGCTGGAGAGCCCAAGGAC	1A	593549127	Imputation	yes	.	.	.	.	.	.
AVRIG15267	.	scaffold89939_1416084	v1.0	Triticum aestivum	[A/T]	ACAGTAGTTCAACCTCACTGTGCTGAACTCTAAATTCAGTGCACACTCACTGACTCATTCGGTCAGTCAGTCATTCTTATACCTAACCTAAGCATACATT[A/T]TTCGCAGTTCCTTCGGGCGGCGGCGGCTCGGCGAACGCGGCAATGTCGNCGTCGGCCGACCCCTCCGTCCACACCAACTACAGTGCCGGCAGTCCCAGGC	1B	1416084	Imputation	yes	.	.	.	.	.	.
AVRIG15268	.	scaffold89939_1420884	v1.0	Triticum aestivum	[T/C]	TNATTATGCCTTTGTACGTCCTCGTCTACCTGAAAAGCATAGTAGGGAGG[A/G]AAAACTAAATTAAGACACACCACTAGCAAGTGCCAAGTTAAATCATGAAA	1B	1420884	Imputation	yes	.	.	.	.	.	.
AVRIG15269	.	scaffold89939_1432865	v1.0	Triticum aestivum	[A/C]	ATTTCACTCACCCCCTTTTGCAGCTTGTCCTCAACGGCGGTGGCGCCAAG[A/C]AGAATCAAATCCTTCTCTATCAAATCTGCCGCCTCGTCGATCAGCTCANC	1B	1432865	Imputation	yes	.	.	.	.	.	.
AVRIG15270	.	scaffold89939_1778922	v1.0	Triticum aestivum	[A/C]	CAGCCTCACCGCTTTGGATCCAGACCCCCACGCGCATTCTCTGTCTCCCA[A/C]GCCCAAGATCCCCGGCCGCTCGCGCTCCATCCATTCCACCGGCGACTCNC	1B	1778922	Imputation	yes	.	.	.	.	.	.
AVRIG15271	.	scaffold89939_1779364	v1.0	Triticum aestivum	[T/C]	TNATCCCGGAGCTACAGCAGACGATGCGGGCCGTGGACGAAGAGAGGATG[A/G]TGCAGAGAGAAAAGAAACTGAAGTGCGACGTGGCCGCGCTGGACAAGATG	1B	1779364	Imputation	yes	.	.	.	.	.	.
AVRIG15272	.	scaffold77928_1173667	v1.0	Triticum aestivum	[A/G]	TGTGTGCTTCTCCTGATCCTCCTCTTGATTTCGGGTCGGCGAAATGATTC[A/G]GCTCAATGTTCTTCTGAAAAGTGCTGCCTGATTTGTCTTCTCCGAGACNG	1B	6101018	Imputation	yes	.	.	.	.	.	.
AVRIG15273	.	scaffold77928_1171129	v1.0	Triticum aestivum	[A/G]	TNAATCATGATACTCGTTAATAATTAGGGCATACTTCCTCGATGAGCTTC[T/C]CTTCATATCTTCTAGTATCGACGTTGTAGGTTCACCTGCTTTGTCATCAA	1B	6103556	Imputation	yes	.	.	.	.	.	.
AVRIG15274	.	scaffold77928_527896	v1.0	Triticum aestivum	[T/C]	ATGCTGCCGTACGCCGAGGACGTGACGCTCTCGGTGCAGCTGCTGTCCTT[T/C]GCCTGTGGCGGCTTCTCGGTCGTGTGGGGGAACAACGACATCGTCCACNA	1B	6746789	Imputation	yes	.	.	.	.	.	.
AVRIG15275	.	scaffold77928_527659	v1.0	Triticum aestivum	[A/G]	TNCCCCAAGCTCCCAAATGCCGGCGACTTCCAGGCGGTGGTCGCCGCCTT[T/C]GAGTCCGTCCTGCCGTCCGTGCTCAACGTCTTCTACCACTACGCCGGGCG	1B	6747026	Imputation	yes	.	.	.	.	.	.
AVRIG15276	.	scaffold77928_421160	v1.0	Triticum aestivum	[A/G]	TCCTTCTTCATCTCTTGACTTGTGTTTGTGCTGAATAATATTGAGGACTT[A/G]TCTTTGTTAATAATTTGGCCTGAAGCAGTTTCATAGGAGTTCAATATTNT	1B	6853525	Imputation	yes	.	.	.	.	.	.
AVRIG15277	.	scaffold125778_5149018	v1.0	Triticum aestivum	[A/G]	CNCACTGTAAATTCAATGCAAAAGCACGGTACATGAGCAAACTGATAAGA[T/C]TGATGACCTAAACTAAAAGTCAGCCATCTTTCTAACGGGAAACTGTCACT	1B	8218459	Imputation	yes	.	.	.	.	.	.
AVRIG15278	.	scaffold125778_5148933	v1.0	Triticum aestivum	[A/G]	ANGAGACAAGTAAGACAAATGTCTGTCCAATCAGGAGTCAGATCCTCTAT[T/C]TTGCTTCAGCAGCATGGAGCTTCCTTCCACAATCCACACTGTAAATTCAA	1B	8218544	Imputation	yes	.	.	.	.	.	.
AVRIG15279	.	scaffold125778_5114781	v1.0	Triticum aestivum	[T/C]	TTACAGCTTTTATGTTCACATATTTTTCACATAGACATCGGGGTTCATTA[T/C]GGAATCTTGAGAGGTTTAAGTTGTTAAAGGTTTCATGAACACATCATANC	1B	8252696	Imputation	yes	.	.	.	.	.	.
AVRIG15280	.	scaffold125778_4955564	v1.0	Triticum aestivum	[T/G]	TNCTCCCTCAAGTTTCTGGCAATTGACGATGGTTTCACCGGCTTTCTTGA[A/C]AATTCATTCAGCTCTTCAAAAGCACCGCCAGAGCACCTGCACACCCTCGA	1B	8411913	Imputation	yes	.	.	.	.	.	.
AVRIG15281	.	scaffold125778_4954358	v1.0	Triticum aestivum	[A/G]	CCCAATGCTCCCCATCACCCCACAGATGTTGCATCAGATGTTTTGAAAAA[A/G]TGTGGGGGTTTGCCTTTGGTGATAACTGTGGTAGCTGGGCTTGTTGCTNG	1B	8413119	Imputation	yes	.	.	.	.	.	.
AVRIG15282	.	scaffold125778_4806490	v1.0	Triticum aestivum	[T/C]	TTGAATGCTGTCAACATTTTTTTTAATTTTCCTAAGATTGTTTTACACCG[T/C]GTTAGCATTTTTAGAAATCACGGTTGTTAAATTTGAATAATATTGAAGNT	1B	8560987	Imputation	yes	.	.	.	.	.	.
AVRIG15283	.	scaffold125778_4805630	v1.0	Triticum aestivum	[T/C]	ANCATTGAGTTTAAATTCTAAATATTTGGTGCAATTGAGTCATATTTGAG[A/G]TAGCTATAGTTTGATGCACGTTAAGTTTTTCTCTTGCGACAAAAACATTT	1B	8561847	Imputation	yes	.	.	.	.	.	.
AVRIG15284	.	scaffold125778_4702100	v1.0	Triticum aestivum	[A/G]	ANGAATGATCGAATCGACGGAGAGAGAGAGAGAAAGAGAGAGATGGATAA[T/C]AGACGGAGTGTTCACCGCGTGTGGAATACATGTAATTAAATCATGGCCCC	1B	8665377	Imputation	yes	.	.	.	.	.	.
AVRIG15285	.	scaffold125778_4297159	v1.0	Triticum aestivum	[T/C]	ATGTGCTACTCAGGACAATTACTCAAAATATGGTAATCAAGTAACTAAAA[T/C]ATCTATGATGAATTTCAGGCTTTTGCAGAATCATTAGGAATGAATTTCNT	1B	9070318	Imputation	yes	.	.	.	.	.	.
AVRIG15286	.	scaffold125778_3431315	v1.0	Triticum aestivum	[A/G]	GNCAGGTACAGGGGCGGCAGGACGAGATCGCCGAATTCTATGAAGCACCA[T/C]GGTTTCGTGCTGAAGCGCATGTCCACTAGCCCTGCTTGCATTCCCTTGGG	1B	9936162	Imputation	yes	.	.	.	.	.	.
AVRIG15287	.	scaffold125778_2184712	v1.0	Triticum aestivum	[A/G]	CNGTTAACAGCAGTGATAAGACGAGGCAACAGTGTCAAGTCAGTTGCTGG[T/C]CTGTCGTGCTCGCGGCATCACATCCGCACCATTTAAAAGTTAGGACCAGG	1B	11182765	Imputation	yes	.	.	.	.	.	.
AVRIG15288	.	scaffold125778_2152971	v1.0	Triticum aestivum	[A/G]	ANAAAATGTTTGTGACATGTAAAATAGGCTGTACAATCTAAAAAAACATG[T/C]TCAAATAATTCAGAAATAATGTTTCAGATCATTAAAAAACACCCAAGTGT	1B	11214506	Imputation	yes	.	.	.	.	.	.
AVRIG15289	.	scaffold125778_2152863	v1.0	Triticum aestivum	[T/C]	TNACATGGCCATTTTAGAAAACGTTCACAGCGCATTCAGCAAAATTCTAC[A/G]TAATGTTAATAGCATTCCAAAAATTATGTGTCTTTACATAAATGTTCATA	1B	11214614	Imputation	yes	.	.	.	.	.	.
AVRIG15290	.	scaffold125778_2150760	v1.0	Triticum aestivum	[T/C]	AGTAAACGCGTGTGTGAGTCCTTGCTACCAGAATTAGTCGTCCAACACCG[T/C]ATATGCAACGTATATAGCTAAGCACAAGTTTCACACCCTTCTTGTTCANG	1B	11216717	Imputation	yes	.	.	.	.	.	.
AVRIG15291	.	scaffold125778_2150681	v1.0	Triticum aestivum	[A/G]	CCTGGTGGCTTATTTGTATGGAGCTAGTAGTTTGCACACATCATGCATGC[A/G]TCGTGGGCGGGGTTAGTGGAGACTGGAGAGTAAACGCGTGTGTGAGTCNT	1B	11216796	Imputation	yes	.	.	.	.	.	.
AVRIG15292	.	scaffold125778_1732570	v1.0	Triticum aestivum	[A/G]	GNCAAGTGAGATAATGAAGCATGTGACGTGCCCAAGCTTCGGTAAAGTGC[T/C]AGCTCCGCCACTGTTAGAGTGGACGAGAGTTCACAAAGTTTACTGTGAAG	1B	11634907	Imputation	yes	.	.	.	.	.	.
AVRIG15293	.	scaffold125778_567022	v1.0	Triticum aestivum	[A/C]	AGAGTGGTATAGTGTTCGAAGTTCTATCGGCTTTGCACAAGGCACAAATT[A/C]TGACATTAATACCATGAATTACATATTATCGCTGAGCTACTATGACCTNC	1B	12800455	Imputation	yes	.	.	.	.	.	.
AVRIG15294	.	scaffold125778_536568	v1.0	Triticum aestivum	[T/G]	CNCAACAGTGCTCAGCGGCGAGGTATTAAATGATGAATCCAAGGTTGCGG[A/C]TGCTTTGGAGGAATCCCGTGTTGTTGGGCGAGTGGGAGAAAAAGCTGAGA	1B	12830909	Imputation	yes	.	.	.	.	.	.
AVRIG15295	.	scaffold125778_98136	v1.0	Triticum aestivum	[T/C]	ANTTTTAATTTCACAAATTAAAGGAAATAAATTCGTCTATAACTCACATC[A/G]ATTAAAATTAGGTCATTATGAATGATTCTGCATAAAGTCAAAGTGATTTG	1B	13269341	Imputation	yes	.	.	.	.	.	.
AVRIG15296	.	scaffold125778_94893	v1.0	Triticum aestivum	[A/C]	CNCGTCCATGGACATATAAGGGGTGAGATTTGCACACTATGGTTGCAATT[T/G]CTCGTAACTTCAGAATGATTGCTCCTGGACACATTGTCCTACTGCACAAG	1B	13272584	Imputation	yes	.	.	.	.	.	.
AVRIG15297	.	scaffold125778_94554	v1.0	Triticum aestivum	[T/C]	GNACATTGAGACGGAGAAAGCAGCCATCCTCGACTCGATCCAACCCGAGC[A/G]GGAGGTGCTGACGTGAGGCAGGAGCCTCTCTTCAATGATCTTGACGATGA	1B	13272923	Imputation	yes	.	.	.	.	.	.
AVRIG15298	.	scaffold125778_93819	v1.0	Triticum aestivum	[A/G]	GNCGTTCCATAAAACTCTCATCTTCCCCATCTTCCATGAATTCTATTTCT[T/C]AGAGCATCTACAACCGGAGTCCTCACGCCCCCAGCCCTAGATGTCCGGGC	1B	13273658	Imputation	yes	.	.	.	.	.	.
AVRIG15299	.	scaffold125778_92551	v1.0	Triticum aestivum	[T/C]	GGCTTCTTTCAAGTCATCTGGGCACTTTTCTTCACAACCAAATATGCGGT[T/C]AAAAAACAACTTCTTCGAGTCAGAAACATCAAGTGGTTGGATTTTGTANA	1B	13274926	Imputation	yes	.	.	.	.	.	.
AVRIG15300	.	scaffold57632_83021	v1.0	Triticum aestivum	[T/C]	ANTGGCAAAGAATGAGAATAACTTTTTTCTCGTCGCACACTGGCTACTAC[A/G]CATTTTTTGACAGAGGTATATAATACGAGCAATGCCTTACAATAAAGGCA	1B	13554560	Imputation	yes	.	.	.	.	.	.
AVRIG15301	.	scaffold144365_1992230	v1.0	Triticum aestivum	[A/G]	CGTGACTAGCTGATCTATAGCGGCGCGGAAGGTGAGCTTGGCTGCAGGCA[A/G]CAACTCCTTTGGCTGACCTGCGGCGATGCAGAAGTTGGGTTGGAAAGANG	1B	13903337	Imputation	yes	.	.	.	.	.	.
AVRIG15302	.	scaffold144365_1990981	v1.0	Triticum aestivum	[A/G]	TNAAACTTGTATTTGTATGTTTTCGAATTACTATTATCCTGGTAAAATGA[T/C]CACAAGTGAAAGGGTTGTCAAGATTAATTATTTTTTGTGGAAGCATTATT	1B	13904586	Imputation	yes	.	.	.	.	.	.
AVRIG15303	.	scaffold144365_1927040	v1.0	Triticum aestivum	[T/C]	GNCTCAGAAAAAGGGGCAAACTTTGTTTACGCGTACGAAAACAGGATAGT[A/G]GTTGTATTCTGGGAGCAGCCTATAGCATGTGCGCCCTGTTGGCGCCGCCT	1B	13968527	Imputation	yes	.	.	.	.	.	.
AVRIG15304	.	scaffold144365_1925328	v1.0	Triticum aestivum	[A/C]	TNTTTTGTCGAGAACCAGCGGCGAGCTGGCGGTGACCATCGAGGCGATCT[T/G]GTCTCACTGCATCGCCGGTATCAATTCAAGATGAATTTTTTCCATACAAA	1B	13970239	Imputation	yes	.	.	.	.	.	.
AVRIG15305	.	scaffold144365_1745731	v1.0	Triticum aestivum	[T/G]	TNATCCATAGACATCTGCCTGTACTGATATTCATGTGGAGGTATAGAGAT[A/C]TTTTTCCTGGAATTTCCACACTGCTGTGAAATCTGTGGTATTAAGTCATG	1B	14149836	Imputation	yes	.	.	.	.	.	.
AVRIG15306	.	scaffold144365_957106	v1.0	Triticum aestivum	[A/G]	CNTCTCGACACTTCTGATCATTTACCAAGGAATAAGAATTTCTATATTGA[T/C]TAAAGAATGTACACTCACAAACATATATAATGTATCAGTTTAATTTGTAC	1B	14938461	Imputation	yes	.	.	.	.	.	.
AVRIG15307	.	scaffold144365_955438	v1.0	Triticum aestivum	[T/C]	ATGTTGAGAAAGTTAACCCGAGTATTAACCTGTAATATTTTCTCTCTCTC[T/C]GTTTGTAATACATGATCATTAGATAATTAAGGGTCACACGATGTGCTCNG	1B	14940129	Imputation	yes	.	.	.	.	.	.
AVRIG15308	.	scaffold144365_854511	v1.0	Triticum aestivum	[A/G]	AATCTACAAGAAATTAGTTAGCACTTACAACTATGTTGAATTTCAAACTC[A/G]TTACATTGTACCTTAATAATCAAATAATTAGGTTCAAAGCATGGGACANG	1B	15041056	Imputation	yes	.	.	.	.	.	.
AVRIG15309	.	scaffold144365_725516	v1.0	Triticum aestivum	[A/G]	TNCCCAAGCTGTTCTTCTTGGCCAAACTTGTCGGTTGATGATTATTTCTG[T/C]GTATGTTTAATTTCATGGCTTTGATAATTTATGTCTTTACAGAACCCTTA	1B	15170051	Imputation	yes	.	.	.	.	.	.
AVRIG15310	.	scaffold144365_724696	v1.0	Triticum aestivum	[T/C]	TNGCAAATTCCCCCAAGTTGGAAACAGGACAAGCAGTACGAACACCTGTA[A/G]TCCCACATTTGCAATGCTCCCCAAGGCCGCTCCCTCTGAGAGCAGCTGCA	1B	15170871	Imputation	yes	.	.	.	.	.	.
AVRIG15311	.	scaffold144365_720437	v1.0	Triticum aestivum	[A/G]	ANTACGTAGTGGTTGTGGTATATGTTCCTTTGCGCTGCGCACATTTCTCA[T/C]TTGTGTTGGTCTCCAGAATATTATAATATTGTTTATTTTCCCAAGTTTCT	1B	15175130	Imputation	yes	.	.	.	.	.	.
AVRIG15312	.	scaffold144365_719987	v1.0	Triticum aestivum	[T/G]	TNACTGGTGATATTTGAAATGGCTAAGCTCACACGTGTTGTCCACCTACT[A/C]TTTTGAACGTTCTCAATGTGACGTAGTACACAGATGCGACAATATAGAAA	1B	15175580	Imputation	yes	.	.	.	.	.	.
AVRIG15313	.	scaffold144365_150292	v1.0	Triticum aestivum	[A/G]	GNTTGAAGGCAGATCAGAAGAGGTTATGACTCCTTCATGTACATCTTGGC[T/C]GCGTCTTGTTTTAGGCACCGGCGGCAGCAGCAGCAGGGAGTCTCTTAGAA	1B	15745275	Imputation	yes	.	.	.	.	.	.
AVRIG15314	.	scaffold144365_147102	v1.0	Triticum aestivum	[T/G]	TACTGTCATCATCTACATATATATGTCGTTCTTAGGACATAAATAAAAAA[T/G]TAGTCTGTTACGTGTTCCCAAACACATATTTGATCCTAGCATGGCCGTNC	1B	15748465	Imputation	yes	.	.	.	.	.	.
AVRIG15315	.	scaffold35219_1107927	v1.0	Triticum aestivum	[A/G]	AAATAGCATCAACGTTTAACACTAGAAGCAAAACTGACCTGCTCGCCACA[A/G]TTTGGGCAAGAGCCTTTTAGTGCAACCACATTGTTTGTCAACAGGCCTNG	1B	17891525	Imputation	yes	.	.	.	.	.	.
AVRIG15316	.	scaffold35219_431372	v1.0	Triticum aestivum	[T/G]	TCAAACTAGCTAGCTAGAGGGATAAGCGAGAGTTTCATTTGAAAGATGCA[T/G]AATTACAATGAAAGAGTTCCATATCTGACACTATTTTCAATTCTGTTANC	1B	18568080	Imputation	yes	.	.	.	.	.	.
AVRIG15317	.	scaffold5117_66441	v1.0	Triticum aestivum	[T/C]	TNATTCATGGTTTTCTGTTAGCTCTGCAACCGCATGTCTACTCTCTTTTG[A/G]AGTTTCGCGACTCCTGCAGTCCTGCTAAACACATGTGTTGTAATCTCTTT	1B	19060091	Imputation	yes	.	.	.	.	.	.
AVRIG15318	.	scaffold21920_11042	v1.0	Triticum aestivum	[T/C]	AGGTCGAAATCAACCCTAGAGTCAATCGTACTGCTGCAGAGGAAGGGATG[T/C]CGGCCAGCGGGGTCATTCTCTCCTTGGATGCCCTTCCATGCCTAAAGGNA	1B	22157810	Imputation	yes	.	.	.	.	.	.
AVRIG15319	.	scaffold22421_430946	v1.0	Triticum aestivum	[T/G]	ATAGTGGATAATAGCAAATAGAGGCAACCCTCAAAATGGGGCTATAGCGG[T/G]CTAAATCGTAGTTAAATGAGGCTATAGCGGAAAATTGTACATGGATTCNT	1B	22704889	Imputation	yes	.	.	.	.	.	.
AVRIG15320	.	scaffold22421_234719	v1.0	Triticum aestivum	[T/C]	GTTCTACACTAATCTCATATGATGGCAGGTTGAAACTTATAAAGTCGGTA[T/C]TCACATCAGCTTTACCAACTGGAATAGTGGAACAAATCAATAAGTATCNG	1B	22901116	Imputation	yes	.	.	.	.	.	.
AVRIG15321	.	scaffold104741_1521034	v1.0	Triticum aestivum	[T/C]	CGTAAGGTTCAGTTTGAGAATTAAAGGGGGATCTGGGCTGATACTCCCTC[T/C]GTAAAGAAATATAAGAGCGTTTAGATCACTAAGGGAGTACCAAACCGTNT	1B	23220950	Imputation	yes	.	.	.	.	.	.
AVRIG15322	.	scaffold104741_1518648	v1.0	Triticum aestivum	[T/C]	TNTTCAGTCTATGGTAACGTCAAAAACGTCTTATATTAACGATTCAGCCA[A/G]CCTCTAAAACCAGTCTAGGTCATCTGTCTCCCGTCGGCGTCTTTGGCGGC	1B	23223336	Imputation	yes	.	.	.	.	.	.
AVRIG15323	.	scaffold104741_242400	v1.0	Triticum aestivum	[A/G]	CNTTGTAGCAAGAAGAAAAAACAATTATTAATCTCACATACCTCATGCAG[T/C]CTCTTTTTTGGATAGCATATACTTGCTACAAAGAAAAAGAAAAATTAATA	1B	24499584	Imputation	yes	.	.	.	.	.	.
AVRIG15324	.	scaffold104741_240674	v1.0	Triticum aestivum	[C/G]	GCATTTGTTTGCTTTTCTTTATTCATACAGCAGTATGCTAAATAAGTTTCANCCTTTGGAGGACGCATCCACTTCAAATAGCAAGAAAAGGTAGGTGGTC[C/G]ACAATGCACCTACAGGTTCCAAATCAATGAAAAGGTTAGCCCATTAATATTGTTTAACTACGTACAGATCCTCCACAAGAGAGTTGTTCCCTTGAGAGAG	1B	24501310	Imputation	yes	.	.	.	.	.	.
AVRIG15325	.	scaffold36110_514994	v1.0	Triticum aestivum	[T/C]	AAAGAAATGGAGACTATGCGCATACTACATACTATTCATACTCGCTCCGT[T/C]CCAAAATTCTTGTCTTAAATTTGTCTAAATATGAATGTATCAAGTCACNT	1B	25258250	Imputation	yes	.	.	.	.	.	.
AVRIG15326	.	scaffold120558_40244	v1.0	Triticum aestivum	[T/G]	TNTTGATGGAAGTGTACAAATTACAGTACCATTTCTCAACAGAAAACCAT[A/C]GTGTTGTGTCCGCCTCATGCACCCCCTTCCCCTCTCATCCCACAGATTGA	1B	25813587	Imputation	yes	.	.	.	.	.	.
AVRIG15327	.	scaffold120558_40546	v1.0	Triticum aestivum	[A/C]	CTGACGACCAACGATCAAGACTCCGTCACCAGCCATATACTACGTGCGCG[A/C]GAAGGCGAATCGAACGCCCCTCTACCCCCTCTACCCCAGATCTACGACNA	1B	25813889	Imputation	yes	.	.	.	.	.	.
AVRIG15328	.	scaffold120558_159072	v1.0	Triticum aestivum	[T/C]	TTGGGAAGATGGTTGAACCATGAAACCTCAGCCTTGAGTGTCATTCCGAT[T/C]CTAAGAGAATGCATTTTGTTCAAATGTGGAATGCCTCCTATTCTGCTCNG	1B	25932415	Imputation	yes	.	.	.	.	.	.
AVRIG15329	.	scaffold39580_902222	v1.0	Triticum aestivum	[T/C]	TGGAGAAAGTGAGCCATGCCACAAAACACACCGAGAAAAGAGATCGAAAC[T/C]GCCGCCCCAAGAGACAACCAACTGCTTCCATTGATTGACACACCAACTNC	1B	31898464	Imputation	yes	.	.	.	.	.	.
AVRIG15330	.	scaffold39580_905444	v1.0	Triticum aestivum	[T/C]	TNCTCCTGAGCGCTCCTGAAGCTTTCTCTCGGAGCGAGTATGATAGTTCA[A/G]GTTTCATGGTTATGTTTGGTGATTTGGTCTCATATCTCTTATGTTAAGTT	1B	31901686	Imputation	yes	.	.	.	.	.	.
AVRIG15331	.	scaffold39580_905639	v1.0	Triticum aestivum	[T/C]	ANTAGATCACTGATTTAGTTAATGGTCTTAATACTGCAATTATCAGGAAA[A/G]CAGTTCGCTAGTCCAGAAGGTCATAAACAAGGAATATCTTGCTGTCTGAA	1B	31901881	Imputation	yes	.	.	.	.	.	.
AVRIG15332	.	scaffold39580_905739	v1.0	Triticum aestivum	[A/C]	ANTAAATTTTCCCTTATTAATAAAAACATTATCTTGATGTTATTTGTATA[T/G]TTTATTCATAAACAAGTAAATGATGTGTGAAATATAGGCCTGCTATTCAT	1B	31901981	Imputation	yes	.	.	.	.	.	.
AVRIG15333	.	scaffold87311_90545	v1.0	Triticum aestivum	[A/G]	ANACCAGAGCAGGATCAATTATCATCTCTGTTTACAATGCGAATGAAAAT[T/C]TCCAGACTTTGGCATTGGCTTTGTCATTCACATTTTGATGGTAAAAATGT	1B	33986791	Imputation	yes	.	.	.	.	.	.
AVRIG15334	.	scaffold87311_239749	v1.0	Triticum aestivum	[A/G]	CNCTCACTCATGAGTCATGACATATTATCGTTACATTCAGACACCCCTAT[T/C]GGCTGTATAGAAATGAACTCGCATTTTTTAACACAAACACATATACGAGC	1B	34135995	Imputation	yes	.	.	.	.	.	.
AVRIG15335	.	scaffold87311_356050	v1.0	Triticum aestivum	[A/G]	ATGCTAATGATAAATTAACTAAATTGTTATGGAGTAACACACGTTTCATG[A/G]CTATAAACCTATACCTCCAGTGGTATACAGAAAAATAGACCAAGGATGNA	1B	34252296	Imputation	yes	.	.	.	.	.	.
AVRIG15336	.	scaffold87311_618263	v1.0	Triticum aestivum	[A/G]	AGGAGATGGCCGGAATCAGTGATGCCCCTGCACTTACTTCCGGTGAGCTT[A/G]CGGCTGTATTGCAAGCGATGGATGAGAAATACAGGGCTCTGTTTGATGNA	1B	34514509	Imputation	yes	.	.	.	.	.	.
AVRIG15337	.	scaffold87311_803918	v1.0	Triticum aestivum	[A/G]	CNCCTAGACAAAATGAGCCACCTCGCTGCCTCAACTACCTGACATCACCA[T/C]ATGTTGTCATTTGGAGTTCTGTAACTGCCTCATTCCCGGGCCTCTTTGAA	1B	34700164	Imputation	yes	.	.	.	.	.	.
AVRIG15338	.	scaffold11227_563845	v1.0	Triticum aestivum	[T/C]	ATCTCAGAAGACATTTAAGGACCTAAACTTTGCCTAGAAGACATGAAATA[T/C]AAAAAATATTCTATGAAGCTTTAAGGATCTCTTTGAAACAATGACTTTNA	1B	35132220	Imputation	yes	.	.	.	.	.	.
AVRIG15339	.	scaffold56692_296360	v1.0	Triticum aestivum	[T/C]	TNATTGCTTTTACATGTGTTTCTTGCTGAAACTCTTGATTTCCAAGATAT[A/G]GCAGTACATATGTCTACCCCTTGATGTCCACTTCCATAATATGATTGTGT	1B	35933954	Imputation	yes	.	.	.	.	.	.
AVRIG15340	.	scaffold95369_605228	v1.0	Triticum aestivum	[T/G]	GNTGAGTTATTGCCCAATGTGGACGATGCGGGAGCAGTCTCGTACGTTCT[A/C]TAATGGTAGAAGAAAAAGATGTTCCGTTAGGGCCTCTGTTTACATGGGAC	1B	36835641	Imputation	yes	.	.	.	.	.	.
AVRIG15341	.	scaffold23313_1427207	v1.0	Triticum aestivum	[T/C]	TNGACAATCCATACATATTCCTGCATGTTAGTGTCTCTTCGTGTAAGTAC[A/G]AATTTTGGTGAGAAGAATACAATTATTATTTAACCATTCCAGATTTTTAA	1B	38747322	Imputation	yes	.	.	.	.	.	.
AVRIG15342	.	scaffold23313_778685	v1.0	Triticum aestivum	[T/G]	TCGGTAGCTAATTCTGTAAATGTCCTTTCAAGAGATACTCTGTTTATCTT[T/G]TCGTATCGTATATTCCAAACATTCTAGGGTCTTGAAAGTGCATGTAAANG	1B	39395844	Imputation	yes	.	.	.	.	.	.
AVRIG15343	.	scaffold23313_777838	v1.0	Triticum aestivum	[A/G]	GTTCTGGGACCTAGCAGCTCTAATGGGGAGGCATTTGTTGAATTCCTTAG[A/G]TGCTTTCCCTGCTTGGAGAAGCTGTGCATTCAGGTGAATTTTTTTGCTNT	1B	39396691	Imputation	yes	.	.	.	.	.	.
AVRIG15344	.	scaffold23313_556125	v1.0	Triticum aestivum	[T/C]	CCCACAGCAGCTTATCTGTTTGTTTCCCCGTCGTGTATCCTTTGTACTGG[T/C]TGTTTCAAGTCCGAGCGCGTGTACTCACACGATCGTCATCCTTCAACANA	1B	39618404	Imputation	yes	.	.	.	.	.	.
AVRIG15345	.	scaffold8901_1120924	v1.0	Triticum aestivum	[A/G]	ATGTGCTTCGGGTAAAAAAAAGGAACAAGCACATTGCATTTTGATTAAAG[A/G]GTTAAAAGGTAAGTCTTACAGTGGATAGGATTAGGACGTCATAGAAGCNA	1B	40185568	Imputation	yes	.	.	.	.	.	.
AVRIG15346	.	scaffold8901_916521	v1.0	Triticum aestivum	[T/C]	CNCTAAACCACTTAAGTCTTCCAAACCTAAGCCAGATAAATGTTGTCCCA[A/G]CAATTGCCTGAAATGGTTTAGCAAATTAGCGCAAATGTGTAATTATTGTT	1B	40389971	Imputation	yes	.	.	.	.	.	.
AVRIG15347	.	scaffold8901_592572	v1.0	Triticum aestivum	[T/G]	ANCTCTTAAACAATGAGATTTAATCTACAGGATAAAAAGAATAGTTCAGT[A/C]AAGTAATGTAATATTATCTGCTTTGTTATTATTATTTTTGGATGGTCACC	1B	40713920	Imputation	yes	.	.	.	.	.	.
AVRIG15348	.	scaffold8901_210422	v1.0	Triticum aestivum	[A/G]	AAGGGCTAGTTAGAGCTCATAGAATCTCCTGTGTTAGAATATTGGTCATA[A/G]GCACTCACTTGAAGATGCCTTTGGTCTGATTTGTCCATTCACTAACCANC	1B	41096070	Imputation	yes	.	.	.	.	.	.
AVRIG15349	.	scaffold100438_59288	v1.0	Triticum aestivum	[A/G]	ATAAAAGACCAAACATGATGGAACCGATGGACTCATGAGAAGGAACATGT[A/G]GATCCGGTGTACTCTGTTCATCGCATACGAGAAGATCTAGCCTTGCTANA	1B	41729517	Imputation	yes	.	.	.	.	.	.
AVRIG15350	.	scaffold100438_47321	v1.0	Triticum aestivum	[T/C]	TGTGGAGCTTGCCCTGTTTGCAAACTTCTTAAACTAATCTACTGTAATGA[T/C]TCTTTCAGGTTCCTGAAGATCAATCCGGAGGGCAAGGTGCCTGTGTATNA	1B	41741484	Imputation	yes	.	.	.	.	.	.
AVRIG15351	.	scaffold7673_727595	v1.0	Triticum aestivum	[T/G]	CNGACAAGATCTCAACTGCTTCATGTGCACACCTTTGCATGACTACTGAT[A/C]TAGTTCTTCCACATAATCCCACACAGTTTTGTAGACAGTTTTACTCCCAT	1B	43317539	Imputation	yes	.	.	.	.	.	.
AVRIG15352	.	scaffold7673_730779	v1.0	Triticum aestivum	[A/G]	TCATTTGGTTTAACCTCTTGGGTTTGCTTTCTGTTAAAAAAACATCAGGC[A/G]AAGGATCTTCCAGGGCAATTGTCATCGAAGGCTCAAGCTTTAGTTGAANC	1B	43320723	Imputation	yes	.	.	.	.	.	.
AVRIG15353	.	scaffold7673_861612	v1.0	Triticum aestivum	[T/C]	TTTACATATGTTATGCAATGTTTGCCTGTGTCAATTCTGGATGAAAATTT[T/C]ATTTTGTTTAACTTTGTGGGTTGCTCTTTGTTAAAAAAAAATCAGGCANA	1B	43451556	Imputation	yes	.	.	.	.	.	.
AVRIG15354	.	scaffold7673_863044	v1.0	Triticum aestivum	[A/C]	TCTGGTGGAATGAGTATTATCAGTTCATCACTTATTTGATATGCCCCAAA[A/C]ATTAATTGTTTCTTGTGTTTTCACTTTTCATATTCTAAACTTAGCAAANC	1B	43452988	Imputation	yes	.	.	.	.	.	.
AVRIG15355	.	scaffold7673_913080	v1.0	Triticum aestivum	[T/C]	CCCAACTCGCAGCCGGGACAAGATGAGCCCGAGATCCGATCACCAAGCTT[T/C]TGGCCGGCCACCGCCGACGAAGAAGATGACCACCACCACTGACTACACNG	1B	43503024	Imputation	yes	.	.	.	.	.	.
AVRIG15356	.	scaffold50667_1098742	v1.0	Triticum aestivum	[T/C]	AGCAGTAGTGAGTGGTTTCTCTCAACGAAAAAGCCCGCGCAAGGTGTCCA[T/C]ACTATTGGGGTGACTCCGTGCATCTAGCATGGAATAGGAGCTTGCAAGNG	1B	43629267	Imputation	yes	.	.	.	.	.	.
AVRIG15357	.	scaffold50667_1098235	v1.0	Triticum aestivum	[A/G]	ANTTTGCAACAGAACAACTCGAATACCCCGGTCTCCTTCGGCTCTCGGCC[T/C]ATTTATATTTTCTTCGCCTTGAAGCGCAATGCTGAGAGTAGGGTTTCTAC	1B	43629774	Imputation	yes	.	.	.	.	.	.
AVRIG15358	.	scaffold50667_741730	v1.0	Triticum aestivum	[A/C]	TNAGACTATTAAGGAGAGAGAGAGAGAGAAAGAAAGAGTAGCTTTTTATT[T/G]ATCACAACCATATGTGTATATATGATGAGAGTTGCACTTGTCTATTCAAA	1B	43986279	Imputation	yes	.	.	.	.	.	.
AVRIG15359	.	scaffold50667_657163	v1.0	Triticum aestivum	[A/G]	TNGCCTGCTGGGAGGATGGATGCAAATCTTGAGATGATCGCAAAGGTTGC[T/C]GCTGTCTGCAATGATGCCAGTGTCTCACATTCTTCAAACCAGTATGTTTC	1B	44070846	Imputation	yes	.	.	.	.	.	.
AVRIG15360	.	scaffold51011_110910	v1.0	Triticum aestivum	[A/G]	TGGATATCGACAGCGCCTACTCAGGGAATCTCCTGGCCGCAACTGAGCAC[A/G]TCAAAGAGATTTACAAGTTCTACAGAGAAAATGAGGTGATCTTTGTCCNT	1B	44936659	Imputation	yes	.	.	.	.	.	.
AVRIG15361	.	scaffold51011_109903	v1.0	Triticum aestivum	[T/C]	TNTACAAGTTTGAGTTGGTGGATGAGACACTCTTTCTTACCGTGACCATG[A/G]TAGGCATATTTTGGGAAAAACAAGTGATGCCAAGCAAGAAGTTGCAGTTA	1B	44937666	Imputation	yes	.	.	.	.	.	.
AVRIG15362	.	scaffold161907_1932006	v1.0	Triticum aestivum	[T/C]	ACTGATCCAATCATTTTTATTGTGATCTAGCGAGGAACACTGAGTCGTTG[T/C]TCTAGTATTGTTGTGAAATCTTTTGATATTTGTTTCTTCAATATCTGANA	1B	45740147	Imputation	yes	.	.	.	.	.	.
AVRIG15363	.	scaffold161907_797888	v1.0	Triticum aestivum	[A/G]	ANGTCGGAGAAGGTTGGGATCACGATGGCCATGGCTACTCCCCTCCAGGC[T/C]ATAGCCTGCAGGAGAATCTGAGGGCTAGCTTGGCTTTGGGTGTACTTTGT	1B	46874265	Imputation	yes	.	.	.	.	.	.
AVRIG15364	.	scaffold161907_796026	v1.0	Triticum aestivum	[T/C]	AAAGAGTGGAAGTACGTACCTACTTCCACATGTGTGCACGTGACATTTTC[T/C]GGATTGATTTGCTAATCTTTTGATACAGCAGAGGACGGGGTGTCGACCNG	1B	46876127	Imputation	yes	.	.	.	.	.	.
AVRIG15365	.	scaffold161907_494961	v1.0	Triticum aestivum	[T/C]	CNGCTGGAGTTCACGGAGACGAGGTTGTTGATGTCGATCCCGACATGGTT[A/G]TTGTCAATGTCCTTGAACTCGTCGTTCCAGTTGGTGTCGAGCTCGACGGC	1B	47177192	Imputation	yes	.	.	.	.	.	.
AVRIG15366	.	scaffold161907_162846	v1.0	Triticum aestivum	[A/G]	ANCTGCCAAACCATCGACAAGAAGGTTCGTATTCTCCTCGCTGAATGTTA[T/C]TTGGTGCCATATTATTGTTGCCTCCATGATGTTATTTGTATAGGGATATA	1B	47509307	Imputation	yes	.	.	.	.	.	.
AVRIG15367	.	scaffold91643_509284	v1.0	Triticum aestivum	[A/C]	TCCAGAAAAAACCAGGGAAAAAAGTCTACGAAAATAAACCTATGAAAAAA[A/C]CAACACTAAGGAATTGGTCGCACGTACTCTCACCCCACCCCACCCCACNC	1B	48804074	Imputation	yes	.	.	.	.	.	.
AVRIG15368	.	scaffold91643_519657	v1.0	Triticum aestivum	[A/G]	CATCTGGTTTCATTAATGACAAAGAACTATCTAGCATCCAACTTAATAAC[A/G]AGGAAAAGAGGTTGCAGATAAAAGCTCGAAGGCGGGCCGCTTATCGAANG	1B	48814447	Imputation	yes	.	.	.	.	.	.
AVRIG15369	.	scaffold91643_1584103	v1.0	Triticum aestivum	[A/G]	CATACTTCGCCTCCGTTTGCGCCATGGCTATTCCATTCATTGTGAAGAAC[A/G]TGCCAGAGACAAAAGGCAAGACCTTGGAAGAGATTCAGGCTTCAATAANC	1B	49878893	Imputation	yes	.	.	.	.	.	.
AVRIG15370	.	scaffold91643_1727749	v1.0	Triticum aestivum	[A/G]	AATATAGAAGTAGCATTCCATGACGGTCAAGATCCGTCATGATCGGTGAC[A/G]GTTTTCGATGATCCGAGTGTACAGTGGTCAAATTATGACGCGATATACNT	1B	50022539	Imputation	yes	.	.	.	.	.	.
AVRIG15371	.	scaffold91643_1728369	v1.0	Triticum aestivum	[A/G]	TACGTGCTCCACAGCAGCACCAATATACGACTACGTACTACACGAGTACT[A/G]GTGTCTCAGTGTACTTGCGCAAAATTCGTGCACCTTAATTATAATTGGNC	1B	50023159	Imputation	yes	.	.	.	.	.	.
AVRIG15372	.	scaffold91643_1860240	v1.0	Triticum aestivum	[T/C]	CTGGGAAATTCCTGCCATGAGTATCTTGAAATTCAAGTTTGGGACAACAA[T/C]ATCCATATGTTAGAATCATCCTTGCATGCATTATCCAAACAACAAAAGNG	1B	50155030	Imputation	yes	.	.	.	.	.	.
AVRIG15373	.	scaffold91643_1888793	v1.0	Triticum aestivum	[A/G]	ANGCAGAGACGAACCTCAACCACAGGCTGTCACAAACTGATACCATATAT[T/C]CTTATGCTACTGAATAGTATTATCAATCCATTACGCACAACATAATAACC	1B	50183583	Imputation	yes	.	.	.	.	.	.
AVRIG15374	.	scaffold91643_2044420	v1.0	Triticum aestivum	[T/C]	TNGACTGTCCAACAAGGACAACAAAGGCATCGTAGTGTAGCATGCCAAAT[A/G]AATGCCCCAGCAGTGGCTGCCTGCACAGCTAATTTTTTTTTAAATAATAC	1B	50339210	Imputation	yes	.	.	.	.	.	.
AVRIG15375	.	scaffold91643_2045164	v1.0	Triticum aestivum	[A/G]	GNACGTACAAGCTACAGCCGAGTACTTTCCGGCCTGTCAAGCGTATACGG[T/C]AAAATGTATTGCTAGCGTAAAAGCTAGCCCTCTCATCGATTAGTATACAA	1B	50339954	Imputation	yes	.	.	.	.	.	.
AVRIG15376	.	scaffold91643_2045215	v1.0	Triticum aestivum	[T/C]	AAAATGTATTGCTAGCGTAAAAGCTAGCCCTCTCATCGATTAGTATACAA[T/C]AACTGCATGCACACACGCACAGGAAAGTAGCTAGATCGATTAATACATNA	1B	50340005	Imputation	yes	.	.	.	.	.	.
AVRIG15377	.	scaffold91643_2481562	v1.0	Triticum aestivum	[A/G]	CTGACGTTGGCAGTCACCCCTACACAGAGTGGTGGAGAGCGTCGGCGAAG[A/G]CGTGGAAGACCTTGCGCCGGGAGACCACGTCGTCCCCATCTTCAATGGNG	1B	50776352	Imputation	yes	.	.	.	.	.	.
AVRIG15378	.	scaffold127997_751933	v1.0	Triticum aestivum	[A/G]	CTCAACACCCCAATACAGCAGCGGGCATTTACGAAACTGGTGGGTCTTCA[A/G]TTTCGAATCCAGTATAAAGCAGGAGCAACAAATCGGGCAGCGGATGCTNT	1B	51990667	Imputation	yes	.	.	.	.	.	.
AVRIG15379	.	scaffold127997_751074	v1.0	Triticum aestivum	[A/G]	AACTCGACCTCAGGGCAGGTTACCATCAAATCCGATTGGTGGAGGAAGAC[A/G]AGGAGAAGACATCATTTAGAACTCACATGGGCCACTTCCAATTTCGGGNG	1B	51991526	Imputation	yes	.	.	.	.	.	.
AVRIG15380	.	scaffold127997_186995	v1.0	Triticum aestivum	[T/C]	GNTGAGAGTGTTTTCAGTATATTCATTTGTTGGCCCGTGACAACGCACAG[A/G]CAGTCTACTAGTGTGTATAAGTAGTGAAGTACACACCCTACCCCTTTTGT	1B	52555605	Imputation	yes	.	.	.	.	.	.
AVRIG15381	.	scaffold108703_1866664	v1.0	Triticum aestivum	[A/C]	ANGAGGATGCACTTGACCCTGTCTTCCATATCTGCACATCAAAGGCAATC[T/G]CTCAGTGTTCAACCAAAAATATAGTAGCGTTAAACAGGTACTTGGTTACA	1B	52904403	Imputation	yes	.	.	.	.	.	.
AVRIG15382	.	scaffold108703_1866574	v1.0	Triticum aestivum	[A/G]	GNTTCTTCCACGGAGCTGATCACCTCTGGTCGCCTCTTGTAATACATTTC[T/C]GCCCTCTTTGCAAAAGAATCTGCTTCCTCTCCCAGGAGTAAGAGGATGCA	1B	52904493	Imputation	yes	.	.	.	.	.	.
AVRIG15383	.	scaffold108703_1860222	v1.0	Triticum aestivum	[A/T]	TAGTAGAATGAACAAGTGCTTAGTTTTGAACTAAGACGGTAATGAAGGTGAGGATCCATCCGAGCCGTTCATTTCCACTTTAGACAATCTGGGCCGTTGT[A/T]TGTCTGAACCTCGCTTCTTCTTCAGTTTCGTCGACGCCGCTTCAGTCANCTTCGGACGAGCAGTGGCTTGGGTCCTGACACCTATTGCGAGCCCACGACG	1B	52910845	Imputation	yes	.	.	.	.	.	.
AVRIG15384	.	scaffold108703_654973	v1.0	Triticum aestivum	[T/C]	TNAGCTCCGCATATTCCAGACCAAAGCTCAAGTTTGATCAGTTCTGCAGA[A/G]CCTGATAGTTGTATTTCATACTACACTACTCCCTCCGTCTATACTAGAAG	1B	54116094	Imputation	yes	.	.	.	.	.	.
AVRIG15385	.	scaffold108702_664442	v1.0	Triticum aestivum	[A/G]	GTGTTTTCTTATCCATTCCCGACCTGATAAATAGCACCTCAATTGAAGCA[A/G]TGTTCAGTCTTTGCAGTCCATTCCAGAGATTGGATTGACCCTCAAGTANG	1B	55435608	Imputation	yes	.	.	.	.	.	.
AVRIG15386	.	scaffold108702_664681	v1.0	Triticum aestivum	[T/G]	GNAAATCTCTCCGTCTTTCGAAAGTTTCTTGAGTTTGCACTTGGAAATAA[A/C]TATTAGTGTGATGCCAAACATATACATGAAAAAACCGCTGCACAGTTGAA	1B	55435847	Imputation	yes	.	.	.	.	.	.
AVRIG15387	.	scaffold108702_666019	v1.0	Triticum aestivum	[A/C]	ANTCATGTCTAAAAGTCGGATCTATTTTGCAAGCTGGCCTATCAACAATA[T/G]CATGGAATGTAAGCTGACTTGCATGAGCCAAAGCCAAACTATCAAAATGG	1B	55437185	Imputation	yes	.	.	.	.	.	.
AVRIG15388	.	scaffold108702_666334	v1.0	Triticum aestivum	[T/C]	ANATCTTTAGTCAAAGTTTGACACAAACTACAAAGGCGACCTATAAACCA[A/G]GACAGAGGTAGTAATGCATAAATTCTGACACTGGCCATTATCGAAGAAAA	1B	55437500	Imputation	yes	.	.	.	.	.	.
AVRIG15389	.	scaffold108702_1183958	v1.0	Triticum aestivum	[A/G]	ANGTAACTTGGTAATTCTTTGAGAACGAGTTTTTTTGGTATGCTCCTCTC[T/C]ACCTATCCTTCCATGTTGGTTTATAGATGACGAGTGTGCACAGAATTCCC	1B	55955124	Imputation	yes	.	.	.	.	.	.
AVRIG15390	.	scaffold108702_1542099	v1.0	Triticum aestivum	[A/C]	AGAGCCAAGTGCAGCAGAGCAAGCACAAGATACCAGTGCTGCAGAGCAGA[A/C]CGTGCAGAGCAATTCACCGGCATTAACTGTTCAAGATCTTGTTCATCGNA	1B	56313265	Imputation	yes	.	.	.	.	.	.
AVRIG15391	.	scaffold108702_1544268	v1.0	Triticum aestivum	[A/G]	TNACCGACTGATTGTAACAATTATCCTAATTATGTCCTGCATTTCGAATA[T/C]AATTTTTAGTCCAATTCCCCTGTTCCTTCATCCATAATCCCCATACTGAG	1B	56315434	Imputation	yes	.	.	.	.	.	.
AVRIG15392	.	scaffold108702_1728141	v1.0	Triticum aestivum	[A/G]	ANCTCAACTATAAAAGTAGGCAATTTGGTTTTGTTCTGGAAGGAGAGCTT[T/C]CGCAAGCAATAACAGAACTGTGCTTTCGAGGAGTTAGTCTCATATACAGC	1B	56499307	Imputation	yes	.	.	.	.	.	.
AVRIG15393	.	scaffold108702_2108595	v1.0	Triticum aestivum	[A/C]	TCCACAAAATCGCCCTGTCAAGATGTGAACATCGTGCGGATTATAAGTTC[A/C]TAGAACAGAGCATCATGTGGAGGTAAACTATGTGATATGGTGGTGGTGNT	1B	56879761	Imputation	yes	.	.	.	.	.	.
AVRIG15394	.	scaffold108702_2114335	v1.0	Triticum aestivum	[T/G]	ANCAATCTGTTCAAGCAATTTAGTTGCATGTACTATCTTACCACAAACTT[A/C]TTCAGCATAACCCTTTCATCATTTTTTTTGACGGGTAACCCTTCCATCGC	1B	56885501	Imputation	yes	.	.	.	.	.	.
AVRIG15395	.	scaffold108702_2117448	v1.0	Triticum aestivum	[A/C]	TNCTGCGAATCAAAGAGGCCCATATATGCTTAACTGATCCTTGTTCGTAG[T/G]TCAAATACCCTTATTTTCCTTTTAGATCAATTTAACTAGAAAGAATCTGC	1B	56888614	Imputation	yes	.	.	.	.	.	.
AVRIG15396	.	scaffold108702_2227390	v1.0	Triticum aestivum	[A/C]	CNGAATTTCTCGAGAAAGCGCAAGATCTCTTGGTGAGAAACGTTGCATGA[T/G]TTGTAAGTGTACTACATATAATAATGTGCATCGTGACTGATAATATGGTT	1B	56998556	Imputation	yes	.	.	.	.	.	.
AVRIG15397	.	scaffold73091_718210	v1.0	Triticum aestivum	[A/G]	ANAGTAGTGATAAGTTCAAATGTTCAATAGCCGACGGTGGTATATGAGTG[T/C]GCAACACTTGAAATTCCGTGAAATGGTTACAGAGTTATCCTAATCTGCTA	1B	57379798	Imputation	yes	.	.	.	.	.	.
AVRIG15398	.	scaffold73091_483142	v1.0	Triticum aestivum	[A/G]	AACAAAAATAGTAAAAGGTTTTCAGTTTTAAAATAAGAAAAACTCCTACA[A/G]GATTCAACGGTCAGCCAACAAGATTTAGGCCACCCGAGAACGGCATGGNC	1B	57614866	Imputation	yes	.	.	.	.	.	.
AVRIG15399	.	scaffold73091_453585	v1.0	Triticum aestivum	[T/C]	CNTTGTCCTTTGTAATAGACCAGCGCTGAGGTTGAGGGCTGCCACCTGCC[A/G]ATTAGCGAGTTGAGCAGAAGATTTGTCACTCGCCATGTCGTATAAATCAT	1B	57644423	Imputation	yes	.	.	.	.	.	.
AVRIG15400	.	scaffold73091_410828	v1.0	Triticum aestivum	[A/G]	ANCATTATACAGATTTGTTGTAACCATCTGAATTGAGGGCTGCCGCCTGC[T/C]GATTACGGAGTTGAGCAGAAGATTTTGTCACGCCCCATGTCGTATAAATC	1B	57687180	Imputation	yes	.	.	.	.	.	.
AVRIG15401	.	scaffold73091_409628	v1.0	Triticum aestivum	[T/C]	ANCAGAGGCCGAAAACACACCCTAACATCTCTCCCGATCCGCTCCCCCTC[A/G]CGTTCGTCTCACCGTACCAACCGCGTGAGCCCTCGAGCTACAGTTCCCGC	1B	57688380	Imputation	yes	.	.	.	.	.	.
AVRIG15402	.	scaffold73091_386315	v1.0	Triticum aestivum	[T/C]	TNGAAAAAAAAGCAGTGGGTTGTATCATAATTAAATCTAGTGTGATTTAA[A/G]ACCCGCTTAAAATCCACTAGTGCATGGTGCACCATAGGGAATTCTCGTGT	1B	57711693	Imputation	yes	.	.	.	.	.	.
AVRIG15403	.	scaffold73091_325811	v1.0	Triticum aestivum	[A/C]	ANCCAGCAGTGGAGAGTCAAGCGCAGGATCGAATCCACCGAATCGGACAA[T/G]TCAAGCTAATTAGGTAATTTGCTATATATGCTAATTAAAATGGACACTCC	1B	57772197	Imputation	yes	.	.	.	.	.	.
AVRIG15404	.	scaffold73091_324829	v1.0	Triticum aestivum	[T/C]	TNTTATGCATAGTGTTAACATTGAAAGTTCTAGAAACTGTTTTGCCTTCA[A/G]TATCTTGGCAAGAGCTGGTGGTAACCAGCTGTTTATCTTGAGACACTTAT	1B	57773179	Imputation	yes	.	.	.	.	.	.
AVRIG15405	.	scaffold73091_322696	v1.0	Triticum aestivum	[T/C]	TAAGTAAGATCTGCCTCTACTTGTAATATATGATGATTGACCAACTAATT[T/C]GATTAACTAATTTGTTGGACATTATCGTTCGGAACAGTTATTATGTATNG	1B	57775312	Imputation	yes	.	.	.	.	.	.
AVRIG15406	.	scaffold73091_315381	v1.0	Triticum aestivum	[A/C]	TGAAAGAAAAAGTTGACACTTATGAGAAAATAATACAGAAACAAAGACTT[A/C]AAAAAAGACAAAAGAGTTTGGCTACACGAATCTATTGTTACTAGTAATNA	1B	57782627	Imputation	yes	.	.	.	.	.	.
AVRIG15407	.	scaffold77575_227860	v1.0	Triticum aestivum	[T/C]	TNAGGAACAGGAAGAGGGAGACCAACGGGTATGGTGGAGGCACACTCCTC[A/G]CTGTATATATGTGAGTTCCTGAAGTGGGGAGGCGTAAACACAGCGAACCG	1B	58325967	Imputation	yes	.	.	.	.	.	.
AVRIG15408	.	scaffold77575_441918	v1.0	Triticum aestivum	[T/G]	AAATTCAAGGAATACGAGTGCTAGAAAGTGGTGGGTTAGTAAGTTGATTT[T/G]TTACTAGTGAAATAAAATGAAATTGCCGGTTCGAATGGGATAAATTGANT	1B	58540025	Imputation	yes	.	.	.	.	.	.
AVRIG15409	.	scaffold77575_442042	v1.0	Triticum aestivum	[T/C]	ATTTTTCTATCATTCATTTCTGATAAGTGTCAAAATTTTCATTTCAGTGT[T/C]AGTAGGCTGATGCGAAGACATGGACCTTCGCAAGGAAGTTAACGCCGCNA	1B	58540149	Imputation	yes	.	.	.	.	.	.
AVRIG15410	.	scaffold77575_446719	v1.0	Triticum aestivum	[T/C]	TTGGCCGCCTTCTCCCAGACTTTGCCCTCGGCGTTCCTTTTCTTGTCCTC[T/C]GCCGACATCCTCGACGCGGCGGCCACCTTGCTGATCCGCTTCATCTCGNC	1B	58544826	Imputation	yes	.	.	.	.	.	.
AVRIG15411	.	scaffold58438-2_282004	v1.0	Triticum aestivum	[A/G]	GNCTTGGATAGTTCAGTTCAGATAGGAGCAATGGTTCTCGGGAAACACAG[T/C]ACAGATAAGCCGAAACTAACAAGCACAAAGTCTATCAAACTGGGTGATAG	1B	58878032	Imputation	yes	.	.	.	.	.	.
AVRIG15412	.	scaffold58438-2_285349	v1.0	Triticum aestivum	[T/C]	CNATGTTGCAACCGTGAGCATCTCGTTCATACCGTCGGATATCATGCCCT[A/G]AAAAAGTTGGAGGATGTTATCTGCATGGGTGGACCCCTCCGATGTGAATA	1B	58881377	Imputation	yes	.	.	.	.	.	.
AVRIG15413	.	scaffold58438-2_285978	v1.0	Triticum aestivum	[T/C]	GNATAACCAACACTACATGGTTAGACTCCTCCGTTAAGACATGTTCCACG[A/G]TGGTCTTTGGGAATAGAGCCAAGAAACCGTTATTGCATGTAGCCCTATCC	1B	58882006	Imputation	yes	.	.	.	.	.	.
AVRIG15414	.	scaffold58438-2_864051	v1.0	Triticum aestivum	[T/C]	TATTGCTGTCAAGAAGCTTTTCCAAACATTTGCAACAATTGATTCCAGAG[T/C]ATTTGAAGACGAACTTTTTACCGCAAGGAGGGTTGGTCATCACAAGAANA	1B	59460079	Imputation	yes	.	.	.	.	.	.
AVRIG15415	.	scaffold58438-2_864078	v1.0	Triticum aestivum	[A/C]	ANTTGCAACAATTGATTCCAGAGCATTTGAAGACGAACTTTTTACCGCAA[T/G]GAGGGTTGGTCATCACAAGAACATAGTGCGAACCATAGGCTACTGTAGTC	1B	59460106	Imputation	yes	.	.	.	.	.	.
AVRIG15416	.	scaffold58438-2_871640	v1.0	Triticum aestivum	[T/C]	CNCAAAATCCGTATTTTTTCAGATGAATGGACCATTGTACGTAGGATCTC[A/G]CTGCTATCGGTTTATAATTACCTTTCTGTTCACCATGCAATGTTTACATT	1B	59467668	Imputation	yes	.	.	.	.	.	.
AVRIG15417	.	scaffold58438-2_871848	v1.0	Triticum aestivum	[A/G]	ACCTGCCACCGGACTTCCTGTATTCAAAGGGTACTGACCTCAAATATCTA[A/G]CTACGGTGGACATATACAGCTTGGGTCTTATAATTTTAGAGATCGCAGNA	1B	59467876	Imputation	yes	.	.	.	.	.	.
AVRIG15418	.	scaffold41544_364367	v1.0	Triticum aestivum	[A/G]	AAGCATGGTGTTCATGCTCATTGACTGAACTTTTCAGATGAACACACACA[A/G]GTTACCTGCTGGTGATGCTCATGCGCCTTGTGCTTGGCCGTTGCAGGTNC	1B	59602738	Imputation	yes	.	.	.	.	.	.
AVRIG15419	.	scaffold56536_307727	v1.0	Triticum aestivum	[A/G]	TNCACTATTCTTAGCAAATAAAACTGTCAAATTCATGAAGCAAATAAACA[T/C]AGTGGACACTTTCAGAAGCATGCATAAAGCATATACTAAAGTAGATAGAA	1B	60062872	Imputation	yes	.	.	.	.	.	.
AVRIG15420	.	scaffold2823_5992352	v1.0	Triticum aestivum	[T/C]	TCCATTCCCAAATCGAGCCTGGCATCTTCATCTCCCTCACCCTCCTTCTC[T/C]ACCTTCGGCCGCCGCCATGGCCAGGCCGGCATGGTGGTGCGCCCCCGTNG	1B	60860265	Imputation	yes	.	.	.	.	.	.
AVRIG15421	.	scaffold2823_5329517	v1.0	Triticum aestivum	[T/C]	TATCTTATTCTTGGACGGACGAGTATACTGAAAGGAGTGGAGTTGATTAA[T/C]CAGGGCTACATTTGGAGAATTGGAGACGGAACAAAGGTGAACATTTGGNC	1B	61523100	Imputation	yes	.	.	.	.	.	.
AVRIG15422	.	scaffold2823_5184474	v1.0	Triticum aestivum	[A/G]	CNCTTGCGACTCATCTCAGCCATGAGCTTCTCGGCGTCCTCCCACCGCTC[T/C]GCGGTGCACAGGCCCTTCAGCACAATGTTGTAGCTGACCGTGTTTGGCTC	1B	61668143	Imputation	yes	.	.	.	.	.	.
AVRIG15423	.	scaffold2823_4956548	v1.0	Triticum aestivum	[T/C]	TNAGTATAAAATACATATCTAATGCTAGTATTTGTATAAGAAAGATGAAC[A/G]GTGCATAATATTAATTACTAGTATGTATGCTCAGCAGCTTTGCATTCCAG	1B	61896069	Imputation	yes	.	.	.	.	.	.
AVRIG15424	.	scaffold2823_3798041	v1.0	Triticum aestivum	[A/G]	ACAAACCTCTATACTGCACATGATATATTGAGTTTGTCTAAAAAAAACAT[A/G]ATATATTGAGAGTGATGGCAATCATAATAATAGCATGAACTAGTAAGGNA	1B	63054576	Imputation	yes	.	.	.	.	.	.
AVRIG15425	.	scaffold2823_3797876	v1.0	Triticum aestivum	[T/C]	TAGGATTAGCGCGGTGCGCTCACGGGAAGCACACCACCGCCGCCATCTCC[T/C]TGCTATCTCCGGCCACTACTTCGCCATGGCCGGAACCGGCTCGAGCTCNT	1B	63054741	Imputation	yes	.	.	.	.	.	.
AVRIG15426	.	scaffold2823_3663008	v1.0	Triticum aestivum	[A/G]	TAATGTCTTCATAATATTTCAATGCACCAAACAGCTATTATAAGAAAGAA[A/G]AAAACTACCAACCTCTTGTAATTGTGAAAGAGTTATACTCATCAAGTANA	1B	63189609	Imputation	yes	.	.	.	.	.	.
AVRIG15427	.	scaffold2823_3662710	v1.0	Triticum aestivum	[A/C]	TGCAACCAATTTCCAAATTAAATCACAGACAAGTAACAGGCATGAAAATC[A/C]AATCAAGTGTGATCGACAGTGCAATAGACAGTTGGTGGTTACATACATNT	1B	63189907	Imputation	yes	.	.	.	.	.	.
AVRIG15428	.	scaffold2823_2897257	v1.0	Triticum aestivum	[T/C]	TNAGACAAATCCCCGAGATCGATCATGGAGAACTCGCGATGGAGCTGGTC[A/G]GTGATGTGCTGGAGAAGCCCGGCGCTGGCGGTGAGGATGATGTCGTCGAC	1B	63955360	Imputation	yes	.	.	.	.	.	.
AVRIG15429	.	scaffold2823_1498108	v1.0	Triticum aestivum	[T/C]	ANAAGTGCCTTTTCGGTAAAACTTCACATTTTTGGGACAAAATTCATCAG[A/G]TTAGACCCTTATTTATTGATAGGATTGCAAAAACGTAGAAATGGGAAAGC	1B	65354509	Imputation	yes	.	.	.	.	.	.
AVRIG15430	.	scaffold2823_963256	v1.0	Triticum aestivum	[A/G]	CNTGGCAATTCTGATGAACCCAGGTGGTAGGATTGGAACTCTTTTCTTTA[T/C]GGCCTTTGTGGCGTGCTCCTCGTGACTTGTGGTTCAATCACGGTAAACGG	1B	65889361	Imputation	yes	.	.	.	.	.	.
AVRIG15431	.	scaffold2823_528196	v1.0	Triticum aestivum	[A/G]	AAGAGAAAGCTCGTACTACTAGCATAACTGAAGATATATCTAAAGTTCCA[A/G]ACGATGGTTTAAAGGATGCTTGCCTAAAGAAAAAGGAAATTCCAAAGANA	1B	66324421	Imputation	yes	.	.	.	.	.	.
AVRIG15432	.	scaffold19664_2259851	v1.0	Triticum aestivum	[T/C]	GNGAAGTTGCTCTACCGTAGTGGCTCTCAACCCGCAACTATCCCTTGCTC[A/G]GACGCCTCGAGTTCGATCCCTGTATTCTCTAGCTAGAATTTTTCATAGGT	1B	66941133	Imputation	yes	.	.	.	.	.	.
AVRIG15433	.	scaffold19664_2152760	v1.0	Triticum aestivum	[T/C]	ANCTGCCTCATGGCGGCCTCCGGCGGGCTCATTTCGGTTACGACATCAGT[A/G]TTACAGGTCAGTCAGCGCTGGGATGAACTTCTTCTGCTCTGTTGGTTAGT	1B	67048224	Imputation	yes	.	.	.	.	.	.
AVRIG15434	.	scaffold19664_1758569	v1.0	Triticum aestivum	[T/C]	CGTATTCAAGAAAAAAATGATCATATATTTTATTCTAGATACATCACTTT[T/C]TAAAGGGGAAGCATAAAGTGCCAATTAGCTCATTAACACCTAACGTGGNC	1B	67442415	Imputation	yes	.	.	.	.	.	.
AVRIG15435	.	scaffold19664_1130063	v1.0	Triticum aestivum	[T/G]	TNTTGCCACACATGGCATCGATCATCCTCACACTGCAGAAAAGGCACAGT[A/C]AAATTCTCAAAAAGGGATGGCAGCACAAAAACTGAATTAAGTTGACAAAC	1B	68070921	Imputation	yes	.	.	.	.	.	.
AVRIG15436	.	scaffold19664_1121065	v1.0	Triticum aestivum	[A/G]	GATTCCAAATCTTGCATACGTCACGACAAATATTTGGTTGTCAAATATTG[A/G]TTGCGCAAGATTGGCAAGAAAAAGCATTGGAAGTGGGCAAAGGGCATGNC	1B	68079919	Imputation	yes	.	.	.	.	.	.
AVRIG15437	.	scaffold19664_952442	v1.0	Triticum aestivum	[A/G]	TNTTCCCAGCTATAACTACAACATTTACAATGCGATACTTGGGGCTACCG[T/C]TTACGTTTACATGGTGCATGGAGTACTTTCATTTCCTGATTGGAAAAATC	1B	68248542	Imputation	yes	.	.	.	.	.	.
AVRIG15438	.	scaffold19664_458863	v1.0	Triticum aestivum	[A/G]	ANACTAATCCATGAGTGTTGTGGTATCGCGTAACAAATAACCACGAGGTT[T/C]GATTACACGACGGATGACAAATACACCAATGCAACGAAACTGCTCATTTT	1B	68742121	Imputation	yes	.	.	.	.	.	.
AVRIG15439	.	scaffold145719_3758162	v1.0	Triticum aestivum	[A/G]	GGAACATATGTATATATAAATATAGTAGTTGCGCAAACGAAGTGATTTCT[A/G]GACAGCTGAAAAGGATATCCTCCGAGCTCCTGCAACTTCGTCGTCTCTNT	1B	69563511	Imputation	yes	.	.	.	.	.	.
AVRIG15440	.	scaffold145719_3757976	v1.0	Triticum aestivum	[T/C]	TNGTTTACAAAGTTTTCTGGCTAGTTTGTCTCCTCCACCGCCATGTTGTT[A/G]GTTCCGCAGCCAGGGCACATGTAGCGCTTCTGCAGCTCCTCAGTGAGTGA	1B	69563697	Imputation	yes	.	.	.	.	.	.
AVRIG15441	.	scaffold145719_3756633	v1.0	Triticum aestivum	[T/C]	AGTGATATCAGAAGAGAAAATTAACTTCAATGCTACTCGTAGTTTCCCAG[T/C]TTCTAAAGTTTATTACATTGCTTATCTATGCGAACTTAAAAAATGTTANC	1B	69565040	Imputation	yes	.	.	.	.	.	.
AVRIG15442	.	scaffold145719_3415392	v1.0	Triticum aestivum	[T/C]	TNCTACAAGACATCCAATTTGCTTTGGTAACACCTGAAATTGATCTAGTT[A/G]TTTTCAAATGCAAACATGGCAAAGAGATTACCTCCAATGCATCAATTTCC	1B	69906281	Imputation	yes	.	.	.	.	.	.
AVRIG15443	.	scaffold145719_3005530	v1.0	Triticum aestivum	[T/C]	GNCTGATACATCGTGTATCTAAAGATCATAATCGCAATATCCAAATATTA[A/G]GATGGATCTTAATGAAAAGCAGAATAAAAATTCAGTGATGGCATAAATAG	1B	70316143	Imputation	yes	.	.	.	.	.	.
AVRIG15444	.	scaffold145719_2994171	v1.0	Triticum aestivum	[T/C]	TNGTCACAAATAATCCATAGGATTCAACCCGTTTAACTTGACCATCAACG[A/G]TGTCCCCAACATGTAGGTCACTGTAGCTAATGTCATCCAACTTCTGTGAT	1B	70327502	Imputation	yes	.	.	.	.	.	.
AVRIG15445	.	scaffold145719_1698334	v1.0	Triticum aestivum	[T/C]	CATATAAAGAATCACGTTTGAAGGATATCAAAAGCTTGTAGCTTGGAAAT[T/C]GAAAACAAGACAAGACACATGAGACTTGTAGGACATATATTTCTCAAANA	1B	71623339	Imputation	yes	.	.	.	.	.	.
AVRIG15446	.	scaffold145719_1255104	v1.0	Triticum aestivum	[T/G]	CNCATAGGACCTACAAGGGTGTGAATTATGACCTATATTTTCTGTCACGA[A/C]GCACAATAATACAGGAAAATGGCCAGTCATCGAGCTCTTTCTAGTTGAGT	1B	72066569	Imputation	yes	.	.	.	.	.	.
AVRIG15447	.	scaffold145719_314782	v1.0	Triticum aestivum	[T/G]	GNTAACTTGCGGGCCTAAGACTGCCTGTTGGGCCTGCGGCGGCCATAGAC[A/C]TGGCCGGTCATAACAATTAGGCACATGGTAGATTACTCTTGGATAAGCAA	1B	73006891	Imputation	yes	.	.	.	.	.	.
AVRIG15448	.	scaffold48144_1333493	v1.0	Triticum aestivum	[A/C]	TNAGGAAAATACTTAGCACGGAGAACTTGATAGATTTGGCTTTCTGGATT[T/G]CCAGCAAGTCTCCAGGCAGCCTCAAGAAGGAGACCTTGATTCATAGCCAA	1B	73728962	Imputation	yes	.	.	.	.	.	.
AVRIG15449	.	scaffold48144_829678	v1.0	Triticum aestivum	[A/G]	CGCTTTGCTGATAACTCAAAGTAAATGCAGGCCTGATACAGGAAACACCG[A/G]CCATGTCCGAGAAATGGGCGACATTTTCCTTGCTGCCACTTTCTCCAGNT	1B	74232777	Imputation	yes	.	.	.	.	.	.
AVRIG15450	.	scaffold48144_819224	v1.0	Triticum aestivum	[A/G]	CNGGGCGTCACCATCACAAACGTTCTGGCACCCATCCCACCTCCTCCTCA[T/C]TGCCTCCTCCCCTCACATATCCTCATTTCTCAACGACGATGTCGACACGC	1B	74243231	Imputation	yes	.	.	.	.	.	.
AVRIG15451	.	scaffold48144_813929	v1.0	Triticum aestivum	[A/G]	ATGTACGAGCATTTGTGTCTGTACAGTGTTAAAAAAATACAAATCTAATG[A/G]ATGTGCGTATGTACGAGCGTCTGTGTGTTAAAAAAATACCGACCTAACNG	1B	74248526	Imputation	yes	.	.	.	.	.	.
AVRIG15452	.	scaffold48144_337934	v1.0	Triticum aestivum	[T/C]	TACGCGCATTCATGTCGGTGTAGCGCTGAATGCACTATAAGAAATTTGTC[T/C]GTTGTTGACCCTCCATTTTGGTCACTGAATCGTCATTATTTATGTTTTNT	1B	74724521	Imputation	yes	.	.	.	.	.	.
AVRIG15453	.	scaffold129347_2483637	v1.0	Triticum aestivum	[A/G]	CNAAATGCCAATATTCATGTGTCCCTTTGCTGAGAGCCTGAGCTCGTCAT[T/C]TGTCTGTCTTGGACATGAGCTTCATTGTAGTATATCAGGATACTTCCATG	1B	77546191	Imputation	yes	.	.	.	.	.	.
AVRIG15454	.	scaffold129347_2484184	v1.0	Triticum aestivum	[T/C]	AATTTTGTTGTTGTAGCTATGATTTTGCGTGAGACTGATTATCTTTACTC[T/C]AAATGTCTGAGTTGATAGAATTGCGTTCATGTTTTTTTTTCGTCTGATNT	1B	77546738	Imputation	yes	.	.	.	.	.	.
AVRIG15455	.	scaffold23617_270996	v1.0	Triticum aestivum	[A/G]	ANACAGGGTATACAGGTAAGCTCCTAGATTGTTTGATTAATTGTCTTCCC[T/C]CATGAACTTTTGGAAACAAAACCATTGAACTGAATTCCTGCCTACTAATT	1B	80922689	Imputation	yes	.	.	.	.	.	.
AVRIG15456	.	scaffold26736_870128	v1.0	Triticum aestivum	[T/C]	TNTAGATGTTGGAGTGTATGTGACCTACACAAAGAAAAATGAAAAGCAAT[A/G]AGCAGGAGAATCACAACATTGCAAACAGAAATAAAAAATGCAGAGGTCCA	1B	84367802	Imputation	yes	.	.	.	.	.	.
AVRIG15457	.	scaffold26736_869952	v1.0	Triticum aestivum	[A/G]	ANACACTTGTAGTAATAGGAAAGGGGAAAGAATAGGAAGGCTGATACAAT[T/C]TGAGTAGTTATATCACATCTAATATGAAGTTCAGTGACAAAAATCAAGCA	1B	84367978	Imputation	yes	.	.	.	.	.	.
AVRIG15458	.	scaffold36124_173743	v1.0	Triticum aestivum	[A/G]	ATAAATCCGATTAATTTAGTCCAGAAACAAGAGTAGAGAATGAAAGAGCA[A/G]AAGAATCCATCTCACCCGACGGAGTCGAGGACATCCCTGGAGATCTTCNT	1B	85443107	Imputation	yes	.	.	.	.	.	.
AVRIG15459	.	scaffold36124_1506169	v1.0	Triticum aestivum	[T/G]	GACTGGAGCTCACCCGCTGCGGCGTGATGCGACGAACCGCACCAAAGAAC[T/G]CCTTTATTGACATGACGATATCCCCCATTCAATCTACAATTCTGCTACNT	1B	86775533	Imputation	yes	.	.	.	.	.	.
AVRIG15460	.	scaffold36124_1506505	v1.0	Triticum aestivum	[A/G]	ATTAACTACCGAAACTATTTCATATGAACCTAATATGATTTTGCCTTAGA[A/G]ATTGGATGCGTTTATTCCCGCTACTAATCGAAGGGGTGTTCTCATGCCNG	1B	86775869	Imputation	yes	.	.	.	.	.	.
AVRIG15461	.	scaffold36124_1907983	v1.0	Triticum aestivum	[A/G]	AGTTCTCCATGGCCTATGACTGGTGGGCTCGTTGCTCACGTCTATTGGCC[A/G]GGTGAGACATTTTGACGTGCGAGCCAATCCTCCCCTCACACGCGGCACNC	1B	87177347	Imputation	yes	.	.	.	.	.	.
AVRIG15462	.	scaffold84775_244122	v1.0	Triticum aestivum	[T/C]	CNACCATACCATAAAAATAAGCAGGAATTGAACACGTGAATGAATGAAAA[A/G]GTAAACTGACGTTTTTGGCCTTCGCCCTTCGGTCTTGACGCAATTTTGTT	1B	87971809	Imputation	yes	.	.	.	.	.	.
AVRIG15463	.	scaffold84775_1026797	v1.0	Triticum aestivum	[A/G]	ATCGCGATCCAAATTTTTTACTTGTTCATATCATTTTATAAGCACCTCCT[A/G]TAAAAAGTCTCCAACAGAAAGTAATGTTACTGATGGTTAGGTAAACATNA	1B	88754484	Imputation	yes	.	.	.	.	.	.
AVRIG15464	.	scaffold84775_1026954	v1.0	Triticum aestivum	[T/C]	ANAACTTTAAAATAACCTGGTTTAATCAGCCGTATCTCCTTGAACATTTC[A/G]CAGCTCCACACGAGTGCCTCCCCTCCTTCACCATGAAAGATACTCCCTCC	1B	88754641	Imputation	yes	.	.	.	.	.	.
AVRIG15465	.	scaffold84775_1029353	v1.0	Triticum aestivum	[T/C]	CNCATGGAACAATTACATGATGGGTGCCATCGTCTTCTCAAGGATGTTCT[A/G]TTGGTCGTCCCTCAAGTCTGCCTTGCACACCAATCACAGACGCCTTCAAC	1B	88757040	Imputation	yes	.	.	.	.	.	.
AVRIG15466	.	scaffold37274_961	v1.0	Triticum aestivum	[A/G]	GNAATACCATCGTAACACTTTTTTGTCCCCGTTTGTAACATCCAGTCGTG[T/C]CGCTTGTAGCAAAAAACCACGCCGACGTCACTCGGCTGAGACTTTGTTAA	1B	90395734	Imputation	yes	.	.	.	.	.	.
AVRIG15467	.	scaffold37274_18534	v1.0	Triticum aestivum	[T/C]	ANACAGTTTGCCTCTTAACTAAACTGTCTCTAGTGAGCATGTCGTCCCTC[A/G]TCGGTTGTAGGACACGTCATATCACCGGTTGCAACATCCTTCATTGACGG	1B	90413307	Imputation	yes	.	.	.	.	.	.
AVRIG15468	.	scaffold37274_26972	v1.0	Triticum aestivum	[A/G]	TNAGTACTTTGTGGTACTTAAAGAGACATCATGCCCCATGTACTGTTATC[T/C]GCATCACTTTAGTACTAGCTGTTTTCAGAACTTCGGGTAAACTGAGGTTG	1B	90421745	Imputation	yes	.	.	.	.	.	.
AVRIG15469	.	scaffold86260_340686	v1.0	Triticum aestivum	[T/C]	GNTAATATAGATGTTTGGGCTTGGATTTTGCAGTTACCTAGAGAAGAAAG[A/G]GCCTGAAGCCCAACAATAACAATGGCCCGACGAATACTGTAGACACTATT	1B	90879370	Imputation	yes	.	.	.	.	.	.
AVRIG15470	.	scaffold86260_404523	v1.0	Triticum aestivum	[A/G]	AGGTAACAAATACAAGTAGTAGATAAAATAAAGACAATACCTTCCAACAT[A/G]TGCCATAGAATTTTAGGATTCCTTCTTTTTCATGCGGGAATTTGCTAANC	1B	90943207	Imputation	yes	.	.	.	.	.	.
AVRIG15471	.	scaffold86260_1013723	v1.0	Triticum aestivum	[T/C]	GNTGCAGCTCGTGCACTCATATAATGCTGGAAGTAGTAAAGTTGCAATTT[A/G]TACATAGAGCAACAAAAGCTTGATATGGTACTTGTTAATATGCTATATGT	1B	91552407	Imputation	yes	.	.	.	.	.	.
AVRIG15472	.	scaffold86260_1014906	v1.0	Triticum aestivum	[T/C]	AATAGTGTACGTAATAAAAGTACTCAAAACAGGACAAAATAAAGCGAAAC[T/C]AAACCAAGAATATCGCCTCCCTTTATTAGTAGGTATAGATATAGATACNT	1B	91553590	Imputation	yes	.	.	.	.	.	.
AVRIG15473	.	scaffold9533_3496680	v1.0	Triticum aestivum	[A/G]	ANATCTCATGATGATATGTCGGCTCAGTCACTCGGAGGTGCTCATAGGGG[T/C]AGGGTGTGTGTGCGTTCATATGGGTGAGTGTATGCATGTTTATATGAGCG	1B	91883020	Imputation	yes	.	.	.	.	.	.
AVRIG15474	.	scaffold9533_3494005	v1.0	Triticum aestivum	[T/C]	TNTCTCTCCCCTTTTGGTTCGTTCCGTTCCGTTCCCCCCTCACGGCGCCC[A/G]TGTTCGTGTCTCCTGCCCTGACGTATGTGAGTGTGTGGTTCTTCTGCAGC	1B	91885695	Imputation	yes	.	.	.	.	.	.
AVRIG15475	.	scaffold9533_2526789	v1.0	Triticum aestivum	[T/C]	GGTGTGGGCCCGAAGCCATGGATGGATGTTTTTGGTATGAGGATAGCGGA[T/C]GGCGAGGAGGCACCGAACCGAGCGGCGGGCAAGGACGAAGTGAAGCTGNG	1B	92852911	Imputation	yes	.	.	.	.	.	.
AVRIG15476	.	scaffold9533_2496101	v1.0	Triticum aestivum	[T/G]	TAGCACAACATCTGTAGGAGTATGATTTGTATCGCACACGCAAGCCTCGC[T/G]CTATACGACGTGACGCCGTAGTGGCAAATTTAACAAATTTAACCTACANA	1B	92883599	Imputation	yes	.	.	.	.	.	.
AVRIG15477	.	scaffold9533_2083603	v1.0	Triticum aestivum	[T/C]	CNTGGGGGCTATTCATCCATTTGATTAATAAATCTTTAGTATCTGATATC[A/G]TTCATTCATTCATCCCTCCCTCCCTCCCTTGCTACTAATCACACAACCGC	1B	93296097	Imputation	yes	.	.	.	.	.	.
AVRIG15478	.	scaffold9533_1466318	v1.0	Triticum aestivum	[T/C]	TCTCTCTGGTCGAATTGACTGATCACGTAAGAAAGTGACAATTAGAAGTG[T/C]ACATATGACATTAATTTAAGACACCAAAAGGAGGCTGAGAATAAACCTNT	1B	93913382	Imputation	yes	.	.	.	.	.	.
AVRIG15479	.	scaffold9533_1424236	v1.0	Triticum aestivum	[T/C]	CNTGGTGGAGCAAAGTCGGAGCCGTGCCAAAAAACAAAAAACAACATGCC[A/G]TACCCCGAACATAATACGTCTACGCCTAGCTAACTGGTTCCGCGTATCGC	1B	93955464	Imputation	yes	.	.	.	.	.	.
AVRIG15480	.	scaffold9533_551969	v1.0	Triticum aestivum	[T/C]	CNCTCTGATTCCGGTGATGAGGTATCCTCGCTGTAGATCCTGACTCCCCC[A/G]ATGGAGATAAATCCACCATTCTGCCTCCCTTTGCTTTTAGCCTGCCTCGG	1B	94827731	Imputation	yes	.	.	.	.	.	.
AVRIG15481	.	scaffold9533_399322	v1.0	Triticum aestivum	[T/C]	TNCTACATATCTAAATAGTTTATCCCCACTATCTCTAATCATCTCAACAT[A/G]CAACCATGCCAACTTAACATGCCACCATGCATGGGAAAAGAACCACCGTA	1B	94980378	Imputation	yes	.	.	.	.	.	.
AVRIG15482	.	scaffold9533_89480	v1.0	Triticum aestivum	[T/C]	TNCCAAAACTGGCATCGTTTGATCTCAATCAAATGGCTGAGAGGGCGTTG[A/G]CCAGTTAGCATTACCAAATATTTATCATATATCATGAAAAAAAATATTTA	1B	95290220	Imputation	yes	.	.	.	.	.	.
AVRIG15483	.	scaffold9533_88865	v1.0	Triticum aestivum	[T/G]	TNGTTAGATAGTCTGTCGAAGGTTGTCAATGGAATTAAGCAAGTAGATTG[A/C]TTAATGCACTACATTATTCTAGTCGAAATATCTCCTGCAAATTTTACTAA	1B	95290835	Imputation	yes	.	.	.	.	.	.
AVRIG15484	.	scaffold9533_88675	v1.0	Triticum aestivum	[A/G]	CNGGTTATTACGGAGCAGCTTTACAGCAATCTCCTCTCCATTGGCATGCA[T/C]CCCCTACTCATTTTAATAGAACAAATCCATTCATAAGTCCATATCATTTT	1B	95291025	Imputation	yes	.	.	.	.	.	.
AVRIG15485	.	scaffold9533_88345	v1.0	Triticum aestivum	[A/G]	TNCATCACATTCCTCTGCAAATTTAAACAAAAGTTTCAATGAAATAGAAA[T/C]ATAAACAAACCTTATTTTCTTCACATGCTAAACACTCCATATAGCATACT	1B	95291355	Imputation	yes	.	.	.	.	.	.
AVRIG15486	.	scaffold9533_55613	v1.0	Triticum aestivum	[A/C]	TAAAATAAAATTGCAGTGTTCCTGGATCTACTATTGAAAGGATACTGGAT[A/C]TACTACCAGAGTTGGTTGTATCCCTGTCAGCTAAGTTAGCTTCGAAAANT	1B	95324087	Imputation	yes	.	.	.	.	.	.
AVRIG15487	.	scaffold126702_2917696	v1.0	Triticum aestivum	[A/C]	TNTGGCGGCAGAGCTAGGTGCAATCAGGGTAGTCACTTGCTACTGCTCGC[T/G]CAGGCTATGAACAATCATGGACCAGACGCCTCTAGGTATGTGATGCCTAT	1B	95497772	Imputation	yes	.	.	.	.	.	.
AVRIG15488	.	scaffold126702_2917101	v1.0	Triticum aestivum	[A/G]	CCGAAGGCAGCACCAATTTTGCCAGCCTAAAAGGTAAGAAAATAAAACCA[A/G]TGCACAATATTTGTAGAATAATTGTGGGCTTGTGGCTATTTTCATTTTNT	1B	95498367	Imputation	yes	.	.	.	.	.	.
AVRIG15489	.	scaffold126702_2916216	v1.0	Triticum aestivum	[A/G]	CAATGGATGAAACCATCCAAAAATATAGGAGAGAGATGGTGGGGATGTCA[A/G]TTATATTTATATATTTAGTGTGGTGGTCGAATGGACAAACCCATCCAGNT	1B	95499252	Imputation	yes	.	.	.	.	.	.
AVRIG15490	.	scaffold126702_2753801	v1.0	Triticum aestivum	[A/G]	TNATTTACAGCATTCAAATAAGGAAGAGAAATGGTGCCACAGGATATATA[T/C]TACTTCAGTTACTAAATGTCTCCTGAACAAGTATCACTTTACAATTGGTA	1B	95661667	Imputation	yes	.	.	.	.	.	.
AVRIG15491	.	scaffold126702_2751242	v1.0	Triticum aestivum	[A/C]	ANAGTGAAGTCAAGGCTCTAACTTCGGCTTCAGCACCACTGAGGAAGCCC[T/G]TCAGTGTCTGTAAAAGGAAGGTACTTAAGTTTGGTGGAATCATGATGGTG	1B	95664226	Imputation	yes	.	.	.	.	.	.
AVRIG15492	.	scaffold126702_1927676	v1.0	Triticum aestivum	[A/G]	ACGGATGACATATTGCATTGAAGCTTACTTAGTGTGATTATGTGTTTAAA[A/G]GTTGCTTTAAATCATTTTAGATCCATCCCTGCGATCAAACAAATATACNA	1B	96487792	Imputation	yes	.	.	.	.	.	.
AVRIG15493	.	scaffold126702_1926189	v1.0	Triticum aestivum	[T/C]	ANGCTGCTCGTCGACTACATCTCCAAGCACGGCGAGGGGCGCTGGAACTC[A/G]CTCGCTCGATGCGCAGGTACTTAACTATTTCATAATTTGTGCAACCGATA	1B	96489279	Imputation	yes	.	.	.	.	.	.
AVRIG15494	.	scaffold126702_1038917	v1.0	Triticum aestivum	[T/G]	CNGTTGAATAAAACTGATAGTTGTCACTGATAAATTGTAAAAATATAACA[A/C]CATCCAAGCCATGTCCCTTGCCAAGAGATAGAAATATTTGCTTAGCAATT	1B	97376551	Imputation	yes	.	.	.	.	.	.
AVRIG15495	.	scaffold126702_1032527	v1.0	Triticum aestivum	[T/C]	GNACACGACACAATGAGGACGACGAAAACATGGAATCCGTACACGTAGCA[A/G]CAGCCGCAAGTTCAAAATTCTGTTATGATGATAAGATTCTACTTCTTAAA	1B	97382941	Imputation	yes	.	.	.	.	.	.
AVRIG15496	.	scaffold109748_29595	v1.0	Triticum aestivum	[A/G]	TNTTTTCCAGTTCTCTACACCATAGAGTTCGAAAAGAGGGGTCTTCCACA[T/C]GCACGTGTCCTTGTTTAGCAGGAGACGGATGATGACCGGATGGTCACACC	1B	98445162	Imputation	yes	.	.	.	.	.	.
AVRIG15497	.	scaffold109748_30574	v1.0	Triticum aestivum	[A/G]	TGGCTTGCTTTCGCCCTTTGCGCCAGCAACGAGTCATCTAGTTCCAGTAA[A/G]AACTACGCGTGGAGCGGATCTTATTAGTAGCTGAGGAAACAACGGTCANG	1B	98446141	Imputation	yes	.	.	.	.	.	.
AVRIG15498	.	scaffold109748_304127	v1.0	Triticum aestivum	[A/G]	TCAAATAATCCAACCAACTAGCATGGTGAGAGACCCATGGCCTTCCCATC[A/G]GGGATGTTGTTGCCAGACATATTGCGCCACCAATGGAACGGAGAGTGCNA	1B	98719694	Imputation	yes	.	.	.	.	.	.
AVRIG15499	.	scaffold109748_304142	v1.0	Triticum aestivum	[T/C]	ANCTAGCATGGTGAGAGACCCATGGCCTTCCCATCAGGGATGTTGTTGCC[A/G]GACATATTGCGCCACCAATGGAACGGAGAGTGCAACGGCCCCCAAGTTTC	1B	98719709	Imputation	yes	.	.	.	.	.	.
AVRIG15500	.	scaffold109748_304241	v1.0	Triticum aestivum	[A/G]	TNCGTGTTAACCGCATGAACGCCAAGCCAATCTTTGACGAAGTTCCAAAT[T/C]CTAATAGTGAAATGACACTTGAAGAAAAGATGGCTTCCACTCTCTTGCAC	1B	98719808	Imputation	yes	.	.	.	.	.	.
AVRIG15501	.	scaffold109748_304398	v1.0	Triticum aestivum	[T/C]	GNGCCGTCCAAATCTATGTTGGTTTGCAAGCCATGCAAAAAATCACCTCC[A/G]AAGGAGCCCAAACGTTTCAGATGTAACAGTGCAAGGTGGTGCACCTTGAT	1B	98719965	Imputation	yes	.	.	.	.	.	.
AVRIG15502	.	scaffold109748_304473	v1.0	Triticum aestivum	[T/G]	AACAGTGCAAGGTGGTGCACCTTGATCCAGTGAATTGCACATTATATGTC[T/G]AGGCCTAAGAATGATGCCCATTCATCGAGTGCTTCCGAATCATTTCGTNC	1B	98720040	Imputation	yes	.	.	.	.	.	.
AVRIG15503	.	scaffold109748_307963	v1.0	Triticum aestivum	[T/C]	GNTGAGTATGTGGATTCACCTGGCAAAAATATTTTTTCATCAAATCATCT[A/G]ACTACACCAAAAGTAGTGCTTGACTATACATTAAATGCGTCAGAAAGTAT	1B	98723530	Imputation	yes	.	.	.	.	.	.
AVRIG15504	.	scaffold109748_511728	v1.0	Triticum aestivum	[A/G]	ANTATTATTCGCATTTTTGACAAACAAAATATATTAATATCGCGAAGATA[T/C]CAATTGGTTACACTCAGGCTTTGCATCAATAAGATGTCCAAAGATAACAA	1B	98927295	Imputation	yes	.	.	.	.	.	.
AVRIG15505	.	scaffold109748_663701	v1.0	Triticum aestivum	[A/G]	CNGTGATGGGAGGGACTCGCATCATTAAAAACGTTAACATTCCGGTGTGT[T/C]CATAGCACCCACATGCCGAGCAAGCACAAGGCTCGCATGGTCTGCCGTTG	1B	99079268	Imputation	yes	.	.	.	.	.	.
AVRIG15506	.	scaffold109748_1182854	v1.0	Triticum aestivum	[T/G]	ANAAGCTCACAGTTTCTTCAATTGTTCGAAACTTAAGACAAGCCGAACAA[A/C]GGGAAAGAGATAAGCATCCTTTCACGTACAGTAATGTGCCTGCAAGTTAA	1B	99598421	Imputation	yes	.	.	.	.	.	.
AVRIG15507	.	scaffold109748_1336141	v1.0	Triticum aestivum	[A/G]	GGTCGAACCATCCATCGTGCGCGTCGGCCTTCCGATCGAATTCACAGACC[A/G]TGGCGGTGGTGCCGGTGGTGGTGGTGAAGGGAGCCGAGATGCATCGGCNC	1B	99751708	Imputation	yes	.	.	.	.	.	.
AVRIG15508	.	scaffold109748_1339565	v1.0	Triticum aestivum	[A/C]	GNAGCCCGTCCAGCACCTCGAACCACTGCCATGCAAACATCAACAATGGC[T/G]GTTACTTAGAGATGGAAGCTTGGAATGCAGCGACAATGGAGGAAGAAGAA	1B	99755132	Imputation	yes	.	.	.	.	.	.
AVRIG15509	.	scaffold109748_1616033	v1.0	Triticum aestivum	[A/G]	TAGCTAGCCCAGTTTTTGCGAGTCCAAAAGCAGAAGAGGTCGATCATGGC[A/G]AAGCGTGACCAGAAGGAGGCGTCTCTCTTGGTGCTCGTGGCCATGGTGNT	1B	100031600	Imputation	yes	.	.	.	.	.	.
AVRIG15510	.	scaffold109748_1818583	v1.0	Triticum aestivum	[T/C]	CNAAAGTATGTGGTAGTTGTGTGTGCATGTGCGCGCGCGCGTGTTTCTGT[A/G]TGTGCTTGTGTGCTGGGTGTGCCCTTTTTATTTTATTCATATGTAAAAAG	1B	100234150	Imputation	yes	.	.	.	.	.	.
AVRIG15511	.	scaffold109748_1892127	v1.0	Triticum aestivum	[A/G]	ACGAGGTGCGAAGAAAATGCCCGCTCGTCGGAATAATTTACCAGCGCAAC[A/G]GTACTGGCACCAAGTAGAAAACCCAGGGGCAGCCAATGTCTGAGCTGANG	1B	100307694	Imputation	yes	.	.	.	.	.	.
AVRIG15512	.	scaffold109748_2214248	v1.0	Triticum aestivum	[T/C]	TNGATCTAGATCAACCGTGGCAAGCCGGGGCGTCGCCGATCCGGGCAAGC[A/G]TGAGTAATAGTCATCCACCACCTCCGCAATACTCTACTGCCCAGTGTATA	1B	100629815	Imputation	yes	.	.	.	.	.	.
AVRIG15513	.	scaffold109748_2214883	v1.0	Triticum aestivum	[A/G]	ATGTCCTCCCAAGAGTTGGACACGAGGTGGTCGATCTTCTCCAGGGTGGG[A/G]CTTCTCCGCTCGTTTGACCACGTGTAACGCCTGCCATTTAGATACAGCNC	1B	100630450	Imputation	yes	.	.	.	.	.	.
AVRIG15514	.	scaffold109748_2394510	v1.0	Triticum aestivum	[T/C]	ATTCGTATCCATGGCATAAAAGTTGCTAGAACCCTCTGTCTGTCCCATGA[T/C]GCGGAGGTCGCATCTATCAGCTCTGAAACAAGAGTCGGTGGGTTGGTANG	1B	100810077	Imputation	yes	.	.	.	.	.	.
AVRIG15515	.	scaffold109748_2395445	v1.0	Triticum aestivum	[T/G]	TNTTAACAGGCACGACAGGCCCTCTGCTGCTATCAAGAACAAGTGCGGGG[A/C]TACTACTAGGAAATAGCTTATAGGTTGAATATTAGCAGTAGCACAGGTCA	1B	100811012	Imputation	yes	.	.	.	.	.	.
AVRIG15516	.	scaffold109748_2396769	v1.0	Triticum aestivum	[A/C]	AAAGCAACAAGAGCCCATCAGGCCAAGCTAACCAGGGGGGTGCCAACCCC[A/C]GCGAACACCACATACTGAAGCAGAAATAGCCAAGACCCAAAAGGGATCNT	1B	100812336	Imputation	yes	.	.	.	.	.	.
AVRIG15517	.	scaffold109748_2398617	v1.0	Triticum aestivum	[T/C]	TNCTCCCACCGTTGTGCCTCGTAATCACGCAGCAGCCATACATGGCACAG[A/G]CCGTCTCCGTCGCCGCTGCCCGCATCAAAGACGCATAGGCAACCGTCGAG	1B	100814184	Imputation	yes	.	.	.	.	.	.
AVRIG15518	.	scaffold109748_2807937	v1.0	Triticum aestivum	[A/G]	CAAGAATGCATATATTTCGATTTGAGTTGTGAATTCGAAAAGAAACAATC[A/G]TGTACTATTACGTCATGTTTGCACATTTCCCTTTTAGTACCATCACTTNG	1B	101223504	Imputation	yes	.	.	.	.	.	.
AVRIG15519	.	scaffold109748_2809720	v1.0	Triticum aestivum	[A/G]	TTTTAAATGGTACTAAGATCAAAAGTGGGTTATCCTTTACATGGCAAAGC[A/G]TATTGGCAGGCATCCAAGCCTTCAACCGGGGTTCCATATGGAGAGTGANA	1B	101225287	Imputation	yes	.	.	.	.	.	.
AVRIG15520	.	scaffold109748_3738574	v1.0	Triticum aestivum	[T/C]	ANTTGCATGGTATTAACATTGTACCTGAGAACATGGTTTTTATTTGCTTT[A/G]TCTTCCCATTATGATTCCATAGTGGCCCTATAAGGATGAAAGTGGTTAAT	1B	102154141	Imputation	yes	.	.	.	.	.	.
AVRIG15521	.	scaffold109748_3738855	v1.0	Triticum aestivum	[T/C]	GTGGCGGCCATCCATCCATCCATCCACCCCCTGCCCACCATCTATCCCCC[T/C]TGCCCTCGTCTCCCACCCACCCACCACGATCCCTTCCCTCCCCTCGCCNT	1B	102154422	Imputation	yes	.	.	.	.	.	.
AVRIG15522	.	scaffold109748_6052872	v1.0	Triticum aestivum	[A/G]	TCTGCGCTGCTTCTCTAGCTGTTTTCAGCAAAAAAACATATCTCGAGTAA[A/G]ATTACAGAGCTTCATTGCAGCGAAAACAATGTCTGCGAAACAATTTCANG	1B	104468439	Imputation	yes	.	.	.	.	.	.
AVRIG15523	.	scaffold109748_6355017	v1.0	Triticum aestivum	[A/G]	TCTAACCTCGACAGAAGAAGAACCATTCAGTCCATCAGTTCCTTTGCACG[A/G]CTGCAGTTTCCTTGTCGCCATCGCAAGCTCGCACCGCCGCAGTTCCTTNA	1B	104770584	Imputation	yes	.	.	.	.	.	.
AVRIG15524	.	scaffold109748_6355410	v1.0	Triticum aestivum	[T/C]	GCGTCGCTGCAGCGGTTTCCTCTTCATAAGATGCCCCTCTAGACTTCCTT[T/C]TCTTGCAGGCAGGACTGTCCTCGTCACTATCCTCATCAGCGGGAACTTNA	1B	104770977	Imputation	yes	.	.	.	.	.	.
AVRIG15525	.	scaffold109748_6385134	v1.0	Triticum aestivum	[A/G]	TCAGGGGTAAAATGAGTAGTAACAGATCGATCAATATGCGTGTTTTCTCC[A/G]GTGAATCGGCAACCAACTCGATGGCTTTTTTATTCCAAACTAATCTTTNC	1B	104800701	Imputation	yes	.	.	.	.	.	.
AVRIG15526	.	scaffold109748_6385829	v1.0	Triticum aestivum	[A/G]	ANTTGAAGATGTAAAACGGGAGATGTAAAAAATTACACCTCCAAAAGGTG[T/C]CTTTTGTATCTCCAAAAGACCAACTTCAACAAATTATGCAAAACAGAGAT	1B	104801396	Imputation	yes	.	.	.	.	.	.
AVRIG15527	.	scaffold33401_17594632	v1.0	Triticum aestivum	[A/G]	GATCGGCCTGCTGTGATGTGGAGTGGTCCACCAAGTTTCCTACCTCGATT[A/G]AGAAACGAGCAGAAGATCTCTTGGCAGGTAGGTTGATCCATCGCTTTGNG	1B	105688582	Imputation	yes	.	.	.	.	.	.
AVRIG15528	.	scaffold33401_17594400	v1.0	Triticum aestivum	[A/G]	CNCGCTTGACCTCGATCTCGATCGAGTATACACTCTGTCACTCGCTCTGG[T/C]GAAGCGATCTCCTACTCCACTATGCCTAGCTTGCCGTGATGGAGCTCCCA	1B	105688814	Imputation	yes	.	.	.	.	.	.
AVRIG15529	.	scaffold33401_16598722	v1.0	Triticum aestivum	[T/C]	CNCTGCAGCAGCGCTATCGCTGTCGATTTGCCGCTGCCGCTCTCCCCGAC[A/G]AGCGCGACGGTCTGAGAGACAAGGTTCATGGCGCAGATAGTTAGTTAGGT	1B	106684492	Imputation	yes	.	.	.	.	.	.
AVRIG15530	.	scaffold33401_16491868	v1.0	Triticum aestivum	[T/G]	AACTTGATATACATGATATCTCCAGTGTGTGCTAACACACTATCTACTTA[T/G]ATTGCATCAAAAATCATAAGTTGAGAAGTATGGAAAATAAGTCCAAGCNA	1B	106791346	Imputation	yes	.	.	.	.	.	.
AVRIG15531	.	scaffold33401_16491185	v1.0	Triticum aestivum	[A/G]	GNTCTCGTCTCGTCTCGTCCCCTGCTTCTTTTGCTCTGCTTCATCCTCCT[T/C]TACTCCCCTCTTCTGTGTGCTTTGTTTTAGGATAGATGAACAAACTAATA	1B	106792029	Imputation	yes	.	.	.	.	.	.
AVRIG15532	.	scaffold33401_16490928	v1.0	Triticum aestivum	[A/G]	TGGAGAATGCCTGCGAAAACCGATACTCTAGATGAAACGGACACCTGATA[A/G]TTACTAATGCCTTGTGTTTTGTTCAGCTGCTGATCTTGTGATGTGGAGNG	1B	106792286	Imputation	yes	.	.	.	.	.	.
AVRIG15533	.	scaffold33401_16149563	v1.0	Triticum aestivum	[T/C]	AGCAGACATGAATTTGGTAAATCTGCGGCACTGACCGAGAAATAGCATTT[T/C]GACGAGGGAACCCACAGGTTGGAGCTCCCGGTGTCGAATATCACCGTGNA	1B	107133651	Imputation	yes	.	.	.	.	.	.
AVRIG15534	.	scaffold33401_16146083	v1.0	Triticum aestivum	[T/G]	GCAGCGGCCTAGGGAGAAACCCAGCAAGAGCATCTACAACAACACTGCTT[T/G]ATCTGAACATATCTACACAACTAACCTGAACATATCTACACAACTAACNA	1B	107137131	Imputation	yes	.	.	.	.	.	.
AVRIG15535	.	scaffold33401_15776762	v1.0	Triticum aestivum	[A/G]	TGGGTGCGGCAAGCCGCACTTCCTATCTAGTCCTAATTATGCCGAATCTA[A/G]TTGTGTGCTTATTATATTGTATCCTCTTGATACCCCATTTGAGCCAATNA	1B	107506452	Imputation	yes	.	.	.	.	.	.
AVRIG15536	.	scaffold33401_15774235	v1.0	Triticum aestivum	[T/C]	TTTTTTGCCCACACTTCCGTTTAGGGAAGCATGATCAATCGTATTTGTTA[T/C]AGACATCATTTTGAAATGTTTTGTCCTCTCAAGTTTAGTATTATTCACNA	1B	107508979	Imputation	yes	.	.	.	.	.	.
AVRIG15537	.	scaffold33401_15773645	v1.0	Triticum aestivum	[A/G]	GNTGTTAGGAAATTGTGTAGATTCTGGTCATTGGTCGGTTCAGGTTCTTG[T/C]ATTTTTATTTTTATAGTACAAAACAACTCAGTGAGTTGCATCCATTGCAA	1B	107509569	Imputation	yes	.	.	.	.	.	.
AVRIG15538	.	scaffold33401_15770879	v1.0	Triticum aestivum	[A/G]	CNTTTTATTTGTAATTGAGGTTCATGTATATTGGAGGTGGAGGAGCACAA[T/C]ATGAAACATCGACGTCCTTCCCAAGCACTCACCCCTCACTAGGTACAATC	1B	107512335	Imputation	yes	.	.	.	.	.	.
AVRIG15539	.	scaffold33401_15064162	v1.0	Triticum aestivum	[T/C]	CCCGTCCACGGCGGAGCAGGCAAAAAGAGGACATCGGCCCTCGAAACCCC[T/C]ACCCGCACGGCGGCGACGAACGGACCGCCCGGACGGCGATGAAGACGGNG	1B	108219052	Imputation	yes	.	.	.	.	.	.
AVRIG15540	.	scaffold33401_14047410	v1.0	Triticum aestivum	[T/C]	TNGGATGCTGATGTGTCTATGCTGCATGTTTAGATAAATCAAGTAGTGGG[A/G]TTGAACTTCTTAAGTATATAGGATATGTTCCACAGTGAGGAAGGTGTTCC	1B	109235804	Imputation	yes	.	.	.	.	.	.
AVRIG15541	.	scaffold33401_13554905	v1.0	Triticum aestivum	[T/G]	GAGCTTCTTCAGGAATCCATGGCTGAAGAAGGGGTGGGAAATGCAGAGGG[T/G]ATAGTGACTTATATATGGAGAAATGGTTGCTGAGAGCAGAATTGAGCANG	1B	109728309	Imputation	yes	.	.	.	.	.	.
AVRIG15542	.	scaffold33401_12666285	v1.0	Triticum aestivum	[A/G]	GNGGAATCGGCCACATAGGCACGTGACATTTCTGATGAGAGTATCTGGGG[T/C]GTGATCCATTGACTGATTGTTACTGTACTTGGTAAAAGTTGCGGACTTAA	1B	110616929	Imputation	yes	.	.	.	.	.	.
AVRIG15543	.	scaffold33401_12659578	v1.0	Triticum aestivum	[A/G]	CCCATTCTAAGCTAAGATAAAGTGTTCTTATATGAAACTAAACCTTTTGG[A/G]CGTGGGGTGATATACTATACAAAGTCACGTTATGACTAGAGAGAACACNA	1B	110623636	Imputation	yes	.	.	.	.	.	.
AVRIG15544	.	scaffold33401_12659331	v1.0	Triticum aestivum	[T/C]	TNACCAACTTATTCCACTATTTACTAGATTAGTTAGAGGGACTCCTGACC[A/G]ATTAAGCCTTGCTTGATGGTATTTCTGTTGTTTCCTACCATCTTTTACTT	1B	110623883	Imputation	yes	.	.	.	.	.	.
AVRIG15545	.	scaffold33401_12256159	v1.0	Triticum aestivum	[T/G]	TNGTGGCATTGTGATTGCGGGCTAGGTAAGAGAAATGGACGGCCCACAAG[A/C]GTTGTGATTATGGGCTCTAGAATACGGCTTGTCAGCCCGTTTACCATCAG	1B	111027055	Imputation	yes	.	.	.	.	.	.
AVRIG15546	.	scaffold33401_12234020	v1.0	Triticum aestivum	[A/C]	ANGAAGGACTGGAGTATTACCAAAGATTTAGCAACGGACAGGGGTGAGTG[T/G]AAGTTAGCTATCCACGTGCGAGAACCATGACTTGGCTTCAATACCTTGTG	1B	111049194	Imputation	yes	.	.	.	.	.	.
AVRIG15547	.	scaffold33401_12232687	v1.0	Triticum aestivum	[T/C]	AGACAACATCCACGTGCAAAGGGTGCAACTTATGCATCCTGCAACATGTC[T/C]GAAGGAAATATCCTGTAACTTACACACTGAAGTTCACAAGTAGTGCAANT	1B	111050527	Imputation	yes	.	.	.	.	.	.
AVRIG15548	.	scaffold33401_12019285	v1.0	Triticum aestivum	[T/C]	AACTTGTGTGCCCGCTATTCTAATTAATTCTTTCCAATGTTTGTTGTGTC[T/C]AGTAGGGTACAGGACTCTCACAAAAGGAGTGTGAGGTCTGTGACTTCTNC	1B	111263929	Imputation	yes	.	.	.	.	.	.
AVRIG15549	.	scaffold33401_10586816	v1.0	Triticum aestivum	[T/C]	GNTCATAAAACCTAAATAAGAATGATAATTGCAAAGTGCATTTTTCCTTG[A/G]CTCACTTTGATTCATCTTATGATCTCACTTTGTCATGTGCAGAAAGCATA	1B	112696398	Imputation	yes	.	.	.	.	.	.
AVRIG15550	.	scaffold33401_10584893	v1.0	Triticum aestivum	[T/C]	CNGAGATCTTGCTCTCGATTTTGCCAATGCAGTATACTCCCAAAGTATTC[A/G]TGAAGCCAATGAGACTGCTCATATCTTAGCTAGCTACTCTTTTAGCAATA	1B	112698321	Imputation	yes	.	.	.	.	.	.
AVRIG15551	.	scaffold33401_10584712	v1.0	Triticum aestivum	[T/C]	GGTTTCTACCTCATATCTCAAGCGTCGATACAGCCGAAACTATGGCAATT[T/C]GCAATGGGTTATATCTAGCCGGCAGGATTGGATGCAACAAAGTTCAAGNT	1B	112698502	Imputation	yes	.	.	.	.	.	.
AVRIG15552	.	scaffold33401_10418314	v1.0	Triticum aestivum	[T/C]	GAGTATACTCATCCTTGCTTTCTTTCAAATGTCAAAATAAATATTTGATT[T/C]GGCAGAGACAATAATCTGTTGGATATATAATCTAGTCTAGTTAAGATTNA	1B	112864900	Imputation	yes	.	.	.	.	.	.
AVRIG15553	.	scaffold33401_9766389	v1.0	Triticum aestivum	[T/C]	ATGTTTCGATCGGTATCGTTTTTCTGGATTCCATCCCGCAGCAGCCGCAC[T/C]ACCGTGCCATCGCTGGAACAAAAAACCCACCCAACTCCCCTGCTCCCGNC	1B	113516825	Imputation	yes	.	.	.	.	.	.
AVRIG15554	.	scaffold33401_9715128	v1.0	Triticum aestivum	[T/C]	CCTCCAACGCTGCCCGTTCCGGCTCCCCACTCTCCGGTTCCAGTTCCATC[T/C]CCATCAGCTGCACTCGAAACGACGGCAGAACCCCTAAATTCCCCATCCNA	1B	113568086	Imputation	yes	.	.	.	.	.	.
AVRIG15555	.	scaffold33401_9464643	v1.0	Triticum aestivum	[T/G]	TNTTATACAAAAGATGATGCTATCTGAATTCAAGACTAATTTGAGCACCA[A/C]TCGCATTTTATTCAAAGCTGGTCGGGCTTGAGTGAAACCCAAATGTCAAT	1B	113818571	Imputation	yes	.	.	.	.	.	.
AVRIG15556	.	scaffold33401_9464490	v1.0	Triticum aestivum	[T/C]	TTCACCCTATCAACCGTTTGCATGCAAGGATGCTGTCATAGAGAGGATAT[T/C]CAGAATCTTCATGTCTTGTGGCGGCATAGGGAGTAGAAGAAAGACTATNC	1B	113818724	Imputation	yes	.	.	.	.	.	.
AVRIG15557	.	scaffold33401_9464416	v1.0	Triticum aestivum	[T/C]	TNGGGCAACCGGTGACGGCGAGAGGTTACTCTGTCTCCTTCCTCTGCGAC[A/G]GTAAGAGGACATAGTTCTACTTCTTCACCCTATCAACCGTTTGCATGCAA	1B	113818798	Imputation	yes	.	.	.	.	.	.
AVRIG15558	.	scaffold33401_9461490	v1.0	Triticum aestivum	[A/G]	ANACATATACCTATGACATAACTACAAGCTCTACATTCGAGATGCCTGCT[T/C]AGAGTATCTTTCATTTCATCGCAATTCTTTTGAATACGAATAAGAGAAAC	1B	113821724	Imputation	yes	.	.	.	.	.	.
AVRIG15559	.	scaffold33401_9460494	v1.0	Triticum aestivum	[A/G]	TNTTGACTATATCTTCACTAACAATTGAAAAGGGATGGCTGTAATCTAAG[T/C]TATATCTTCACCAACAATTAAGACTTTTTTGCTTGACGCATTCTCCAGAG	1B	113822720	Imputation	yes	.	.	.	.	.	.
AVRIG15560	.	scaffold33401_9457572	v1.0	Triticum aestivum	[T/C]	TNGAAAAGTTCAAGTCAGTTTGCTAAAATGGAAAGTTTGCTAAGAAGAAT[A/G]GAGACCATTGTAAAAGCAAGTAATTTTCTTTTCATGTTGTTGAAAAAAAA	1B	113825642	Imputation	yes	.	.	.	.	.	.
AVRIG15561	.	scaffold33401_9457323	v1.0	Triticum aestivum	[T/C]	GNTGATCTAATAATAAAGGAGGACTTGTTGATCACATTCATGATCAATTT[A/G]TCCTAATTTTACTGGATCTATTTGCTTTGCTTGTAGACGCTAGCTAGCAC	1B	113825891	Imputation	yes	.	.	.	.	.	.
AVRIG15562	.	scaffold33401_9456987	v1.0	Triticum aestivum	[A/G]	GNTTGTACATGGTCTGATGATCTATGTATCTTATATCAGGGTTGGTTGTC[T/C]AGAAAAATCCATGTTTAATTGGTCACCCCACAAGTGAAGAGTGGATCATC	1B	113826227	Imputation	yes	.	.	.	.	.	.
AVRIG15563	.	scaffold33401_9456846	v1.0	Triticum aestivum	[T/C]	CNATGCTATCTGAATTCAATACTAATTTGAGCACCATTCACAATTTATTC[A/G]TTTTTAGGGCAATGCACATTTTATTCAAAAAACTGGTCGAACTTTGATAT	1B	113826368	Imputation	yes	.	.	.	.	.	.
AVRIG15564	.	scaffold33401_7998360	v1.0	Triticum aestivum	[T/C]	ANTTGCACCATAGGTTAGGCATAGAGTGTGACAGTTTTGGTGTTCCTTCC[A/G]AATTCCGATTGTGACGTGTTACAAAAAAATTTATTAATAAATTGGTACCA	1B	115284854	Imputation	yes	.	.	.	.	.	.
AVRIG15565	.	scaffold33401_7998263	v1.0	Triticum aestivum	[T/C]	GTAATTTCCATGCCTAGCTCTGATACTGCTATGTTTGTTCTTTGACCTGC[T/C]AGTTACCATAGCACATACCTCCTTGATGTTTACTACTTCTGTAATCACNT	1B	115284951	Imputation	yes	.	.	.	.	.	.
AVRIG15566	.	scaffold33401_7997836	v1.0	Triticum aestivum	[T/C]	ANTCTGTACTTATCACAGAAGTTTACTATAGCCATACAGAAGTAGGAACT[A/G]CTGAATGCACGAAAGTTAAATCCATCTCTCAAGTATTATATTATCCGTGG	1B	115285378	Imputation	yes	.	.	.	.	.	.
AVRIG15567	.	scaffold33401_7140906	v1.0	Triticum aestivum	[T/C]	TNAAACTTAATTGAGATCAACAATATCTACATCCCATAAATCCGATGAAG[A/G]GAAGGGATTCTAACCGGAAGGAAGCAACGAAGTTCAGGGCTTCAGGTCAC	1B	116142308	Imputation	yes	.	.	.	.	.	.
AVRIG15568	.	scaffold33401_6309656	v1.0	Triticum aestivum	[G/C]	TATAACGTACATGAGTGGCAAAAGAACTAGTAATTTGGGCGACCTTTTACANCTTATTGAACATGGCAACTTTTACAGTTCAGTACATCAAACATATAAT[C/G]CAGCCATGCATACTTTGAGCCCCAATATGAAACTAATATAACAATTTCATCAAGGACACCAAGTACCTAGTGCTTAACATTGAAAGGAGCAGCTACAGCA	1B	116973558	Imputation	yes	.	.	.	.	.	.
AVRIG15569	.	scaffold33401_6309578	v1.0	Triticum aestivum	[T/C]	ANAAACAGTAACAAATGTTCAGCGCCACTATAACGTACATGAGTGGCAAA[A/G]GAACTAGTAATTTGGGCGACCTTTTACAGCTTATTGAACATGGCAACTTT	1B	116973636	Imputation	yes	.	.	.	.	.	.
AVRIG15570	.	scaffold33401_6309237	v1.0	Triticum aestivum	[T/C]	TGGGCAAAGGAGCCCCTTTAGCATCTCCACCCCAGATGTCGAGGTTCTTT[T/C]CAGCTGAATCCTCTTCCTGTAAACGAAATAAATCCAGCAATTAGCAAGNT	1B	116973977	Imputation	yes	.	.	.	.	.	.
AVRIG15571	.	scaffold33401_6306826	v1.0	Triticum aestivum	[T/G]	AGCATCACCTTCCTTAAAAAAATGAAAAATGAACTACTACCCAAGTCTTC[T/G]GGAAACATTTGACTACTACTAACTTGAATGTGAATAACCAACTGTTTGNT	1B	116976388	Imputation	yes	.	.	.	.	.	.
AVRIG15572	.	scaffold33401_6306516	v1.0	Triticum aestivum	[T/C]	ATAGCTAAATATGACACCATGTGCAAAAAAAATACTTCATACAGTATACC[T/C]CCCAAGAAAAGTAATGTCATCAAACTTTACAGCATAGTAGAACAGGTGNT	1B	116976698	Imputation	yes	.	.	.	.	.	.
AVRIG15573	.	scaffold33401_6305835	v1.0	Triticum aestivum	[A/C]	AAACCTGCCCGAGTGGCACGAAGGCCATTTTCGGGCCAGACATGAGGGAG[A/C]GCCAGACTAAAATTCAAGCGATGCGAGTCTTTTAACTCCCTCATCAAANT	1B	116977379	Imputation	yes	.	.	.	.	.	.
AVRIG15574	.	scaffold33401_6305715	v1.0	Triticum aestivum	[T/C]	ACGCAATCTTCATAGTTCATACTGAAGGATATGATGATATCAGCATACTT[T/C]CATTACTTTTGCTGAGAACATAATTATCCATTACAGTCGATACAAAGANA	1B	116977499	Imputation	yes	.	.	.	.	.	.
AVRIG15575	.	scaffold33401_6305028	v1.0	Triticum aestivum	[T/C]	GNACTATCTACAAATTTTTTTAAAAACGAAGGTGTAAAATGGCTCCACTG[A/G]TCATAGCCCATTTAAGCTGGCACGCCCAGGTGTTCTAGTTATCATTGGCT	1B	116978186	Imputation	yes	.	.	.	.	.	.
AVRIG15576	.	scaffold33401_6304925	v1.0	Triticum aestivum	[A/G]	CNAGTATTAAACAAGTTGCTAGTACGAGAAAACATCATTAATTTTTGCCT[T/C]GATTATTGTTAGTGGCTTTTATAGATGCAAAATGTATAAGAGAATGAAGG	1B	116978289	Imputation	yes	.	.	.	.	.	.
AVRIG15577	.	scaffold33401_6304812	v1.0	Triticum aestivum	[T/C]	TGACTGGTTTGAAATCCAATTTTTTTTCGTTAACCGAAATCATTATTACG[T/C]CACATGCATGCAAGAAAGAAATGGGAAGGAAGTAGCCGAGTATCATTANG	1B	116978402	Imputation	yes	.	.	.	.	.	.
AVRIG15578	.	scaffold33401_6110702	v1.0	Triticum aestivum	[A/G]	ANCGTGACTTAACCACTGGATCATCAGTTCATTGCATTAATGCATAATCA[T/C]TTATTACATTTTACATAAGAGGAACTTATTGTAAAATCAGAATCACATGG	1B	117172512	Imputation	yes	.	.	.	.	.	.
AVRIG15579	.	scaffold33401_6110335	v1.0	Triticum aestivum	[A/G]	GTCTATAAAAGCTGGCTATACATGCAGAAATACAGTGTGTTGCAAATCCC[A/G]AGAGGATTGCATGGTCCAGATTTCATGTGCAAGCGTGCTCGGGAGCCANA	1B	117172879	Imputation	yes	.	.	.	.	.	.
AVRIG15580	.	scaffold33401_6109534	v1.0	Triticum aestivum	[T/C]	ANCTTAAGCGGCACCTGGGCGCGCTTAAGCATTATGTACGGATGTCGTAC[A/G]GACAGGAACAAGGGCACCCAAAAATCAGTTTTCATAGCATGTAATGCATG	1B	117173680	Imputation	yes	.	.	.	.	.	.
AVRIG15581	.	scaffold33401_5156324	v1.0	Triticum aestivum	[T/C]	GGAGATTATATATTTGCTTTTATGTTGTTGTAACTGTAGCTTGGTTTCGA[T/C]TCTGTGCACTTTGCAAGAATTGATTACCAAGATAGGGCAAAGCGTAAANA	1B	118126890	Imputation	yes	.	.	.	.	.	.
AVRIG15582	.	scaffold33401_5154125	v1.0	Triticum aestivum	[A/G]	CNTCGCGGAGCAGGTCACGTGCTCGCCCCAATTCTCCATCGAATTCTCCT[T/C]CGCTTTTGCTTTGGACGTTTCTTCCCTTGTTTCTGTTCGCCACTTTGCCC	1B	118129089	Imputation	yes	.	.	.	.	.	.
AVRIG15583	.	scaffold33401_4763810	v1.0	Triticum aestivum	[A/G]	AAAATAATGTGCCACATGCTGGTATGACCCCAAAATGCTGGCATCATATT[A/G]GCCATTCCCTGCTCACTTTAAATTACTTCATCAATGATTCCTAAGAAANA	1B	118519404	Imputation	yes	.	.	.	.	.	.
AVRIG15584	.	scaffold33401_4241737	v1.0	Triticum aestivum	[T/C]	CATAATAAATATACCGTTACGAGTCCATTCGGCTTGCGTGACGAATATAC[T/C]GTTACGAGTCCATTTGGCTTGCCAAACAAATAACGCCCAGCTAAGTAANT	1B	119041477	Imputation	yes	.	.	.	.	.	.
AVRIG15585	.	scaffold33401_4238401	v1.0	Triticum aestivum	[T/C]	ANGTGAGTCTAGGAGAGTAAACATATGTATTTGAATGTAATGGAAGTATT[A/G]AGAGTGTGCACTAAGCCACTAACCTGCAATTGCACCCTCCCCTTCAATAG	1B	119044813	Imputation	yes	.	.	.	.	.	.
AVRIG15586	.	scaffold33401_4178652	v1.0	Triticum aestivum	[A/G]	CNTCAACGGTTTGTTCTGGTGACGATAGTGATCATTCGGTGGTCCAAAGA[T/C]CTCAAAGTAAATTCTATTATTTTCGGGTGATTTGTAAGTACTTTTCTTGA	1B	119104562	Imputation	yes	.	.	.	.	.	.
AVRIG15587	.	scaffold33401_4156505	v1.0	Triticum aestivum	[A/G]	CATCTCAATTGGACAAGTAGACTAGATCTTCTGGAATACTGTATTAAACT[A/G]AATGGTGTTTACTGTTTAAGCGTTCTAGTATCATATTTTCGTAATGACNT	1B	119126709	Imputation	yes	.	.	.	.	.	.
AVRIG15588	.	scaffold33401_4156078	v1.0	Triticum aestivum	[A/G]	GGTATGATCTGGATCCATTTGTGCTTCATATTTCAGTTTTGTATATATGG[A/G]AACACACTTATTATATGTTCCTTATGCTAGTAGAATATGGAACCGGTTNA	1B	119127136	Imputation	yes	.	.	.	.	.	.
AVRIG15589	.	scaffold33401_3396879	v1.0	Triticum aestivum	[A/G]	CAGTAAAAATAAATCAAGTGGGTCTTCTCTTACGTGAGTATGACTTGTAC[A/G]AAAAATCAATTTAAGTTTGCAATGTACATGTGAACTTCATATACAGTANG	1B	119886335	Imputation	yes	.	.	.	.	.	.
AVRIG15590	.	scaffold33401_2875539	v1.0	Triticum aestivum	[T/C]	TNTATGTAACATCCTTTTACTCCAGAAGCAATCGTCTCCTGTTAGTACAA[A/G]TGATAAAATGATTTGAGCTTGACAAATGACCTGAAACTGTCTTTTCATAT	1B	120407675	Imputation	yes	.	.	.	.	.	.
AVRIG15591	.	scaffold33401_2398282	v1.0	Triticum aestivum	[T/G]	GNCGGATCTTCTACTAGCGGCTTCTGGTGAAAAGGTAAGCAGCACAACTG[A/C]CACCTTTCAGTACTGAAGTCACAGAAGTGCTAATGCTTCCTGAAAGAAAA	1B	120884932	Imputation	yes	.	.	.	.	.	.
AVRIG15592	.	scaffold33401_2272815	v1.0	Triticum aestivum	[T/C]	TCTTCTTCATGATAGTTCACTGATGAAGCTTGTTCTATCCGGGTGCTTGT[T/C]TGTCGTCAGGTTTCCGAGTTCGAGTCGGACAAGCTCAACTACATCTTCNA	1B	121010399	Imputation	yes	.	.	.	.	.	.
AVRIG15593	.	scaffold33401_2271437	v1.0	Triticum aestivum	[A/G]	TNTCAAAGAAGACCTGTGCAATGTGCAGCCTTCAGCACCGTACCACATCT[T/C]CATTTTCTATTTGTGCTATAGCTGGTTGCCGTATAGTGTTTACGGCTTCC	1B	121011777	Imputation	yes	.	.	.	.	.	.
AVRIG15594	.	scaffold33401_2271216	v1.0	Triticum aestivum	[A/G]	ANAGAATGAAGGTATAATTTTGGGGTATAGGCTACACTGTATGTTCGTTT[T/C]CCTCTCTAATATCAGCTCTGCATAAGTATTTTGTACTGCCAGACAGACTG	1B	121011998	Imputation	yes	.	.	.	.	.	.
AVRIG15595	.	scaffold33401_1518424	v1.0	Triticum aestivum	[A/G]	TTTATTGATATTCTGAATTCTGTGTGTTTCATTATGTCCAGAACATTTCT[A/G]TCATGAATTCGGTGTACAAAACACCAATATTCCCAGCTCATACTTCAANT	1B	121764790	Imputation	yes	.	.	.	.	.	.
AVRIG15596	.	scaffold33401_931501	v1.0	Triticum aestivum	[T/C]	TNAAATGCATTCAGGCATGCAATCAACCACTACCATACGGATCACTGTTA[A/G]TCACCATAGCAGCAAGCGCCATCTGAGAATTCATGTTCATGTGTGTTTCT	1B	122351713	Imputation	yes	.	.	.	.	.	.
AVRIG15597	.	scaffold33401_927466	v1.0	Triticum aestivum	[A/G]	AAGAGGCCCTGGTCTGGTCATGCCAGGCCTGATACAAAACGGAACTAGTC[A/G]TGATCAATGGGCAATCTGCCCAGCTCAATCTATGCTAACTTGTGTAATNG	1B	122355748	Imputation	yes	.	.	.	.	.	.
AVRIG15598	.	scaffold141635-4_9034855	v1.0	Triticum aestivum	[A/G]	TGCTAGTAGCCTATACCCATGGTTATGTAGCCTGTAGTTGCCATGCCTCA[A/G]ATAGTATGTTAATACATACCTATGGCCCATGGCAGTGCCACCATTGCTNT	1B	123344453	Imputation	yes	.	.	.	.	.	.
AVRIG15599	.	scaffold141635-4_9033592	v1.0	Triticum aestivum	[A/C]	ACTAGGAGCCTGTGACTCCATACTAGTACTAAATTTCACAAGTGAAAGTT[A/C]ATGAAAATGGTCATTAAACAGGCATGCTTTTTGCCTTATGTTTTGTCTNT	1B	123345716	Imputation	yes	.	.	.	.	.	.
AVRIG15600	.	scaffold141635-4_9029205	v1.0	Triticum aestivum	[A/G]	ANGGTGCAAGGAGGAGCTGTGACGACAAATCGATCGCTGTATTGTCAGAC[T/C]GGAGACCAAGTTACAAGAACTTGCAGGTTCTACATAATCATTTCATTCCT	1B	123350103	Imputation	yes	.	.	.	.	.	.
AVRIG15601	.	scaffold141635-4_9029075	v1.0	Triticum aestivum	[T/C]	GNTCATATCTTTCCTTTCTTGTATATGAGCTTTCTGTTTTTATTGTAGAA[A/G]CTGAGGAATGCCTTTTTTTTCCCCAGGGGTATGTTGTAGATGGATGTTGT	1B	123350233	Imputation	yes	.	.	.	.	.	.
AVRIG15602	.	scaffold141635-4_8422089	v1.0	Triticum aestivum	[A/G]	GTGTATTTTCCATTTTTCCGATAGTCATTCAAGAAATGGGATACAACTGT[A/G]GTTGGAATAACATATCCAATATTTTCAGCTTCATCTGACCTGAACACCNA	1B	123957219	Imputation	yes	.	.	.	.	.	.
AVRIG15603	.	scaffold141635-4_8409046	v1.0	Triticum aestivum	[T/C]	ANATTTCGGGATGCAGCACGGATGGACAGCAGCCTGAGGTTTTGGGGGTT[A/G]TTTCCTCACTTTATCATGGTCAAAGGTTTTGTAGGCAAGTAAATTCTGAT	1B	123970262	Imputation	yes	.	.	.	.	.	.
AVRIG15604	.	scaffold141635-4_8408167	v1.0	Triticum aestivum	[A/C]	GTGAGGCTCACTACAGCTTACTATGATGATAAGGTTTTGTGCAGAGACTC[A/C]CTACAGCTTACTATGATGATTGCGGTGCAACTGGCCTAACCGCACCTANA	1B	123971141	Imputation	yes	.	.	.	.	.	.
AVRIG15605	.	scaffold141635-4_2788227	v1.0	Triticum aestivum	[T/C]	ANAGATGAAGATGTGGCAGAGAGTTCCCACCGGCGTCGGGGAGGAAGGCT[A/G]TGAGAGAGAGGCTTGAGTAGGAAAAGAAGGTGGTATCAACTCCATGAGAA	1B	129591081	Imputation	yes	.	.	.	.	.	.
AVRIG15606	.	scaffold141635-4_2376727	v1.0	Triticum aestivum	[A/G]	TNAACTGCCAATGATACAATTTATGTTGATGTGGTCCTGTACAGTGCCAA[T/C]GATTCCAGAGCATAACCAGTTTATGTGCACTGGTAGAGCTTTGAACCGCT	1B	130002581	Imputation	yes	.	.	.	.	.	.
AVRIG15607	.	scaffold141635-4_2376690	v1.0	Triticum aestivum	[A/G]	TGTATGAGCATAGAGTAAGTACAGCAGCTCTGGTCTTTTAACTGCCAATG[A/G]TACAATTTATGTTGATGTGGTCCTGTACAGTGCCAATGATTCCAGAGCNT	1B	130002618	Imputation	yes	.	.	.	.	.	.
AVRIG15608	.	scaffold141635-4_2375770	v1.0	Triticum aestivum	[A/C]	GNCACCCCCTGGCATCTCACATGAGATTACCACGACAGTTGTCCTTTTAT[T/G]CTCTGCAGCCAGTCTGAACGTCAATAGTTATACTGTTTCACTGTCAAATG	1B	130003538	Imputation	yes	.	.	.	.	.	.
AVRIG15609	.	scaffold141635-4_2361969	v1.0	Triticum aestivum	[T/C]	CNTCACAAAGGAAAATGATGTCCATCTGGCTTCAATGTCACAGTTACTCT[A/G]GAAGTCTAATTCTTCTGTGTTCTTGCAGCACACACAAAAAGGAAAAAAGA	1B	130017339	Imputation	yes	.	.	.	.	.	.
AVRIG15610	.	scaffold141635-4_2033108	v1.0	Triticum aestivum	[A/G]	CNTAATGTCTAGGTGTTCAGCTCGCAGTTTCATCTCCATGAATTTAGTCT[T/C]GTTTTCTATTGCACCAGGAAGGTGAGCTAAGCAGACTAGCTGCGAGAACG	1B	130346200	Imputation	yes	.	.	.	.	.	.
AVRIG15611	.	scaffold141635-4_2032731	v1.0	Triticum aestivum	[A/G]	GTATTCATTGGTCAGTTCATCGCAGCTAGAAGCACAAGGTGTGTTCTGGT[A/G]CGCTGACGGGTGGGCGCGCATAGATGGATGGTGTAGAATGGTGAGTACNC	1B	130346577	Imputation	yes	.	.	.	.	.	.
AVRIG15612	.	scaffold141635-4_1737880	v1.0	Triticum aestivum	[T/G]	CTTCGTCAGAGATGCAGGCTGGGTCCTGACAGTGGAGTACTAAATGTTTG[T/G]ATTAGATAAACAATAAGTCAACTATCAACCCATTCCCTTTTGTCTGGANG	1B	130641428	Imputation	yes	.	.	.	.	.	.
AVRIG15613	.	scaffold141635-4_1735834	v1.0	Triticum aestivum	[T/G]	CCCCACAGCTTGCTTCCAGTGATCCAGCTTCCCTGTAAGAAGCGAAGGTA[T/G]CTAGGATCTGCGCAGCTTTGACAATTCTTCGCTGCTGGCCGCAGGCTGNC	1B	130643474	Imputation	yes	.	.	.	.	.	.
AVRIG15614	.	scaffold141635-4_107019	v1.0	Triticum aestivum	[A/G]	CNGGGAAATAATGCAAAAAACAAACTGATAATGTTATACTATGTAATTTA[T/C]AGAAATGGTCAAGCATTTCCATACATTTAATGAACGCATAGCTTTCAGAT	1B	132272289	Imputation	yes	.	.	.	.	.	.
AVRIG15615	.	scaffold141635-4_89296	v1.0	Triticum aestivum	[A/G]	GNAAGAGTTAAAACTGGAGCATAGTCTTTTTTGGTTGTAGGATGTGACAT[T/C]AGATTGAATCTCCATTGTTGCACCTTTGCAGATAAATCTGGATTCAAAAT	1B	132290012	Imputation	yes	.	.	.	.	.	.
AVRIG15616	.	scaffold141635-4_86174	v1.0	Triticum aestivum	[T/C]	GGGGAACCGCCCCGGTCGCCTCGCTCGGGGCACCTATCCATATCTTCATT[T/C]CGCTAGGAGATCCGTTGGAAGAGAAGAAGTAAAGACTCTGTTCTTTGCNT	1B	132293134	Imputation	yes	.	.	.	.	.	.
AVRIG15617	.	scaffold2559_177172	v1.0	Triticum aestivum	[A/G]	ANCAAATGATATCAGCATGCGTATATATATCAATCTAACCGGACGGCCAA[T/C]ACTTCTCCAAAATCGCTAACGAAAGTGTAGAATTGACGTTCTTATATTTC	1B	132937660	Imputation	yes	.	.	.	.	.	.
AVRIG15618	.	scaffold2559_175672	v1.0	Triticum aestivum	[T/C]	ANAATTTTAATTATTTTGGAACGGATGGGTATCTTGCATTTTATTCAAGC[A/G]TGAGACTAAAACCTCAAAACATGAGCCAGTGGCACAGAACATACATGCCG	1B	132939160	Imputation	yes	.	.	.	.	.	.
AVRIG15619	.	scaffold2559_175493	v1.0	Triticum aestivum	[A/G]	TCCGATGGCACAAAGATTGTTCGCGTGAAAACAGTGGGTAAGGAGCGTCA[A/G]GTGTGTGTGTGTCATTATCAATATAATATGAATATATATCATAATGAGNA	1B	132939339	Imputation	yes	.	.	.	.	.	.
AVRIG15620	.	scaffold2559_175187	v1.0	Triticum aestivum	[A/G]	ANTTCCCCCTAATTCGTGCTCTACGGTTTCAGATGTTTTATGTGGGTTAG[T/C]TCGGGTTTGTGATTCTACGATTCTTCAGACAACAAGTTGGAGTTCTTATA	1B	132939645	Imputation	yes	.	.	.	.	.	.
AVRIG15621	.	scaffold2559_174983	v1.0	Triticum aestivum	[A/G]	TNCAAAGCTGGTAATTTTTTAAACATTTTCACACCTAGCTAAGGGGGTTG[T/C]CCTTGCTATAAAACCCCATATCCTTCATCCTTTAAGAAATCTTTTGTCAA	1B	132939849	Imputation	yes	.	.	.	.	.	.
AVRIG15622	.	scaffold50433_2258983	v1.0	Triticum aestivum	[T/C]	TTGCAGGGATGACGATGGACATTACTTGGGTTCTTCGGTGATCAGATGCA[T/C]CAGCCTCACTGACCCTGCTACACTCGAGGCACTGGCTTGCCGGGAAGCNC	1B	133129579	Imputation	yes	.	.	.	.	.	.
AVRIG15623	.	scaffold50433_1688188	v1.0	Triticum aestivum	[A/C]	ATAAAAAGGCTGACTATTAACAATTTGTACCCCGACTAAATCAGAATTTT[A/C]AAAAGTTTTTCACACAATGGGGACCCTACGCACCCAAACATGCAGCCANA	1B	133700374	Imputation	yes	.	.	.	.	.	.
AVRIG15624	.	scaffold50433_846737	v1.0	Triticum aestivum	[A/G]	AATGGACATATTTTCTACATTCACTCCTTTGCGGCTGGTAGAATCAAAGG[A/G]CTACGACCATCATTGCAGAAAAGGAAAAAATTAACAATAGTTCTTGCANG	1B	134541825	Imputation	yes	.	.	.	.	.	.
AVRIG15625	.	scaffold50433_846647	v1.0	Triticum aestivum	[A/G]	GNTTTACAATGAAACTACATGATTTGGCTTCTTGCTCTAAAATAGAAATC[T/C]GCGGCACTAACTTGGTGACAATCCCACCAATTCAACGACAATGGACATAT	1B	134541915	Imputation	yes	.	.	.	.	.	.
AVRIG15626	.	scaffold44548_24121	v1.0	Triticum aestivum	[A/G]	CNAGTTATCCTAGAGAAAATGTGCTTATGTCCAGCAGATCTCTTTCACTC[T/C]ATCTAGCTATTGCATAAATATGTTCTTCATTTAAAAAAAAGGGGGGGCAA	1B	135935900	Imputation	yes	.	.	.	.	.	.
AVRIG15627	.	scaffold55095_205454	v1.0	Triticum aestivum	[A/G]	AGAATGTGCTATTTTGGCACAAAAAAAATGTTTGTTAACAGGAGAAGATC[A/G]GTGCATGCGCAGCCGCACCACTATCGCGATGACTTGTCGTACCGGGAANC	1B	136167606	Imputation	yes	.	.	.	.	.	.
AVRIG15628	.	scaffold55095_207637	v1.0	Triticum aestivum	[T/G]	CNATTGAAGATAGGCTTAAGGGTATGTACACTTAGCAGTCATTTCCGTAC[A/C]ACATCAGACAAAAAGCTGAGCTGGATTAGAGATAACACGAAAGGAGTGTG	1B	136169789	Imputation	yes	.	.	.	.	.	.
AVRIG15629	.	scaffold55095_688658	v1.0	Triticum aestivum	[A/G]	GATCTAATCCCCCCATTGCTAAAATTAGGCCTTCCTGTTCCGGCAACACC[A/G]CTAATGAAAGTGAAACCATTGGTTTTAAACCAACGGAAAGAGAATGCANA	1B	136650810	Imputation	yes	.	.	.	.	.	.
AVRIG15630	.	scaffold55095_860363	v1.0	Triticum aestivum	[T/C]	TNTTATGATCTAAACTTATCCATCATGGTTCCTTACACAACCTATGACAC[A/G]CTCGTTTAGTTCCAGCCAGGCATATGCAACCCTTTAAAAAAATACAAATA	1B	136822515	Imputation	yes	.	.	.	.	.	.
AVRIG15631	.	scaffold55095_951389	v1.0	Triticum aestivum	[A/G]	CTGCTCTGTTTCATCAGTATCCAAATAGCCGAACGCCGGAGCCTCTTGTG[A/G]CACTGTCTCCTTGGTAGGCTTATTTTCCTCCATAGTTTGCCTATCCTCNT	1B	136913541	Imputation	yes	.	.	.	.	.	.
AVRIG15632	.	scaffold34994-2_1400313	v1.0	Triticum aestivum	[A/G]	CCATTCGTTTCTCACCATCTTGGAACAAATGCATATGTTTACTTCATTTT[A/G]GTTCTCTATATGCAGGATTTCAACTCGAGAACTACGAAGAATATTTCANA	1B	137125297	Imputation	yes	.	.	.	.	.	.
AVRIG15633	.	scaffold34994-2_1400262	v1.0	Triticum aestivum	[T/C]	GNGTTGCTGCTGGTCTGGCCAAAGTTTTAGTCAAACTCTATATCGCTTTC[A/G]CCATTCGTTTCTCACCATCTTGGAACAAATGCATATGTTTACTTCATTTT	1B	137125348	Imputation	yes	.	.	.	.	.	.
AVRIG15634	.	scaffold34994-2_1399466	v1.0	Triticum aestivum	[A/C]	TGGATATGGGGTGCAAAAGGGAATTCTCCGTTCACCGCATGCAAGTCCCC[A/C]AAAAGCACAGCTGGTGTGAGTAACGCAATCTGATAACGCTATCTGAATNT	1B	137126144	Imputation	yes	.	.	.	.	.	.
AVRIG15635	.	scaffold34994-2_878557	v1.0	Triticum aestivum	[A/G]	GNGCTCTCCACTTCTGCAAACTGAGGTCTTAACTATTTTATGGCCTTACT[T/C]TCTGTAAGATTATTAACATTGACAACTCCCAAAAAAATAGGTGAGATGTG	1B	137647053	Imputation	yes	.	.	.	.	.	.
AVRIG15636	.	scaffold34994-2_653111	v1.0	Triticum aestivum	[A/G]	GTCTACAACATGCACAGCTAGAAATTATAAGTCACATTGTATAGTCAGCA[A/G]AAGCATACTAACATCACAAAGGTAGGAGAGTATAAAGTGATGATCTAGNT	1B	137872499	Imputation	yes	.	.	.	.	.	.
AVRIG15637	.	scaffold34994-2_488142	v1.0	Triticum aestivum	[T/G]	CTGCAAGTGCACACGACTAAAGTCAGTTACGGTGTTACCTTCTTAAACCA[T/G]AACATATACTACCTCTGTAACTAAATTGAACTGCAAAAACGTCTTATANT	1B	138037468	Imputation	yes	.	.	.	.	.	.
AVRIG15638	.	scaffold50521_10156	v1.0	Triticum aestivum	[T/C]	ANGTAACTAACACTTAACTGTGTCTTAAGCTAAAACACCAGACTGATCCT[A/G]TGACAACAAAAATCACACCAACACCAAACCACATCGTGCAAATACTCCTA	1B	139071628	Imputation	yes	.	.	.	.	.	.
AVRIG15639	.	scaffold50521_611591	v1.0	Triticum aestivum	[A/G]	ANGTACTACAAGGGTAGAAAACTACATACCACATGACAACCTTAAATATC[T/C]CATCTACTTGGATTTTTTTTACTGCACCAGCAGGCATGAAAATGGGACAA	1B	139673063	Imputation	yes	.	.	.	.	.	.
AVRIG15640	.	scaffold50521_1235478	v1.0	Triticum aestivum	[A/G]	TCAAAGAGAGACATTAATCAGGTATTCATGGCAATATTCACATAAGCAAT[A/G]TGAGTGTATATTTGCAAAATAGAGTGGGTATTGAAGTTGATATCTACTNA	1B	140296950	Imputation	yes	.	.	.	.	.	.
AVRIG15641	.	scaffold50521_3453918	v1.0	Triticum aestivum	[A/C]	TATTGCCCAGCTATGCCATCGCCAAAATGTAGAAAATACATAGACAACGT[A/C]TGGGTTCGAGATAGGATGTCGTGGCATCCCCGACGAGGCCTCGTAGGANC	1B	142515390	Imputation	yes	.	.	.	.	.	.
AVRIG15642	.	scaffold50521_3454087	v1.0	Triticum aestivum	[T/C]	AGTTCGGATGTTTGGGAAGCCTATGGGGGTGCCTGTCAGCAACAGAGTTG[T/C]TGTCGGGTTACGGTCGGAGAATGCAACGACGTTGGCAGCGGCTTGTGCNG	1B	142515559	Imputation	yes	.	.	.	.	.	.
AVRIG15643	.	scaffold50521_3454289	v1.0	Triticum aestivum	[A/G]	GNACTTGCCTCGCAAACTCACTTACGGTCTTGTGCTCAAAAAATGCAGAA[T/C]TTATGTCGCGTGCCCTTGTACTTGAGAATTGGCTCGTTTTAGTCCGGAAT	1B	142515761	Imputation	yes	.	.	.	.	.	.
AVRIG15644	.	scaffold50521_3454744	v1.0	Triticum aestivum	[T/C]	TNTCTTTGAATTTGTGGCTACTTTTTTTCTTCATATTTGCTGTTCACCGA[A/G]ACCAGCTGAGCCTGGGCTCACCTCAAGCGCTTACTTAACTACTCGTAGGA	1B	142516216	Imputation	yes	.	.	.	.	.	.
AVRIG15645	.	scaffold50521_3461435	v1.0	Triticum aestivum	[A/G]	CCCTTGGGGAGGCTCACCCACGGCTTGGTGCCCTTGCCGATGGTGAACAC[A/G]TTGCCCAGACGGGTGGCGAACTGGTGGCCCTGGGCATCCTCAACGTGGNT	1B	142522907	Imputation	yes	.	.	.	.	.	.
AVRIG15646	.	scaffold50521_3776468	v1.0	Triticum aestivum	[A/G]	GNGCACAAGCTAGGTGTGTAAATAATGCATTGAGATATTGTTCGAACTAA[T/C]AGGAAGTGCTACTGTGGGGATGGAAAATGAGGTAGAAACTGAACCTGCTT	1B	142837940	Imputation	yes	.	.	.	.	.	.
AVRIG15647	.	scaffold50521_3979548	v1.0	Triticum aestivum	[A/G]	TGCACTTGTTCTTCAACTCCTGACAGTTGTAGGTTTCAGCCCAACCTAAG[A/G]TAGTTGCAACTGTATCTACAGACACTTTCTCCCATAACTTCTGGGCACNA	1B	143041020	Imputation	yes	.	.	.	.	.	.
AVRIG15648	.	scaffold36735_1600924	v1.0	Triticum aestivum	[T/C]	GNTTGGATGGAGACAGGGTAGTCGAGCGGAGGCGCTCCGGAGGTGGAGCA[A/G]GATGAGCCTGTGGGCGGAGGTTTACTTGGTGCGTCGCCTCTCCTGTTTCT	1B	144228531	Imputation	yes	.	.	.	.	.	.
AVRIG15649	.	scaffold36735_1430265	v1.0	Triticum aestivum	[T/C]	GCGGCGGCTAGGGTTCCAGCCGCCAGCCGCCAGGTTTGTCGTTGATTATG[T/C]TTTATCCCACGGCCGTGATGTTGTAGCCAATTCCGTTGTGTGACCTCCNA	1B	144399190	Imputation	yes	.	.	.	.	.	.
AVRIG15650	.	scaffold36735_952460	v1.0	Triticum aestivum	[A/G]	AAAATATACAATATCCAAGCCTTCCGTGTCTTCTAAAATTTTATCTACCT[A/G]CAAGGTTACCAACGTATAAACATCAAAATAAATGGCATAAAAACATACNT	1B	144876995	Imputation	yes	.	.	.	.	.	.
AVRIG15651	.	scaffold36735_951935	v1.0	Triticum aestivum	[A/G]	TTCACATGGCGTCTTTTTTCCAAGCAAAACAGACCAAGAATCAGGGTAGA[A/G]ATACTTAACCATGACAAGATCAAAACTACTGAACTGTAAAACAGATATNA	1B	144877520	Imputation	yes	.	.	.	.	.	.
AVRIG15652	.	scaffold36735_951045	v1.0	Triticum aestivum	[T/G]	ANAGAAACAGTGTAACCCAAAAATATTATAATAACATCCTTGAGACACGT[A/C]GGCTCATATAATTTTCTAAAGTAGAGTAAATATTAACAAAAAAATCATTA	1B	144878410	Imputation	yes	.	.	.	.	.	.
AVRIG15653	.	scaffold36735_950462	v1.0	Triticum aestivum	[A/G]	TNAAAAATGTGTATTGCAAATTAAAACATCCATCCAGCAGCCTAGAATAT[T/C]TTGGAATTGTAAATTTTGCTATTTCATGGGCCTTCTGGTTATTGATGCGA	1B	144878993	Imputation	yes	.	.	.	.	.	.
AVRIG15654	.	scaffold36735_950386	v1.0	Triticum aestivum	[A/G]	TNTGAAATTAATGAACTGGTTCCATTGATCAACGTGGTTGCAATACACAT[T/C]GACTATAATCAACAAAGTGGTTCTTTAAAAAATGTGTATTGCAAATTAAA	1B	144879069	Imputation	yes	.	.	.	.	.	.
AVRIG15655	.	scaffold36735_950291	v1.0	Triticum aestivum	[A/G]	ATACCGGTTCAACGGGGATTGAGTAACACCGTCGCAGCCTCTTGGCATCC[A/G]CATGTACCATGTGAGGAACGGGATCAAGCCTGTGGCATCAAACCTATGNA	1B	144879164	Imputation	yes	.	.	.	.	.	.
AVRIG15656	.	scaffold53568_700178	v1.0	Triticum aestivum	[A/G]	GNGTCGAAGATGGGAGCATTGCAGTGGAGCATGTGCGCACAGGAGATCAG[T/C]TGGCCAATCTGCTTACGAAGCCACTAGGACGACTAAAGTTCCTTGAGCTC	1B	146120440	Imputation	yes	.	.	.	.	.	.
AVRIG15657	.	scaffold53568_517055	v1.0	Triticum aestivum	[T/C]	ATAATACTAACTAAATCTACACATCAATATTTTAGCCAGGTTGCAACTGT[T/C]GGCGTTCTGGATACGGGGTACCCAGACTTGCCTGCCTGGGGCCCACTGNA	1B	146303563	Imputation	yes	.	.	.	.	.	.
AVRIG15658	.	scaffold53568_29928	v1.0	Triticum aestivum	[T/C]	GNGAAATAGAGGGCGCGTCCATTGCTTTGCCTTGAAGGGCGTGACGTGCG[A/G]ATTTACCGTGCTGTCTCACGGGCGAGACTTGTCTGTTCCACACGTGTGTG	1B	146790690	Imputation	yes	.	.	.	.	.	.
AVRIG15659	.	scaffold53568_29111	v1.0	Triticum aestivum	[A/G]	GATTTTACAGCTGAAACAGCCTACCCTGGAGGACTTACATGGAGTATGAT[A/G]TAGCAGTTCCCATTGTAGAACTTGCCATGCAAGGATTTTGCAATTGGGNC	1B	146791507	Imputation	yes	.	.	.	.	.	.
AVRIG15660	.	scaffold53568_23194	v1.0	Triticum aestivum	[T/C]	TACGGCCTCCATAATGCATAATAGTATCATATATTGGTATCATAGTCACT[T/C]CTTTTATTAATATGTATTTTACATACTAGTACATCATTTAATATGATANG	1B	146797424	Imputation	yes	.	.	.	.	.	.
AVRIG15661	.	scaffold90854_3875427	v1.0	Triticum aestivum	[T/C]	CATCAACCGTCTTCAGATCGCCATTTTTTTTTTAGAAAGTCCCCTATTGC[T/C]CCTGGAGCATTGTAATCATCTGCCCTAGCGATCCATCCAAAAGGCTCTNA	1B	148114772	Imputation	yes	.	.	.	.	.	.
AVRIG15662	.	scaffold90854_3577677	v1.0	Triticum aestivum	[A/G]	ATCTTGAAAACCGTCGCATATAGTATAATCTACAAAACACACATAAGCAA[A/G]TCGCCAGAGCGTATCACCTTACTTATCCTCTTGCTGCAATTTCAAATTNC	1B	148412522	Imputation	yes	.	.	.	.	.	.
AVRIG15663	.	scaffold90854_3569169	v1.0	Triticum aestivum	[A/G]	CNAAGGAGGGGCGGCGGCGGCGGCAGCTGGTCTTTCGACTTCATGAAAGG[T/C]CTATGGGGCGGGTACGCACATTCCGCCTGCGCCTGCGCATGGTTGATAGA	1B	148421030	Imputation	yes	.	.	.	.	.	.
AVRIG15664	.	scaffold90854_3552103	v1.0	Triticum aestivum	[T/G]	AAACTATAGGTGATGAAGACAAATACTTCACCAGGGTATCTCTAAGGTTA[T/G]CATTTCTGTTTGGCACATAGAGTAATTGATGTCAAGCCATGCTTTTTGNA	1B	148438096	Imputation	yes	.	.	.	.	.	.
AVRIG15665	.	scaffold90854_3513065	v1.0	Triticum aestivum	[A/C]	CNTAATGGATTTATCATCTCACGCAACAATTACAAATGGTTGCAAGTCCT[T/G]TTTTATAAGGACACACGACACAGCACACAATTGAGTCCACAACTACTTGA	1B	148477134	Imputation	yes	.	.	.	.	.	.
AVRIG15666	.	scaffold90854_3089897	v1.0	Triticum aestivum	[A/G]	ATTTTCAGTAAGGTGGCCTCTAGCATTCTAGATCTCCTTTGGTTCATAGG[A/G]TAGGAAATCATATGAATATGACATTTTCAGTAAGGGGGCCTCTTGTATNC	1B	148900302	Imputation	yes	.	.	.	.	.	.
AVRIG15667	.	scaffold90854_2497107	v1.0	Triticum aestivum	[A/G]	GGCCGAGGAGTTCTGGTCGTTAGTGCTCTACGATCAGGCCAGCACCCTGC[A/G]TGACCAACTCTCTTCGTTGACCGCAATCAACCAGGGTCCCCAACCTAANC	1B	149493092	Imputation	yes	.	.	.	.	.	.
AVRIG15668	.	scaffold90854_2487022	v1.0	Triticum aestivum	[A/G]	GNTGAAATGGGAAGGCGAGTGGCTGGACATGCCCTGTGAAGTACTTTTGG[T/C]CCTGTTGTTTCAGTTTCGGTCACGGGCGATATTTGTGTGTCGAGGGTAGA	1B	149503177	Imputation	yes	.	.	.	.	.	.
AVRIG15669	.	scaffold90854_1630851	v1.0	Triticum aestivum	[A/G]	GGGTTTATAGGAAAATAAACACAGGATCGAAGTCCACGACAGAAAACAAA[A/G]TAGGCTACGAAAAACCCTCCACGGAGAGGCAGAGCCGGGGCGCCTCACNT	1B	150359348	Imputation	yes	.	.	.	.	.	.
AVRIG15670	.	scaffold90854_1624845	v1.0	Triticum aestivum	[A/G]	ACTTCAATACATCCTGAAATTAATGTAAAGTAGTATCAGAAGAAAGAAAA[A/G]AGACATCACAATAATCATGGGCCGTGAAACAATATAGTAAAAGAGCGTNA	1B	150365354	Imputation	yes	.	.	.	.	.	.
AVRIG15671	.	scaffold90854_1214403	v1.0	Triticum aestivum	[A/G]	GTTTTCCTTTTTGACTGACCCCATATTTTAGCACAGTCAATTCTTTAACG[A/G]CCCGAAGCCCATTCCAGTGTGACATAGCCTTCTTCCTTCTCATATGTTNT	1B	150775796	Imputation	yes	.	.	.	.	.	.
AVRIG15672	.	scaffold90854_990668	v1.0	Triticum aestivum	[T/C]	ACATCGCGATGCTACAGATGCTGTTAAGGATAAAGGGACACCTCATAAAT[T/C]TGTTACCAAATCCGATGAGATCCGCAACGGAACTCATTTGTACTATCANC	1B	150999531	Imputation	yes	.	.	.	.	.	.
AVRIG15673	.	scaffold90854_519964	v1.0	Triticum aestivum	[A/G]	ANCTTTGTTGAAGCTCTTGACCAGCTGATGCCTGGTTTTGATCCTGCAAT[T/C]GCAAAATTGGCTCAGAGAGTCCTTATCAATCCAAGGAAAATTGACTATCA	1B	151470235	Imputation	yes	.	.	.	.	.	.
AVRIG15674	.	scaffold90854_518215	v1.0	Triticum aestivum	[T/G]	TNACTGGATTTGGCAAAATTGTGGTATGTCCTCTGTAAATCATTTATTTG[A/C]TGCGTGTACAATTAGAAGTTTTTTAGTTGTATACAAATTCTAGCAACCTT	1B	151471984	Imputation	yes	.	.	.	.	.	.
AVRIG15675	.	scaffold36169_532692	v1.0	Triticum aestivum	[T/C]	ANAGATCAACACTTGAGCTTTCTAATAATGAGTAGCAAGATAAATAAAAC[A/G]GGCAAAAGGTAATGTACAATACTCTTATATTGCAACACAACTAATCCTAT	1B	152522990	Imputation	yes	.	.	.	.	.	.
AVRIG15676	.	scaffold36169_533889	v1.0	Triticum aestivum	[A/G]	TCAATCGAGGAGGTCCGTCCGTCCGTCCTTACATGCCAGTAGTCCTGGTC[A/G]ACGGTGAGGAGCTTGGTGAGCGCGTAGGTGCTGGCGCTGAGCACGATGNC	1B	152524187	Imputation	yes	.	.	.	.	.	.
AVRIG15677	.	scaffold36169_742302	v1.0	Triticum aestivum	[A/G]	CNATGAAATGGATGATGATGGAAGTGAGTAATTGCACTTCAGTGATTCCG[T/C]ACTGTGTTTTGTTATGCGTTGTGTTAACATGGTCGCTGCCCTGTAACTTT	1B	152732600	Imputation	yes	.	.	.	.	.	.
AVRIG15678	.	scaffold36169_806730	v1.0	Triticum aestivum	[A/G]	GTAAACTACTAAGCAGCCCTATGAAACGGAAAGACGGAGCGCGGAAGCCA[A/G]AAGCGCATCCAGCATAAGCCCAAGGCGGGCGCGATCCTGTTGCCTAGTNA	1B	152797028	Imputation	yes	.	.	.	.	.	.
AVRIG15679	.	scaffold36169_2164643	v1.0	Triticum aestivum	[T/C]	AGTCTCATATTTATTATCTTGTTTGTAAAAACTATTTCTTCCTTAGATGA[T/C]TGTACTTTTCTACTCTTTGGTTCATTATTTGATGATTGTTTTCTGTTTNA	1B	154154941	Imputation	yes	.	.	.	.	.	.
AVRIG15680	.	scaffold36169_3133899	v1.0	Triticum aestivum	[T/G]	CTTGCCCTATTTTATGTTGAATATCTCAAGGGACAAAATTTGCTCTTAAT[T/G]TACTACTGCAGGATCTAGATATCTCTCAAAATTTAGTACTTTCTGGTGNT	1B	155124197	Imputation	yes	.	.	.	.	.	.
AVRIG15681	.	scaffold36169_3420767	v1.0	Triticum aestivum	[T/C]	GNGGCGCGGGGAGAACCCGCCTCTGTAGGATCTGGGACACGAGCGCGAGG[A/G]CCCTCCTCCTCGCCATCGCCATTCTTGCCTCTGCTTGCGTTGCGCTCTTC	1B	155411065	Imputation	yes	.	.	.	.	.	.
AVRIG15682	.	scaffold36169_4595087	v1.0	Triticum aestivum	[A/G]	GNGTTTTTACCTACGTTCCTTTGTTCTTAACTTTGTCAATATGATCTTTT[T/C]TTGAGGGTTTGTGAAAAGAAAAAAAATTGGAAATGTCAACATATGTTTCC	1B	156585385	Imputation	yes	.	.	.	.	.	.
AVRIG15683	.	scaffold36169_4605615	v1.0	Triticum aestivum	[T/C]	TNATGCAAGCAGGAATCACTGGCTTGCACAGACAGACAAACTCCATCCCC[A/G]AAATATAATGATGTGAAGAAACTAGTTACAGAATAAACGTGAAAAGATGC	1B	156595913	Imputation	yes	.	.	.	.	.	.
AVRIG15684	.	scaffold36169_4606802	v1.0	Triticum aestivum	[A/G]	ANATGTGCAGAGGAAAAGTGAGAACTATGATAATGTATTAGTAGTGACAC[T/C]AATACCTCCTCAAGTCAATTTATTAACCTGTTAAAACAACAATCCATGGC	1B	156597100	Imputation	yes	.	.	.	.	.	.
AVRIG15685	.	scaffold36169_4697744	v1.0	Triticum aestivum	[A/G]	CNTCATCACCGCTGCGCTGTTCCTGAAGCAGGTGTGTACAGTATGATGTA[T/C]TGGGTTGTTGTTATTCTCAGCTCAGTTGCTTACTTCTGGCTTGGTTCTTG	1B	156688042	Imputation	yes	.	.	.	.	.	.
AVRIG15686	.	scaffold36169_5294756	v1.0	Triticum aestivum	[T/C]	TAACTTTTGTACATGTGCATCAAGGATTTTCTTGTTGGAGTTGAAAGTGA[T/C]GAACAAAACGTGAACAAAAAAAGATAGAATCAACAAATTTCGTATAATNA	1B	157285054	Imputation	yes	.	.	.	.	.	.
AVRIG15687	.	scaffold36169_5294823	v1.0	Triticum aestivum	[T/C]	ANAAAAGATAGAATCAACAAATTTCGTATAATTATAACCTTTTCATCTCT[A/G]AAGTGTTTACGCATGTACTTTTGTAGTTTTGTTTATATCAGTCCACTTTT	1B	157285121	Imputation	yes	.	.	.	.	.	.
AVRIG15688	.	scaffold36169_5467147	v1.0	Triticum aestivum	[T/C]	CNAGACTACAGCAGGTACATTTCCATCAAAAGTCCATCAAGATAACAGTA[A/G]TCACGGGGAGCCTATTCAGTTTCATGAGATCCAAGTACATTAGCAACCTC	1B	157457445	Imputation	yes	.	.	.	.	.	.
AVRIG15689	.	scaffold36169_5911902	v1.0	Triticum aestivum	[T/C]	CNGCCTGAGTTCTTGCATGACTAGCCTTGGAGGTGTAGTTGTTGTCGTTG[A/G]ACCTTGAATCAATTTCACAGCAAATTCACCATCTTGTACACATGGTTAGA	1B	157902200	Imputation	yes	.	.	.	.	.	.
AVRIG15690	.	scaffold55695_4793087	v1.0	Triticum aestivum	[A/T]	ATTCTCGGATTGGACGACGATGGCGTCACGACGTCGTTTTCCTTCCTGAAGGTGTCGTCTAGTTGGCTCGCCGCGTCTCTGGTGTTGGTTATGAAGATGT[A/T]GGATGCCATGTTGGTTCAGGTTACCACTCAAGGCGTGGATTTCCGGGGNGCTATGTACGACTTCCACGGTGTTTCCCCCATGTCTTCCGCCTTCGACTTT	1B	159383553	Imputation	yes	.	.	.	.	.	.
AVRIG15691	.	scaffold55695_4792418	v1.0	Triticum aestivum	[A/C]	ANAGGCCCAGCCGGCGAAGCGCGTGCTAGTTCATGTGAAGGCGGCGGCGA[T/G]GCCTTTTCCCTTGGCGTGACGATGTCCTACTGTCGGCCAGGCCCCCACCC	1B	159384222	Imputation	yes	.	.	.	.	.	.
AVRIG15692	.	scaffold55695_4792315	v1.0	Triticum aestivum	[A/G]	AAAATGGAGGAGGCTGAGATCACCTCCCCCCTCCTCGCGTCGCCTCTCCG[A/G]CGACTCAGGGGCAACCCTAGCTGCCGCACCTTCTCCCCGCCGCGCCGCNG	1B	159384325	Imputation	yes	.	.	.	.	.	.
AVRIG15693	.	scaffold55695_4788481	v1.0	Triticum aestivum	[A/G]	AATATAATCCAATCCAATGTACCATGTTCGGAGATGATCAAATGGATATT[A/G]AATGTTAGCACTTTTTACCTTCGCTACTAGAAAATCAGCCAAAATTCCNT	1B	159388159	Imputation	yes	.	.	.	.	.	.
AVRIG15694	.	scaffold55695_4788297	v1.0	Triticum aestivum	[T/C]	GNTGCCCTCATACGAGTAAATCGGCTCCAGATCGCAGAACGCCTGCAAAG[A/G]TTGAGATAGTTGTGATCAATGTTTCTTTACTACCATTTCAAAATAAAAAA	1B	159388343	Imputation	yes	.	.	.	.	.	.
AVRIG15695	.	scaffold55695_4767780	v1.0	Triticum aestivum	[A/G]	TAGTTGAGCTTGCACACATGGTTTAATTCCGGTGAAAAATACATGCTTTC[A/G]AGCCTAATCACCGAGACCGAATAAAATATTTGCATAGCAAAACGAAAGNG	1B	159408860	Imputation	yes	.	.	.	.	.	.
AVRIG15696	.	scaffold55695_4767397	v1.0	Triticum aestivum	[A/G]	GTATTTTAGTTGATGGATGCCACCCGCATGGATAGGATATGTGGAAACCC[A/G]TAAAGATAAACAAGCTATCATTTGACAGGGTGAAGTTATGCGACCGTTNC	1B	159409243	Imputation	yes	.	.	.	.	.	.
AVRIG15697	.	scaffold55695_4766272	v1.0	Triticum aestivum	[A/G]	CTTCCTGATTAAATATTTTCAAAATTAAGATGTGTAAACCCCAATGGAGC[A/G]TCATCAGTGAAAGTTTTAGCCACTGTCTCTCTGTTTCGTTTTAACAGANA	1B	159410368	Imputation	yes	.	.	.	.	.	.
AVRIG15698	.	scaffold55695_4765806	v1.0	Triticum aestivum	[T/C]	GAGGAACATTCCACTGTATAAATCGTTCTAGAGCTATTAGCTGTAGTCCA[T/C]TGTAAGGTACAACCTTAGTTTTAAACATCATACTAACAGATATGTATTNG	1B	159410834	Imputation	yes	.	.	.	.	.	.
AVRIG15699	.	scaffold55695_4256541	v1.0	Triticum aestivum	[T/C]	TGCTGTTCCTACTAAGCCTTAAAACAAGGGAAGTTTATTATTGTGGAGGA[T/C]GATAGCTTTGGATCCTTCGAAATATTAGTATAGTCGAAAGTCTTGTTTNC	1B	159920099	Imputation	yes	.	.	.	.	.	.
AVRIG15700	.	scaffold55695_4054263	v1.0	Triticum aestivum	[A/C]	GGCTCTTGCCTTGCACTACATAGTGAAAAAATGGGAATCTTCTAAGATGA[A/C]ATTGCTATAATGAATACCGTACAATTCAAGTTAATGACCTCACGATGGNC	1B	160122377	Imputation	yes	.	.	.	.	.	.
AVRIG15701	.	scaffold55695_4053885	v1.0	Triticum aestivum	[T/C]	GCACATATGTTCTTTTTTTTAACTTCAGCCAGTTGGAATTATCTTGGGAT[T/C]ACTTGGGCATCATAACCTAATCAGTCAACCTATTTGATGGCGGCAGTANC	1B	160122755	Imputation	yes	.	.	.	.	.	.
AVRIG15702	.	scaffold55695_2967635	v1.0	Triticum aestivum	[T/C]	TGTTAAGAAAATCACAACATTGATGATTAACGATACTGCCAGGAAAGCAA[T/C]TCAGTAGAGAAGAATGTAAAACAACAGGCACATGTTATACAAAGTTACNG	1B	161209005	Imputation	yes	.	.	.	.	.	.
AVRIG15703	.	scaffold55695_2684604	v1.0	Triticum aestivum	[A/G]	TACAATATTTATCGATTCAAGAGACTGATTTGTATTTATGATTTGTGAAT[A/G]ACGAATGATGTACTGGGTGCAAAAAAATTTGTAGTTCCTTATTATTCGNC	1B	161492036	Imputation	yes	.	.	.	.	.	.
AVRIG15704	.	scaffold55695_2194305	v1.0	Triticum aestivum	[T/C]	TNCGCCCTATTCTCCTCGACAACTGATTCGTCAATCAGTATCGATCACTC[A/G]TGGTAGATGCTTGAGACGATCTCCGAACTTGTACAGACTTCTTCTTCGAC	1B	161982335	Imputation	yes	.	.	.	.	.	.
AVRIG15705	.	scaffold55695_1992018	v1.0	Triticum aestivum	[A/G]	CNAGGGGGATCATGCATGAGCTCCCAGAGACTCTGCTTGTAGACTGAAAA[T/C]TGTGGCTCACTGCAAACAGAATATTCAAATGTAGTTCCTCTAGTAAAAAA	1B	162184622	Imputation	yes	.	.	.	.	.	.
AVRIG15706	.	scaffold55695_1991305	v1.0	Triticum aestivum	[T/C]	CATAACGAAGTGTGGGTATCATTCTTGAACTGGATCCGGGCTAAGGCCCC[T/C]CAAAAAAACCATGCCGATCAGGAAATACGATGATATCAATTTGTTCAGNA	1B	162185335	Imputation	yes	.	.	.	.	.	.
AVRIG15707	.	scaffold55695_1990147	v1.0	Triticum aestivum	[A/T]	AGTACTCTCTGCGTTCTGTGCAGCCGTGCCGTTTCAGAATATCACTGTGCACCTTGTATTCTCACTTCAGCGAGAGACAAGGAAACACTCCTATTATCAA[A/T]GTTACATGCCACAAAATCCTCGGTATGCTCAGCAATGGGAATCGCAAGNATTACTCCAGCACAATACTCATTGACCATCTGACGGACCAACTATATATCC	1B	162186493	Imputation	yes	.	.	.	.	.	.
AVRIG15708	.	scaffold55695_1396433	v1.0	Triticum aestivum	[T/C]	AACTGAAGTGTGACTGTGAAACGAGGAATGCTGAAAACTGGCTTTCATGC[T/C]GTGGCTAAGTTGTAAAACTATCTGCCTTTCTAGGCATCTTCTATCTATNA	1B	162780207	Imputation	yes	.	.	.	.	.	.
AVRIG15709	.	scaffold55695_1367000	v1.0	Triticum aestivum	[A/G]	CACACAACAACATGATTGGGCCATCGAATAGCAGCAGGAGGAGGAGGACG[A/G]CGAGGATGATGATCCACATGATTTCAATGGCGATTCAAATAAGAGGGGNA	1B	162809640	Imputation	yes	.	.	.	.	.	.
AVRIG15710	.	scaffold55695_1366261	v1.0	Triticum aestivum	[T/C]	ACCCTCAAACTGTCGGTACTTCCATCCTGCCGCTCTTCACTAAATTCCCG[T/C]CCTTTTCTTCACTCTCTTTTTCCCTCCCGCCACCGACCCATGGACCCGNA	1B	162810379	Imputation	yes	.	.	.	.	.	.
AVRIG15711	.	scaffold55695_1364834	v1.0	Triticum aestivum	[T/C]	ACAAGCCTAAAGAAAAACTATTATGGGAGGATGCATGGTATATAGCCGAG[T/C]AAGGCATCAGTGTGTTCCTCTTTACATTTTTCCATGTAAATAGGACAANA	1B	162811806	Imputation	yes	.	.	.	.	.	.
AVRIG15712	.	scaffold55695_1362015	v1.0	Triticum aestivum	[T/C]	AACCACCGACTCGCCGAGAAGGAGATCGCAGCCGTCCTCTCCTCCGCCTC[T/C]TCGGCCGCCGCTCCCCCCGGAGAAAGCGGCTCCGCCGCCGCCGTCGACNA	1B	162814625	Imputation	yes	.	.	.	.	.	.
AVRIG15713	.	scaffold55695_587006	v1.0	Triticum aestivum	[T/C]	GNAATTGGTCATTTGAACCAATAGCAATAGAAATAAGAAATTTGTACACA[A/G]ATGCAACTTTGCATCATCAAAAATCTTCACAATAAAACTTCACTGAGAAG	1B	163589634	Imputation	yes	.	.	.	.	.	.
AVRIG15714	.	scaffold55695_452901	v1.0	Triticum aestivum	[T/C]	CNCATCCTCGCTTGTCTGTGATGCGGCCGACGGCGACCCTCCACTCCACA[A/G]CAACACGAGCGGCGATGAGAGCTTCGATCTGTCTGCTTTGTTCCCATGTT	1B	163723739	Imputation	yes	.	.	.	.	.	.
AVRIG15715	.	scaffold87252_533012	v1.0	Triticum aestivum	[A/C]	CTTGCCAAGATTAAAGCCCAAGATGCCATCGGTGTTCAGCGAGATCTAAA[A/C]TAACATGAAGAGTATACTCACAGGACTTCTCCCAGGACAGCCACAGCANG	1B	164709751	Imputation	yes	.	.	.	.	.	.
AVRIG15716	.	scaffold87252_902242	v1.0	Triticum aestivum	[T/C]	CNCAACATTAGGCACATTTGTAGGGTCGAAGCGCCACCTTGTTGATTCTC[A/G]CTGTTTTTAACTCTAAATCTACATGTTTTTTCTTTGCCCACTTGGCATTA	1B	165078981	Imputation	yes	.	.	.	.	.	.
AVRIG15717	.	scaffold87252_1640191	v1.0	Triticum aestivum	[T/C]	ANAGAAACCTATGTGCTATTGACTCCATATCATCCTCATCGGTCACAATT[A/G]CCTGTATTTGACAAGGCAAAAAACAAAATTAACTTGTAATGATCACCATA	1B	165816930	Imputation	yes	.	.	.	.	.	.
AVRIG15718	.	scaffold87252_2403977	v1.0	Triticum aestivum	[A/G]	TNTGTCTGTCTTACATGGTCCTTCCTATGCAGAACATTTCAGATTGGACA[T/C]GAAAAGTTCCATGTTCCTTGGCTTTATGTTATTAATCGCAAAAGCTCTGA	1B	166580716	Imputation	yes	.	.	.	.	.	.
AVRIG15719	.	scaffold87252_2479903	v1.0	Triticum aestivum	[A/G]	GCAAAAATAGAATGTTCTGATGTTTTTTCAGAAAAGACTTCAGCATATTC[A/G]CAGAATCAATAACTTCAGACTTGATCAAGAAAAAACTTACAAAAAAGGNT	1B	166656642	Imputation	yes	.	.	.	.	.	.
AVRIG15720	.	scaffold87252_2480027	v1.0	Triticum aestivum	[A/G]	CGCGTGAACTTCATAGGAATTTGCGACAATTTATAGAAACAAAAAGATGC[A/G]CTAGACCTGGCTTGCACTGGGCTAGCTTCAGCATCTGCCTCCGATTCANT	1B	166656766	Imputation	yes	.	.	.	.	.	.
AVRIG15721	.	scaffold87252_2485507	v1.0	Triticum aestivum	[A/G]	GAGTTTAGGCCGTGTTCTCTCAGTTGTGCGAGGTGTTGGCGGTCCATGGC[A/G]TAGCGGCTTCGGCAACAAGGTGCTACGGTGGCGGCGGTGCAAGGCTTCNT	1B	166662246	Imputation	yes	.	.	.	.	.	.
AVRIG15722	.	scaffold87252_2932465	v1.0	Triticum aestivum	[A/G]	TNGAAGTTCGGCTGAAAGGTTTGTGAGTTAACAAAGCAGCGGTAAATATT[T/C]AGGGTTTTAACAGTAATGGTTATAGAAACTGACTTAGATGTTCAACTGGA	1B	167109204	Imputation	yes	.	.	.	.	.	.
AVRIG15723	.	scaffold87252_2932540	v1.0	Triticum aestivum	[C/G]	AGTTAACAAAGCAGCGGTAAATATTCAGGGTTTTAACAGTAATGGTTATAGAAACTGACTTAGATGTTCAACTGGACTTTTTAGGGTCATGTAACCTGTA[C/G]TGAATAAATAATTCAAACAAATGGAAGATGGAATTACCATTAGGTCATNAACATCAATTGTCAAGAACATGAGTTGAGGATAAGTCTTGGACATCTCGGC	1B	167109279	Imputation	yes	.	.	.	.	.	.
AVRIG15724	.	scaffold87252_3542100	v1.0	Triticum aestivum	[A/G]	TAATGCTTGTTGGCATCTAACATTTACCAAATTGAAACTTACCATCGCTC[A/G]CTGAACGATGGCAGGTTGGAGCGGGAGCGGACATGCCCGTTATGCAGGNC	1B	167718839	Imputation	yes	.	.	.	.	.	.
AVRIG15725	.	scaffold105270_459012	v1.0	Triticum aestivum	[T/C]	TNGATGTAATTTTTATTGTTTTCAGTGTTCGTTGTACTACTATGATTAAA[A/G]ATGGGTCAAAACTTTTTCAAAGAAAAAGAGATAATATGTGAGGTCCGGAT	1B	168618872	Imputation	yes	.	.	.	.	.	.
AVRIG15726	.	scaffold105270_461286	v1.0	Triticum aestivum	[T/C]	CNGGAAGTCCTGAACCGGGAAAACGGACGGCCGAAAACGCAAATCGCTGT[A/G]AGAGCTTTGTTTAGGTGCACTTATACCGTCCTTAAATTTTCTTCACGCCT	1B	168621146	Imputation	yes	.	.	.	.	.	.
AVRIG15727	.	scaffold105270_462277	v1.0	Triticum aestivum	[T/C]	ANCATTGCCCACAGGGGTTCCAATGGCGAAATACCCGAAGAGACAGCTGC[A/G]GCATATTTGGTAACCAGCAATTTACTCCTCGATGACTTGCCCTTCCTTCT	1B	168622137	Imputation	yes	.	.	.	.	.	.
AVRIG15728	.	scaffold105270_577209	v1.0	Triticum aestivum	[T/G]	ANCCATTTCTTCCGATTTGCCGCCGGTGAAGAAAGGTATGACCGCTGGCC[A/C]TCAGGAAATCAAACCCCAGGCTATACTGGATCTACTTGTCACTAATTTTC	1B	168737069	Imputation	yes	.	.	.	.	.	.
AVRIG15729	.	scaffold105270_578508	v1.0	Triticum aestivum	[A/G]	TTTAATCATCTACTGGTACCTATTACGAACTTCTATAAAAAAATTCAACG[A/G]CATTGTTATATCCTATACCAACCACCCATTAAGTGATGCATATATTTTNG	1B	168738368	Imputation	yes	.	.	.	.	.	.
AVRIG15730	.	scaffold105270_578929	v1.0	Triticum aestivum	[T/A]	TGTGTGAGAGCTAGGCAGAAGCAAGTTTCAGTTTATCATGTAATTGGAACTGGAAGGGATTCCAATTGAGGGTAAAATTTTCTGGCTTCCTTGCAGTATG[A/T]GATATCATCAGTTCCTTTTTCTTTTGTTTTGAGGGAATGCACGTCTCANATGATTAGTTAACAATGCAAACTTCTTTTTCCTGTTTCTAGTTTCTTATAC	1B	168738789	Imputation	yes	.	.	.	.	.	.
AVRIG15731	.	scaffold105270_579274	v1.0	Triticum aestivum	[T/G]	TCAAGCATGCATTTGTAGCTTCACCCATCAGTATAGTGTTGTGTGCAGAG[T/G]GAAAATTAGGGAATCTCTTTTAATTTAGCAAGTCAAGATTATATAAAANT	1B	168739134	Imputation	yes	.	.	.	.	.	.
AVRIG15732	.	scaffold105270_579688	v1.0	Triticum aestivum	[A/G]	TTGCCATTAAATATTGACATCTTTCTGTGTAAACATTACCTAACTATTTC[A/G]CGTAGCATAAAACTTCCCCATATTTCTCTAGACCATGTCTAATAGTGTNT	1B	168739548	Imputation	yes	.	.	.	.	.	.
AVRIG15733	.	scaffold105270_580345	v1.0	Triticum aestivum	[T/C]	GNGAAACAGAAACAGAAAGAATGTAAAGGAAGTAGTTTCTCTTGATAACT[A/G]CAATCATTTTAAATTGACATTGGCAAGGAAAACTTCTAAATTGTGATTGA	1B	168740205	Imputation	yes	.	.	.	.	.	.
AVRIG15734	.	scaffold105270_581324	v1.0	Triticum aestivum	[A/G]	CTCATCGTCGGCGTCGTCTTTGCTGCCGCAGCCGCTTCTTCGACGCCTGC[A/G]TCACGCAGCCATTGGATGGCGGCTTCTGCTCCCTCTGTCACATTCCTGNT	1B	168741184	Imputation	yes	.	.	.	.	.	.
AVRIG15735	.	scaffold105270_833419	v1.0	Triticum aestivum	[T/C]	TNTTTTCGGTCAACGCAGAACACCCGAACTATATCCGGAGCGAGGGGCCC[A/G]AACAGTATTCGGATCAAGGGGGCCCGAACTATATGCGAGAGGAGCCCCGC	1B	168993279	Imputation	yes	.	.	.	.	.	.
AVRIG15736	.	scaffold105270_833597	v1.0	Triticum aestivum	[A/G]	AGTCGCCAGATGGAACGAACCCAGGCAGCAGCGGCCGATACAGAGCAACA[A/G]CAGCCGCGACGGGGCGGATCCCGAACGGACACAGGATCCCGGGCGGATNC	1B	168993457	Imputation	yes	.	.	.	.	.	.
AVRIG15737	.	scaffold105270_1502692	v1.0	Triticum aestivum	[T/C]	CATACTGCTCAGGAAAACCTCCTCCTCCTCCCTGCTGCTTGTATCCAGCA[T/C]TGTAGGGCGGTGGTGGACCGGAGTTAGGCCTGACTGCTGGAGGCTCGTNC	1B	169662552	Imputation	yes	.	.	.	.	.	.
AVRIG15738	.	scaffold105270_1536892	v1.0	Triticum aestivum	[T/C]	TCTGCTACTCAGTTAAAATTCAATCTCCATCTAAAAGAAAAAAAATCGGA[T/C]TAACATTTGTCGTCATGGTTGATGCAGAGTACGGGTGCATGACCAAGANC	1B	169696752	Imputation	yes	.	.	.	.	.	.
AVRIG15739	.	scaffold105270_2404206	v1.0	Triticum aestivum	[T/C]	TNAAGAGAAGAAAAATAAACTTACTCCACCCCTCCAAATGCAGAGGCCCG[A/G]TGCTGGGAGTTGGTCGGATCCGCCTGCACAGCGGTAGCAAGAGACCTCGC	1B	170564066	Imputation	yes	.	.	.	.	.	.
AVRIG15740	.	scaffold105270_2410720	v1.0	Triticum aestivum	[A/C]	ACCAAAACAAATAATAAAAGCATACCTGGTTTTCTGTGAAATACAAAAAA[A/C]ATACGATCATCTTTTCTAGGGAATACAGTGTTCAGATTTGACAGAAACNT	1B	170570580	Imputation	yes	.	.	.	.	.	.
AVRIG15741	.	scaffold105270_2412200	v1.0	Triticum aestivum	[T/C]	ANACCACATCATCATAAACCACAACTTCAGCATGCTTTTTAATTAGCACA[A/G]CCCACTGTATGGCAAGTTAGGTTGGCAGAGATAAAAGAATGAGTTTATTA	1B	170572060	Imputation	yes	.	.	.	.	.	.
AVRIG15742	.	scaffold105270_2851652	v1.0	Triticum aestivum	[A/G]	ACATGATTCACTGGAAATTGGAGAAGGACGTCATGAATTTGTAAGTATAG[A/G]AAAATGTACTTTCTAGGTTTTTTATGGTCTTGCTTCTAAATTCGATTTNA	1B	171011512	Imputation	yes	.	.	.	.	.	.
AVRIG15743	.	scaffold105270_2879561	v1.0	Triticum aestivum	[A/G]	ATCAACGGTGTTTCTATTTTTTTTAGAAAAGGGGTTTTACCCCAGCCTCT[A/G]CATCAGAAAGATGCATACGGCTCATATTATTAAAAATAATCCAGTAACNA	1B	171039421	Imputation	yes	.	.	.	.	.	.
AVRIG15744	.	scaffold105270_2885793	v1.0	Triticum aestivum	[A/G]	CACATAGCCAACATCAATGCATGCACACAAAAAATACGCCTGCAATAGGA[A/G]GTCATACAAGACCAAAGCTATGCATCGTCGTTACCGAATCCAACCATCNA	1B	171045653	Imputation	yes	.	.	.	.	.	.
AVRIG15745	.	scaffold105270_3040039	v1.0	Triticum aestivum	[T/C]	GCATCACACTCCCAATATAAAACCGGTTAAAATTTCTTCTATATAATACT[T/C]TCTCTGTCCCATAATATAAGACGTTTTTTGACACTACACTAAGCATCTNC	1B	171199899	Imputation	yes	.	.	.	.	.	.
AVRIG15746	.	scaffold105270_3040532	v1.0	Triticum aestivum	[T/C]	TNGGAAGCTGCAAATCTTTGCACCAACACGAACAGTTCAGTTACCATGGG[A/G]AAGCGGAAATCCCCTTGAACGAGTGACTAGGTTGTGTGAGCTGCTATAAA	1B	171200392	Imputation	yes	.	.	.	.	.	.
AVRIG15747	.	scaffold105270_4784414	v1.0	Triticum aestivum	[T/C]	CNTGAAGCAGCAGCCATTGCCCATTGCTAACGAGAGTGGAGTGGTAGAGC[A/G]GTTCGAGTTTGCCTTTCTCTCTTGCTTGATTGGTTGATCGGTGACTCGAT	1B	172944274	Imputation	yes	.	.	.	.	.	.
AVRIG15748	.	scaffold105270_4784989	v1.0	Triticum aestivum	[A/G]	CNTAGTTAATTTCGATTTGGTTGCGAACACTGCTGCTATGGCTGAGGTGG[T/C]TACGATATGTCGTCCGTGAATGAAAGATGGTAACGGTTGCCTTCCTACTA	1B	172944849	Imputation	yes	.	.	.	.	.	.
AVRIG15749	.	scaffold105270_4785609	v1.0	Triticum aestivum	[A/G]	ACATAAAAGTGGGTGTGACTGTGAGTCCAGTGCTTGCACGTCACATGTGC[A/G]CACAGTGCGGTTTTATCCCACGGTACATGCACTTACCGGGTCGCTGTCNA	1B	172945469	Imputation	yes	.	.	.	.	.	.
AVRIG15750	.	scaffold105270_5814754	v1.0	Triticum aestivum	[A/G]	TNAGAAGATAGGCACCATTTGTCAATACAGCAGATACGCGAATCTGCCAA[T/C]CAGCAAAAGGTATGTAATCATACAATTAGCAACGGACCAGATAGAATCCA	1B	173974614	Imputation	yes	.	.	.	.	.	.
AVRIG15751	.	scaffold105270_5946925	v1.0	Triticum aestivum	[A/G]	GNATCAAGATCCACTCATTACAGGCAAGAGTTCTTGATGGAGGAGTGTGC[T/C]CAGTCTGTTGTCTGTGCTACCTTCAGGGGGCAGAAGAAGAAACGTAGAGG	1B	174106785	Imputation	yes	.	.	.	.	.	.
AVRIG15752	.	scaffold105270_6441287	v1.0	Triticum aestivum	[T/C]	TNACTCGCCACCGCAATCTACACCATTTCAGTCACAATGTGAGGATCCAA[A/G]TCGCCCATCATCCAACCTCACCAACAGTTACTGCTTACTGGTATTCAATT	1B	174601147	Imputation	yes	.	.	.	.	.	.
AVRIG15753	.	scaffold105270_6624521	v1.0	Triticum aestivum	[T/G]	GAGATGGTGAGGACTGTTGTAAACTGTGAATGCTGGTTGAGCTTGCGAGA[T/G]GGAGAGCTGGAGATGGTGGGAATTTATAACCAGGGCAAGAGGATGAAGNG	1B	174784381	Imputation	yes	.	.	.	.	.	.
AVRIG15754	.	scaffold105270_7250844	v1.0	Triticum aestivum	[T/C]	TTAATTTAACTTCAATTAATTTGAAACGGAGGGAGTAATAGAATTCTCGG[T/C]CTGATGAAACAAGTGCACTCGGTTTAAGTCATGGATTTCATATGGATGNT	1B	175410704	Imputation	yes	.	.	.	.	.	.
AVRIG15755	.	scaffold105270_7252830	v1.0	Triticum aestivum	[T/C]	GCCTCCTCCGCCCGATACCCTCAAGCCGGCGCCGCCTCTTCATATACGGA[T/C]GCCGCCAGAGAAAAGTCGGGCTCGTGAGGTACATCGGGGCGAGGATGTNA	1B	175412690	Imputation	yes	.	.	.	.	.	.
AVRIG15756	.	scaffold105270_8625005	v1.0	Triticum aestivum	[T/C]	CCTACCTTAAGGTAAATGCGGCGTCTCTGCTTGGTTAAACATGTTTCTGC[T/C]GTGTCTTGTTAGTTAATCTCAACCGTACATCGTCATGGCAGTGATTCCNT	1B	176784865	Imputation	yes	.	.	.	.	.	.
AVRIG15757	.	scaffold105270_8841548	v1.0	Triticum aestivum	[A/G]	GCCTTCCACAGAAATAACTTATGCTCCTCCTTCAGTGGTTTCGCAAACCC[A/G]CTAATCACACTCCCGAACACCTCCAAGAGTTCAGCAATCCCATTGTGANG	1B	177001408	Imputation	yes	.	.	.	.	.	.
AVRIG15758	.	scaffold105270_8989627	v1.0	Triticum aestivum	[A/C]	CTGCTACTTCATGGTGGAAAAGGTTTGACATATATGTCACTGCCTAGTAT[A/C]ACAAATATCCTAGCTAATAGTTCATGATTTTCTCTCTTTTTCCTATGTNT	1B	177149487	Imputation	yes	.	.	.	.	.	.
AVRIG15759	.	scaffold105270_9000597	v1.0	Triticum aestivum	[A/C]	TNCTTATGATCATGTTTATTGTTAACTTATTCAGAAGAAATGCTATTAAG[T/G]TATATCATTAGTGAAAACCCAGTTAACTTATTAAAAAAATAATTGTATCA	1B	177160457	Imputation	yes	.	.	.	.	.	.
AVRIG15760	.	scaffold105270_9317788	v1.0	Triticum aestivum	[A/G]	CCTTCCTTGCAAGGCTCTATGTGCAGGGGGTTGATTCAAAGAAGAACTCA[A/G]GATACCATGAGTAGATATAGAATACAAAGAAGTCAATCTGGTAATAGGNA	1B	177477648	Imputation	yes	.	.	.	.	.	.
AVRIG15761	.	scaffold105270_10353038	v1.0	Triticum aestivum	[T/C]	GTTGAATCAGAAGCAAGCATTGAAACAGATAATCACCCTTTACTGATAGA[T/C]CACATGGAAACTACTGCTCATCTCGAGATTGCAATTGACAGCCCAAGGNA	1B	178512898	Imputation	yes	.	.	.	.	.	.
AVRIG15762	.	scaffold105270_12373660	v1.0	Triticum aestivum	[T/C]	TNATCCAGTCCTCCAGCCACTTCCCACAGCTCACCGCGCCAAAGGAGTTC[A/G]TCCGGGTCATTGAGGCCATCTTGCTCGACCGCTGAGCTACTACAACCAGC	1B	180533520	Imputation	yes	.	.	.	.	.	.
AVRIG15763	.	scaffold105270_12374303	v1.0	Triticum aestivum	[A/G]	GNTAGGTCCCACGCGAGAAAAAAAATATTTGAAGGTTCAAATATAGCGAA[T/C]CTGACTTTGCGTGCAACCTAGTCAGTCACCTTATAATAGAAGATACAAAA	1B	180534163	Imputation	yes	.	.	.	.	.	.
AVRIG15764	.	scaffold105270_12515402	v1.0	Triticum aestivum	[A/G]	AAACCACTGGATGAATTGTACAGAAGAAAAAAAATCAGTAGAAATAACTC[A/G]ACCTGACGCACACTATTAGGGAGTGTACCAGATTCCGTTCAAGAAAAANC	1B	180675262	Imputation	yes	.	.	.	.	.	.
AVRIG15765	.	scaffold105270_13899007	v1.0	Triticum aestivum	[A/G]	CNTCCCTCACCAGAGCGGACACAGACGGACGCGTCTCCCCTGGTTTCTCA[T/C]CGAACAACAGGAGGAGGTAAGCGATCTCTTCTATCCTTCCCATCCTTGGC	1B	182058867	Imputation	yes	.	.	.	.	.	.
AVRIG15766	.	scaffold141530_847242	v1.0	Triticum aestivum	[A/C]	GCGACCAAGCGCCACAACAAAGACGGGGCTAGGGTTTTAGGGGCGCGTAC[A/C]GTAGAGGAGCGCGGAGAGCTTGGACTCGCCGCCTTCCTCCGTTGCCGCNT	1B	183453426	Imputation	yes	.	.	.	.	.	.
AVRIG15767	.	scaffold141530_874916	v1.0	Triticum aestivum	[A/G]	GNAGGAACTGTTGTGTTGATATATTGCAGTTTAAGCAGAATAATGTTCAC[T/C]TGTAAGATCTTCGAGGCCCAAACTGAGTCTGCCTTCCACCTAGTACCTAA	1B	183481100	Imputation	yes	.	.	.	.	.	.
AVRIG15768	.	scaffold141530_876124	v1.0	Triticum aestivum	[T/C]	ANGTTCGTCTCAACATTCACGGAATAGTCTCTCTTGAATCAGCGACGGTA[A/G]CTTGCAATACCATGTCCTACTCCTATCACCTTCCTCTGGAAAAACATATA	1B	183482308	Imputation	yes	.	.	.	.	.	.
AVRIG15769	.	scaffold141530_2615822	v1.0	Triticum aestivum	[T/C]	CCCCTCTAGTCGACTTAACGCACTTTCAGTAGGGCGGCATCTACACTGGC[T/C]GAGACCAGTGCCGGGGCAACGGTGAACCGATGGGGATGGTGGCTTGGGNA	1B	185222006	Imputation	yes	.	.	.	.	.	.
AVRIG15770	.	scaffold141530_2616453	v1.0	Triticum aestivum	[A/G]	CGAAGAAACACAGCGGACAGAGAGATCTCAGAACAGGAGTCAGAGAACAT[A/G]TCAAACCTGCAAATGGTCAAGGAATACCTGGCAAAGATGAGGCCGAAANT	1B	185222637	Imputation	yes	.	.	.	.	.	.
AVRIG15771	.	scaffold141530_2616596	v1.0	Triticum aestivum	[T/C]	CNACATCCAGGTCACCCTGCAGCACCACGAAGGCGGGAGGGAATTCCATT[A/G]GAAATCAGAAACATGCCGTGTGCTCAGGACTTCAGTATGATCTGTTACCT	1B	185222780	Imputation	yes	.	.	.	.	.	.
AVRIG15772	.	scaffold141530_2941739	v1.0	Triticum aestivum	[T/C]	CNTCCTTTAAAAGAAATAATATCATATCTCAAGGGATAAGATCACGATCC[A/G]TAAAAAGGGGATCGGCGGCCTTGTTTCGTGGCAGGCTGAAGGCCGACCCG	1B	185547923	Imputation	yes	.	.	.	.	.	.
AVRIG15773	.	scaffold141530_2942268	v1.0	Triticum aestivum	[A/G]	TNCGCTGTAGACGTAGCTTGATCGATCCGTTTTGCCTGACGAAGCACAGT[T/C]GCTTTTTGCATTAGCTTGACTCCAGTCAGGAGAAAATTAATCATCTGAGC	1B	185548452	Imputation	yes	.	.	.	.	.	.
AVRIG15774	.	scaffold141530_3857123	v1.0	Triticum aestivum	[A/G]	TNATCACTGGCATACTATTTAATTCGTTTGGGGATGATAATTTCTTGTTT[T/C]TTCCCTTACTTCAAGTGGTAAGAATTTGAAAATCCTGAATCTTGGAGAAG	1B	186463307	Imputation	yes	.	.	.	.	.	.
AVRIG15775	.	scaffold141530_3858285	v1.0	Triticum aestivum	[T/C]	ATATGGATGTTGCAGTTCATACTGTCATTTTTTTTGAAGGAAAAAAAAAC[T/C]TCCGTGGTAATCATTTCCAATTGTCATATTTGCAGCTGAGGAGAAGCANC	1B	186464469	Imputation	yes	.	.	.	.	.	.
AVRIG15776	.	scaffold141530_3915104	v1.0	Triticum aestivum	[A/G]	ACTATTTTCAGCGTAAAAAAAGGGTGTTGCTCTTGGAGTTGCCACTTACA[A/G]TGTGTTGATTGATGGGTATTGCAAGGTTGGTGATATGAAGGCTGCTCTNG	1B	186521288	Imputation	yes	.	.	.	.	.	.
AVRIG15777	.	scaffold141530_4194210	v1.0	Triticum aestivum	[A/G]	TNGCATATATGACAAGACTAGGTGCAATAACTTACTGTGTATATAATCTG[T/C]CAAGAGATGATTTTTTTCTCTCTCTATTAACTTTGTTAAGTGTGCATGGG	1B	186800394	Imputation	yes	.	.	.	.	.	.
AVRIG15778	.	scaffold141530_5659564	v1.0	Triticum aestivum	[A/G]	GNAAGAAGACTTGTGCCCCAAGGACTTACTTGCAATTTCATTCCTTGTCA[T/C]GGGTGTATGGAGTTGGTTTAATCTATTGGAGTTTATTCCCGCAAAAGAAA	1B	188265748	Imputation	yes	.	.	.	.	.	.
AVRIG15779	.	scaffold141530_5840168	v1.0	Triticum aestivum	[A/G]	CNTCATAGTGTGCATACCTACCTGATTTTGGAACAGTTTAGAATTTAATT[T/C]AATAGTGAAGTGCATCAATGCAATTTCACCATCTCTAGTTTAGGAACAGT	1B	188446352	Imputation	yes	.	.	.	.	.	.
AVRIG15780	.	scaffold141530_5844008	v1.0	Triticum aestivum	[A/G]	ANGAATGAAGATGCTGAATTTGATTGTTGGAACTTATCTTATGTGATTAA[T/C]TATTTTTTGTTTCATAATTGAACTGTTCAATATTTTTGCCAATTGTTTAC	1B	188450192	Imputation	yes	.	.	.	.	.	.
AVRIG15781	.	scaffold141530_5857987	v1.0	Triticum aestivum	[A/G]	CNATTATGTTCAGTGGTTTGTCTGGATGTCATGCAGAATCAGATCTCATG[T/C]CATTTGAATATTTGCTTGTTACAACAGTAATATATCGTCAGTGTTTGAGT	1B	188464171	Imputation	yes	.	.	.	.	.	.
AVRIG15782	.	scaffold141530_5858891	v1.0	Triticum aestivum	[T/C]	AGTAGAATTCCTACATATGCATGCTTATACAGTTCGCTGTTAATCTTGCG[T/C]AGCCATAACATTTTCCTTGTAGATAAGAAGGTTTAACTCATCCATTCANT	1B	188465075	Imputation	yes	.	.	.	.	.	.
AVRIG15783	.	scaffold141530_6298015	v1.0	Triticum aestivum	[A/G]	GNCGGTTGGATTTTCAAGAGCCCAACGGACGCTCGTTTGATGTCCGAACA[T/C]GTCTTGGCGTATGAAGGAGAAATAAGCGTCAACCTTGGAGAACATTAATT	1B	188904199	Imputation	yes	.	.	.	.	.	.
AVRIG15784	.	scaffold141530_6719115	v1.0	Triticum aestivum	[T/C]	TTTTTTCTTTTGGAAAGGAATCAGAAAAAAGGTTGGTGGTGGATCATCGA[T/C]CATATTGATACCTGGCAACCCAGATCTCCGAGCCCCAAAATGCGCTCGNC	1B	189325299	Imputation	yes	.	.	.	.	.	.
AVRIG15785	.	scaffold47336_6600946	v1.0	Triticum aestivum	[T/C]	TCTCTCCTGGAAATAATGGCTAGCAAAAACAAATGAAAGATCAGAAACTA[T/C]AGTATTGACATCTTAGTTGGAACCTAGGAGGTTGCAAAATATGTGAACNA	1B	191004166	Imputation	yes	.	.	.	.	.	.
AVRIG15786	.	scaffold47336_5338682	v1.0	Triticum aestivum	[T/G]	CTTTTCCCACCATTTTGGTTGCTCACCAGTCTCTGAACGCACTGCGGCAT[T/G]GGCCTGGCACGAGAACAATGGAAAGTCCAAAGACATCAAATACTCTCANC	1B	192266430	Imputation	yes	.	.	.	.	.	.
AVRIG15787	.	scaffold47336_5332245	v1.0	Triticum aestivum	[T/C]	GNCAATCTGATACAGTACATTATGAGTTGTAACTAAAGATTACCTATTGT[A/G]AGGTGACCTATGAAGGGGATGATGTAGGTTTACCTTAGCTAAGGAACATG	1B	192272867	Imputation	yes	.	.	.	.	.	.
AVRIG15788	.	scaffold47336_4924212	v1.0	Triticum aestivum	[T/C]	TTCACTTTTGGTGGTGTGCGGTTCACTTTCGGGAGTGTTGCGGTCCACTC[T/C]CGTTCAAAAAAAAGCTGAAAAAAAGACAACAAAAATTTGTGCGAGAAANG	1B	192680900	Imputation	yes	.	.	.	.	.	.
AVRIG15789	.	scaffold47336_4838899	v1.0	Triticum aestivum	[T/C]	GNATCCAGAGTGGGAGGGGAGAGTTACCAACAACGTATTAAGGACAAACC[A/G]TGACATGGATTCCTAAGTTCCAGCTTACATCAAAATTATAGAGAGAATGC	1B	192766213	Imputation	yes	.	.	.	.	.	.
AVRIG15790	.	scaffold47336_4833723	v1.0	Triticum aestivum	[A/G]	CTCCCCCGATTTGGAGCTTCGTTGGTCGTTGGATGGAGGTCGTTTTGGTC[A/G]ACCAATGTATCTCAGCCGCCCGATCTAAGCCTATGGTGTTTACTCTGGNT	1B	192771389	Imputation	yes	.	.	.	.	.	.
AVRIG15791	.	scaffold47336_4323258	v1.0	Triticum aestivum	[A/G]	AAAAGGAAATTGTCAAAATGTAAATAAGTTGCAAGAACAAGAAAAAATAG[A/G]ACAGACTGAACACTTACTTGTAAACCTGCCACTCATAAGGAGCTCCATNA	1B	193281854	Imputation	yes	.	.	.	.	.	.
AVRIG15792	.	scaffold47336_3979337	v1.0	Triticum aestivum	[T/C]	ATTATTTTTATTGTCAAAATTTTTTAAGTACAATGACAATTGTTCCTGTT[T/C]GTTAGGCCTTGATCTTACTATCCTATCTGAATATTCCTTTTATGACAANT	1B	193625775	Imputation	yes	.	.	.	.	.	.
AVRIG15793	.	scaffold47336_2046695	v1.0	Triticum aestivum	[A/C]	GATGAAAATACAGGGCACCAGGAAGGCAGTTTGATGAATCAGTGAATGTT[A/C]GTCACCTTAGCCGCTCTTGTCCTTGCCCTCGCCCACCGCGACGCCGCTNT	1B	195558417	Imputation	yes	.	.	.	.	.	.
AVRIG15794	.	scaffold47336_1458551	v1.0	Triticum aestivum	[T/C]	TNGCCCTGCCGGACTTTTCCAAGACATTTGTAGTGGAGACCGACGCCAGC[A/G]ATAAAGGCATTGGAGCAGTTCTGCAACAGGGGGGCATCCCATTGCGTATA	1B	196146561	Imputation	yes	.	.	.	.	.	.
AVRIG15795	.	scaffold47336_1140769	v1.0	Triticum aestivum	[T/C]	CAGCGACGAAGACATCACCGTGGTCACCGTCGTCGAGGGTGAGCACAAGG[T/C]CCCGCTCTTGCAAGCCCACTCCCATTCCCACGCGCAGTCGCATGGTCANG	1B	196464343	Imputation	yes	.	.	.	.	.	.
AVRIG15796	.	scaffold47336_723042	v1.0	Triticum aestivum	[T/C]	ANTCAAAGACATTTTGCATTGTACAATAAGACCTTAATCTATACTGATAG[A/G]CTTGAGATATGAAGAGCATTATATTGAAACTGAATAAATAATACATCTAG	1B	196882070	Imputation	yes	.	.	.	.	.	.
AVRIG15797	.	scaffold8139_739263	v1.0	Triticum aestivum	[A/C]	GNTTAGAGCTTTTTTCAGTAAATTCATTTGTAGGCCCGTGGCAACGCACG[T/G]GCAGTTTACTAGTACTTGTAATGGTATTCTCATGCGGGGTTGCGAGACGA	1B	198584008	Imputation	yes	.	.	.	.	.	.
AVRIG15798	.	scaffold8139_793374	v1.0	Triticum aestivum	[T/C]	AAAGTTTGGGTAAGCCACGGGCTCCGTGCGTGCCTACGCCGGCCGCTGAC[T/C]CCCTCTCCTCTAGCTATCCGTCCCCGCCGCCGATCTTCGCTCGTCCTCNG	1B	198638119	Imputation	yes	.	.	.	.	.	.
AVRIG15799	.	scaffold8139_797748	v1.0	Triticum aestivum	[T/G]	TNAATCATATGTACATGTTTCAAACGTATAATTTGATTTACCTTATTTTT[A/C]TTTTTCTTAACCGTTCACCAGTGACAGCTGTGTATGCAAAGACCTGTGGT	1B	198642493	Imputation	yes	.	.	.	.	.	.
AVRIG15800	.	scaffold77340_121995	v1.0	Triticum aestivum	[T/G]	GAATACTATCTGATTTAAAACAAAACAGAGGCTGGGCAACTCACTCTCAA[T/G]AAGCTTTCCCGATGGCATCCTACGCTGGCCGTTCGATCGGCGTTGACCNG	1B	203691628	Imputation	yes	.	.	.	.	.	.
AVRIG15801	.	scaffold77340_839667	v1.0	Triticum aestivum	[A/G]	TCCTCGACAGTGTCAAACTGTTTGAAGAACTTGTATTTCTTACCAATTTC[A/G]TCCTCTATTTCTGACATTGACTTAAAAATGCCAGGGCCGTCATCAGTTNC	1B	204409300	Imputation	yes	.	.	.	.	.	.
AVRIG15802	.	scaffold121182_711383	v1.0	Triticum aestivum	[A/G]	GNTGCGTTGGCGGATCTGGTCCGATCGGCGGTTCCCGCGTCCAGGGGTTC[T/C]TGGGATTTGTGACGGGGATCCGATTATACAGTGATTAGCGACGGATTGCT	1B	206427339	Imputation	yes	.	.	.	.	.	.
AVRIG15803	.	scaffold121182_1555928	v1.0	Triticum aestivum	[A/C]	TNCGACAAGAATATGTTGTTACATTTCAGAAGTTATTGATGCTGGACTTC[T/G]CGAACCATTGTTTAGGGTATTTGTAATTCTAAATACCTCCTATTTTCAGG	1B	207271884	Imputation	yes	.	.	.	.	.	.
AVRIG15804	.	scaffold102880_1617090	v1.0	Triticum aestivum	[T/G]	TTCTCATTAAAATAAATATCGTGCAAACAGCTGAAGGGTGCTTTGAATTT[T/G]TCAAATAAATGGTGGAATATTGAAGTAATCCAAACAAATAATTTCACANG	1B	217561184	Imputation	yes	.	.	.	.	.	.
AVRIG15805	.	scaffold102880_1614739	v1.0	Triticum aestivum	[A/G]	AAATTTACCCTCTTGTACACATCAACCTTCCATTGATCCCAGAATTAGAT[A/G]CTCCCTCCCTCCAATGATACAAGGCAGAGATACTTTCAGGATTTATCTNT	1B	217563535	Imputation	yes	.	.	.	.	.	.
AVRIG15806	.	scaffold102880_755109	v1.0	Triticum aestivum	[T/C]	TGCTTCCGCCTGGCACACTAACTATGATTCGAAAACATGTATGTGACTCC[T/C]AGAACATTTGCTGCTCCTAAGCTTGGACTTCAGTCCGCATTGGCTAGGNC	1B	218423165	Imputation	yes	.	.	.	.	.	.
AVRIG15807	.	scaffold10336_32106	v1.0	Triticum aestivum	[A/G]	CNGTGACCGGCGAGTGTTCATTGCATGCCTGTGTGTCGTTGTGCTCTGAC[T/C]GTTTTTTGTATTTCACATGTTGTATTATCTCTTCTGTCGATGCATTTTTA	1B	222205318	Imputation	yes	.	.	.	.	.	.
AVRIG15808	.	scaffold24935_904228	v1.0	Triticum aestivum	[T/C]	GAATTAGCCACGGGGCAAGCAACATTCGTTTAGCTAGTGTGCTTTGTTCA[T/C]CGGCTTGACGTCCACGATGCCGTCGTTGCCGGCGAGGGCCCGGTACTTNT	1B	223145626	Imputation	yes	.	.	.	.	.	.
AVRIG15809	.	scaffold11264_3174582	v1.0	Triticum aestivum	[A/G]	TAACAAAAGGGTCAGAGATCCATTCCACTCAGGAACTGCTGCAGCCAGGG[A/G]TTACTGGTTGCGTCTTTCTCGAAGTCTGATTTCAGTTTGGCCACCATCNC	1B	223800906	Imputation	yes	.	.	.	.	.	.
AVRIG15810	.	scaffold11264_1274937	v1.0	Triticum aestivum	[T/G]	CNCCTCCTATTGCCAGCGTCTTGAACTGGTCCGCTACCGGCACCACCAGC[A/C]CCGCCAAGCCTTCGCACTGCATGGGAGCAGCGAACTCCATGCACCTGACC	1B	225700551	Imputation	yes	.	.	.	.	.	.
AVRIG15811	.	scaffold11264_617333	v1.0	Triticum aestivum	[T/C]	CCTGACAAGCATCTATCTTGCTATGCCTTTTTGTGTCGAGATTATGTAGG[T/C]GGAGTTGATCTTCTTGGGCCACCTGTCGCACCCAAACCTGGTGAAGCTNG	1B	226358155	Imputation	yes	.	.	.	.	.	.
AVRIG15812	.	scaffold20076_3055827	v1.0	Triticum aestivum	[T/A]	CAAAAAGAATATTCAAAGTTCACGAAACTTTCAATATCAATGCTATTATAGATATGGTAAATTACTTAGTCTTACCGTAACTTATAGTATTTCGTTGCAC[A/T]AGAGATTAATTTGTCCTCTTTACATTGTAGATAAAAAAGGATGGAATCNCAAAACTTGTTGTACTACCTCTTTACCCCCAGTTCTCCATATCGACCAGTG	1B	230031414	Imputation	yes	.	.	.	.	.	.
AVRIG15813	.	scaffold20076_3967307	v1.0	Triticum aestivum	[A/G]	ANAATGAGGGTTCTGCTGTAACTGTTCACTTCCTTGTTCAGCTCTGCTTC[T/C]GCCTCTTGTTGACGGGCTATGTCAGTAAATGAAATGAAGCATCCAGGCAC	1B	230942894	Imputation	yes	.	.	.	.	.	.
AVRIG15814	.	scaffold20076_3969240	v1.0	Triticum aestivum	[T/C]	TNGTACTTTGTACTAAAGTTAGTACAAAGTTGAGTCATCTACTTTGGAAC[A/G]GAGGGAGTATTTGTCTGCCTGTGTTCTGTTTTTATTAGGACTGTTCCTAG	1B	230944827	Imputation	yes	.	.	.	.	.	.
AVRIG15815	.	scaffold20076_5620104	v1.0	Triticum aestivum	[A/C]	GGACAAGGGGACGTAGAGGATATCCTAGAAGCAGAAAGATGGTAAGATTG[A/C]TGCAGTAACACGTAGAAGGAAATTAGACTATGCCATGGGAAAGAATATNT	1B	232595691	Imputation	yes	.	.	.	.	.	.
AVRIG15816	.	scaffold1657_2277097	v1.0	Triticum aestivum	[A/C]	TGAGTTTGAACTTGATGGGCTTATGCAAGTGGAAGGTAACTATTGCCTTA[A/C]TCATGCAATTACTATATGATGATTGACTTTGCTGGTAGAAGTCACTTANC	1B	236999355	Imputation	yes	.	.	.	.	.	.
AVRIG15817	.	scaffold1657_603471	v1.0	Triticum aestivum	[A/C]	TNTTTATTTGATTGGAAGGAGGCAATGTTCGTGATGCTGTTTGTAGTTTC[T/G]CCCCCACATTTAAATGCTTAGCTGCTGCTCTGTTTCTTGGGTATGTAGTG	1B	238672981	Imputation	yes	.	.	.	.	.	.
AVRIG15818	.	scaffold8788_1110035	v1.0	Triticum aestivum	[A/G]	TTGGTTTGGTTTGGGGACCTTAGGGCCGTTTTGAAGAATAATAAGAAAAT[A/G]TGGGAAGAATGCTTGTCTCATATTGAATTTGCTTATAATCGTTTATTGNA	1B	246800362	Imputation	yes	.	.	.	.	.	.
AVRIG15819	.	scaffold39690_2680603	v1.0	Triticum aestivum	[A/G]	TTCTCTGAACTGCCCAAGACACCAGATCTCACAGCTGCAACACTCGTACC[A/G]GAAGCTATCCTGGAGCGCCGCATGGTCAAGAAAGGGAACGCCTCCATCNT	1B	252981582	Imputation	yes	.	.	.	.	.	.
AVRIG15820	.	scaffold39690_2680314	v1.0	Triticum aestivum	[T/C]	TNAATTGGCACGTGCTCAGAACCGATGCAAGCAAAAAGCAGATCGTCATC[A/G]CACAGAGAGAATGTTCAACGTGGGAGAACAAGTGCTGCTCAAACTGCAAC	1B	252981871	Imputation	yes	.	.	.	.	.	.
AVRIG15821	.	scaffold139511-1_809219	v1.0	Triticum aestivum	[T/C]	CNGGTTGTTTCTGTCCGTTGGATGCACATGGAACACTACTTTAGGGCAAC[A/G]TTGCCGTAACCTGGGCCTGCTGTCCTGGGGCAGCTACCCTGGTGGCCTTA	1B	264846581	Imputation	yes	.	.	.	.	.	.
AVRIG15822	.	scaffold139511-1_361023	v1.0	Triticum aestivum	[A/G]	TNGAGAAACCGGCAGGAGCTCTGCCTCTTACTAAGACAAAACCGATTTGT[T/C]ACAGACGCTTCGTTTTATGAACAAACAGGGGGGGAAATGTTGCAAGGCAT	1B	265294777	Imputation	yes	.	.	.	.	.	.
AVRIG15823	.	scaffold82511_1262516	v1.0	Triticum aestivum	[A/C]	ANCCGATTTTCTTGCCACAGACAACGTTAACGACTGTCGTCACATTAGCC[T/G]GATGACGCCTAGCATCGGCCATATCAGAATCATCTGAGCCTGAGCTCAGA	1B	266916339	Imputation	yes	.	.	.	.	.	.
AVRIG15824	.	scaffold82511_1262894	v1.0	Triticum aestivum	[A/G]	ACAACCATCTTTTACAATCTTTCAGGTCAGCCTGCTACAAAAGGAGACAC[A/G]ACATTAGCAAGTAAAAATGCAACTGACTAGTACCATCATCAAGTTGATNG	1B	266916717	Imputation	yes	.	.	.	.	.	.
AVRIG15825	.	scaffold82511_1264153	v1.0	Triticum aestivum	[T/C]	GACAAAACTAGAATTACAATGTACAATTTGTACTGTTGCACAAACAGCAA[T/C]GGGAACCCAAATTGCTTAAAATAAGTCGTGCATAATTTATTGCACTGANA	1B	266917976	Imputation	yes	.	.	.	.	.	.
AVRIG15826	.	scaffold15540-2_1258828	v1.0	Triticum aestivum	[A/G]	ANTTCAACAACAACGCTTATCATAAAAACTTCGTCGTATAAAGCTGATGA[T/C]TGACGATCGATGAACTCCAATATAAAGATACCACCTACGAGCATCTACCA	1B	268799230	Imputation	yes	.	.	.	.	.	.
AVRIG15827	.	scaffold15540-2_762710	v1.0	Triticum aestivum	[T/C]	CTCACAAACCAACCAAGTACCTGAACCGAGCTAGCAGCTGGCAAGCATCT[T/C]GAAGATGGCTACCACCAAGCATTTGGCCATTGCCGTTCTTGTCCTCCTNA	1B	269295348	Imputation	yes	.	.	.	.	.	.
AVRIG15828	.	scaffold15540-2_594453	v1.0	Triticum aestivum	[T/C]	GGACCTTGTGAAACAGCCGAAGGAAAAAATGTAAGCATAAACAAGGTTTA[T/C]AGTGTCGTTGGCAGTTTTTTTGGTTCAGTAAAAGAGGCGCCATTCACCNA	1B	269463605	Imputation	yes	.	.	.	.	.	.
AVRIG15829	.	scaffold11192_2951910	v1.0	Triticum aestivum	[A/G]	AAATTACTGAGAGAATTTTGATGATGCGTAGTGATTTGTCTTCCCGGTCA[A/G]CTCTTACTTCAGTGTCAGATTATATCATATATATATAGCTGTGGTTAANT	1B	273668443	Imputation	yes	.	.	.	.	.	.
AVRIG15830	.	scaffold11191_1145097	v1.0	Triticum aestivum	[T/G]	TCCATTTTGGGTTAATTTGGCGCGCAGCAGTTGTACCAAGGGTGTTAAAA[T/G]TCTTTCATATATTGTCATGTAGCTTGCAGCACTAGGAGAATATCAGAANT	1B	277765549	Imputation	yes	.	.	.	.	.	.
AVRIG15831	.	scaffold11191_1145634	v1.0	Triticum aestivum	[A/C]	GGGCGGTTAGAGTTAATAACCACACGAATGAATGAACTTTGTCACAACAG[A/C]TACACTGAGGCTACCTTGCAATATTCCAACACATCCCCATGTGCTGGTNC	1B	277766086	Imputation	yes	.	.	.	.	.	.
AVRIG15832	.	scaffold11191_1145759	v1.0	Triticum aestivum	[T/C]	TATATTACTGCTGCCTACATATGTCCCTAGTGTCAACTTTCCCCTCTTTT[T/C]CTACCTTTCCCCGACTGAATCATAATAACCAAACCATGTGTTATGTCTNA	1B	277766211	Imputation	yes	.	.	.	.	.	.
AVRIG15833	.	scaffold11191_1146313	v1.0	Triticum aestivum	[A/G]	AGCTCAGATCTAGCAGCGCTGTCATGAACGCGCACTGGAATAAGAATTCG[A/G]TTCCGGGGAACACGGTACGGGACGACAAAAAGGTCACGGGACACTACCNA	1B	277766765	Imputation	yes	.	.	.	.	.	.
AVRIG15834	.	scaffold11191_1147646	v1.0	Triticum aestivum	[T/G]	GNAACAAAAGGCAAAAAAGTTGGGGAACAAAGGTGTTCACGTGGGACCCG[A/C]CAGCCAGCCGCGATCGATCGCAGTTTATCGCATGGTACGAGATATTTCAG	1B	277768098	Imputation	yes	.	.	.	.	.	.
AVRIG15835	.	scaffold11191_1337625	v1.0	Triticum aestivum	[T/C]	CTCTTTTGGAATGAGTTGTGCAAAACTTTAATCCTCTATCTATGTATTGA[T/C]ATGCTATGTTTCTAGATTTCATGTTAATCTACGTATTGTTCATCACATNG	1B	277958077	Imputation	yes	.	.	.	.	.	.
AVRIG15836	.	scaffold11191_3544090	v1.0	Triticum aestivum	[A/G]	TAGTTTTGAGTTTGTGTCATCTAAACTCAGTGTTCAGAAGAAAAAGTAAC[A/G]CATTCACCGGGTATTTTGTCTGTGCGGAAATCTCAGTCCCAATCTGTANT	1B	280164542	Imputation	yes	.	.	.	.	.	.
AVRIG15837	.	scaffold11191_4411232	v1.0	Triticum aestivum	[A/G]	TATATGTGCTGCAAGCAGGCATTGGCAGCTCCTTTCACGTAGATAGGCTG[A/G]TGGCTGCATGATGAAGTATTATGGAGGACACAAACCATTTGAACATTTNG	1B	281031684	Imputation	yes	.	.	.	.	.	.
AVRIG15838	.	scaffold11191_4412632	v1.0	Triticum aestivum	[A/G]	ANGTAGCATCGTTTTTATTGCAGGCATTGATATATTTCTATTTGTGCCCA[T/C]GCTAGGCAATATAAGGTCTTTAATGCATGCATTATCCCATCTTCAGCTGA	1B	281033084	Imputation	yes	.	.	.	.	.	.
AVRIG15839	.	scaffold11191_6498899	v1.0	Triticum aestivum	[A/G]	ANAATTTTGACAACAATATGTAAATTGTTTATGAGACTAACCGGGGTAAC[T/C]GCAGGTGTTGCAAGAGAGGTTTTGAGGTAATGTTCACATGCATAGAGAAC	1B	283119351	Imputation	yes	.	.	.	.	.	.
AVRIG15840	.	scaffold11191_6500541	v1.0	Triticum aestivum	[A/G]	GGGTGAGTTGGGCGAAGTATAGGAAGGCGGGTGATAGGCGCCGGCGGACC[A/G]GCCGCCCGCAACCATCCGATTGGTGCATGTATAACCGTTCGATACAGCNG	1B	283120993	Imputation	yes	.	.	.	.	.	.
AVRIG15841	.	scaffold11191_6502031	v1.0	Triticum aestivum	[T/C]	ANGCGTTTCCCGTATAGGAACGGGCAGCCCTCTGCGGATCGGGACGAAAC[A/G]GATAAGGTATTAGCCAGATCCGGTAAAGCACCACTCGTAAAAGATAGGCC	1B	283122483	Imputation	yes	.	.	.	.	.	.
AVRIG15842	.	scaffold11191_7283816	v1.0	Triticum aestivum	[A/G]	TCTGAAGTTTTGAAGATGCCTCACCATGTAGTATAGGTAGCTAACTGAAG[A/G]TAAATTAATGATTTATGTGGCATTGGCGTTATAGAGTCCAAAGGTTTTNC	1B	283904268	Imputation	yes	.	.	.	.	.	.
AVRIG15843	.	scaffold84359_3702073	v1.0	Triticum aestivum	[A/G]	GNTGCAAGGCCCGACCGGCGAGGGCAAGGGGGCTGCTGGCCGCGGCTGCA[T/C]AAGTATGGTGGGAGGAGGTGGCTGCGCTGGGACTGGGACAGCGGGAGGAG	1B	285330710	Imputation	yes	.	.	.	.	.	.
AVRIG15844	.	scaffold84359_3688971	v1.0	Triticum aestivum	[T/G]	ANACCAAGAAAATTATGACATTCTATGATAGTGTGGCTACTTGGTCCACG[A/C]GTAGAAGTGTTGAGTGCTAGTTGTCAGACTGCCAGTCTCAAATCCTTTTT	1B	285343812	Imputation	yes	.	.	.	.	.	.
AVRIG15845	.	scaffold84359_1326762	v1.0	Triticum aestivum	[T/C]	ANCGAATGAAGCAGATTAATTTATACTTCCGGTGCAAAGATTACAAAATG[A/G]TACAAGTCCTGCCTCGCTGATGGAAAAGGAGCACTTCGTACTTCTGAAGC	1B	287706021	Imputation	yes	.	.	.	.	.	.
AVRIG15846	.	scaffold84359_636849	v1.0	Triticum aestivum	[T/C]	AAGCGCAATGAGAGCATGCTGAAAAACTGCCTTGTAGAACAAAATGTTTG[T/C]GTTTTCCATCTTCAAACATCTAGTGAAGTCGATAGGAACAAACTGTCCNT	1B	288395934	Imputation	yes	.	.	.	.	.	.
AVRIG15847	.	scaffold124246-3_1153933	v1.0	Triticum aestivum	[A/G]	TNTACCAATTTCAAGATTTAATATAAATTAATAAATATTTTTTATTCAAC[T/C]CTTAAAAACATATGGTGATCTCAAAATAATGTCATAATATAGACTTAGTT	1B	290187925	Imputation	yes	.	.	.	.	.	.
AVRIG15848	.	scaffold124246-3_1154325	v1.0	Triticum aestivum	[T/C]	AATCCTCATTTGCAAACTAACTGTAAGTTAATTGTTCTCATTCTACATTA[T/C]GTATTATTAGAAAGATATAATGGTGAGTCTAGACATACATCAATCATANA	1B	290188317	Imputation	yes	.	.	.	.	.	.
AVRIG15849	.	scaffold124246-3_1865991	v1.0	Triticum aestivum	[T/G]	GNTTACCTTCAAACCAATGGCATACGACATGCTCCATGAGATTAGCAATC[A/C]GAAGGATTCCTGGAAAGTAAGGTCAGAATAATTAGGCTATTGGGATGCCA	1B	290899983	Imputation	yes	.	.	.	.	.	.
AVRIG15850	.	scaffold36483_1568570	v1.0	Triticum aestivum	[A/C]	GNGTTATATATTTACATTAGGGTGATAAAATTGACAACCTAGGTATACGC[T/G]TAGGACTTGTAAACTGAAACGGAGGGAGTAGTAACACCACGAAGCACAGA	1B	295091667	Imputation	yes	.	.	.	.	.	.
AVRIG15851	.	scaffold36483_3082367	v1.0	Triticum aestivum	[A/G]	CNACACCCAGACAAAGCACCCAGCAGCAAGCCAGCAAACATGCACAAACG[T/C]AGCACGGCAACAAAATTAGATCAAGTAAGAGGGAAAATAAACAGAGAACT	1B	296605464	Imputation	yes	.	.	.	.	.	.
AVRIG15852	.	scaffold36483_4559894	v1.0	Triticum aestivum	[A/G]	CNTGTACATTCCCGTGCACCATTGCCACTAACTAGGAGTACCGTGTGCCT[T/C]TGTAGTGGTCGGGCGTCAAACTCCCGCACGGCTAGCACCTCATTCTGGTG	1B	298082991	Imputation	yes	.	.	.	.	.	.
AVRIG15853	.	scaffold36483_4590416	v1.0	Triticum aestivum	[A/G]	CNCGTGGGAAATGATGGTTTGAAAAGAAAAAGAAAAAGAAGCTAATTGCA[T/C]GCGTGGGAATCCGTGGTCATATATATCTCTCCCTAATAATAAAGCACGGA	1B	298113513	Imputation	yes	.	.	.	.	.	.
AVRIG15854	.	scaffold36483_5743064	v1.0	Triticum aestivum	[T/C]	CCAAATATGCACATTCCGCCATTCCTGCTAGTCCACAAACCAAATTGCCT[T/C]AAGCTAGCCCCATTCCGCCACAAATATGCACATGCGGCTTTCCTCTTCNG	1B	299266161	Imputation	yes	.	.	.	.	.	.
AVRIG15855	.	scaffold36483_5743333	v1.0	Triticum aestivum	[A/G]	TGTCCAACACATGAACGACCGTCACCGCACCCGCCACTCTCGTTTCTTAT[A/G]CCCCTATTAAACTCGCCGCCGCATGCGCCTTAATCCTAGGAAAAATACNT	1B	299266430	Imputation	yes	.	.	.	.	.	.
AVRIG15856	.	scaffold36483_5743344	v1.0	Triticum aestivum	[T/C]	TNAACGACCGTCACCGCACCCGCCACTCTCGTTTCTTATGCCCCTATTAA[A/G]CTCGCCGCCGCATGCGCCTTAATCCTAGGAAAAATACATTCAGAACATTA	1B	299266441	Imputation	yes	.	.	.	.	.	.
AVRIG15857	.	scaffold36483_5927310	v1.0	Triticum aestivum	[A/G]	ANATAACTACACGTATTTGCGTCTAACAGTAGATATTATACTATTCCATG[T/C]GTTTCCTTATGCCCTTTCCCCTCTTGATCAATTTCAATAACGGGGAAGTT	1B	299450407	Imputation	yes	.	.	.	.	.	.
AVRIG15858	.	scaffold36483_6027725	v1.0	Triticum aestivum	[T/G]	ATATCAAGGCCACCATCCAAAGCCCCTGCAGCAGCACACAGACTGAAGCA[T/G]GTCTCAAACTGATAAATTGTATGTTTCCCTTAATAGCTTAGAACCCTCNT	1B	299550822	Imputation	yes	.	.	.	.	.	.
AVRIG15859	.	scaffold36483_6140664	v1.0	Triticum aestivum	[T/C]	TNGTACATTTCATCTCAAAAGTAGAGGGGCTAAAAAGATCATATTCATCA[A/G]ACTCCGACAACCCCAAGTTGATAGTTTGCATACCATTAGCATGTTTGATA	1B	299663761	Imputation	yes	.	.	.	.	.	.
AVRIG15860	.	scaffold36483_7052301	v1.0	Triticum aestivum	[T/C]	CTTAATCAGCTTTAGGCAAAGTAACAACTGTAGCATTGTTATAGGTTAAC[T/C]TTCACTTCGTACTTGTATTAATTGATTTTCGTATACAAATATGTACCCNA	1B	300575398	Imputation	yes	.	.	.	.	.	.
AVRIG15861	.	scaffold36483_7200737	v1.0	Triticum aestivum	[A/G]	GNCAAGGGGATCAGTTCACGGATATGGATGCGGGAGTTGATCATCCAACG[T/C]TGTCCGCATACATCCTGATAACAATTCAAACTAATTCGACGAAATTCTTT	1B	300723834	Imputation	yes	.	.	.	.	.	.
AVRIG15862	.	scaffold36483_7430867	v1.0	Triticum aestivum	[A/G]	CNTGAAGGGCTCATTGAAGTGGCCTCCTGAATGATGAGAAAAACCTCCAA[T/C]GGAATTCTGTATTAATAAGATATGTCACTAAAAGCTCATCCTATTTTCGC	1B	300953964	Imputation	yes	.	.	.	.	.	.
AVRIG15863	.	scaffold36483_7752006	v1.0	Triticum aestivum	[T/C]	TACACTGGCATCAATAGCTACAAAGAAAGTAAAAAAGGAGAGATAATCAT[T/C]AAAGATTGCCAGTAGTTATGTGATACAATTTAACCAGGGTATGGGGAGNA	1B	301275103	Imputation	yes	.	.	.	.	.	.
AVRIG15864	.	scaffold36483_7758194	v1.0	Triticum aestivum	[T/C]	CNCATTTGACTATCTACAGACATGTTCAAAGTTAAAACCATTACATATGT[A/G]GTTGCTGTCCAGGAAGAGGTTAATCTTCCCCTAATAATAAAGCAAATAGT	1B	301281291	Imputation	yes	.	.	.	.	.	.
AVRIG15865	.	scaffold36483_8512755	v1.0	Triticum aestivum	[A/G]	GAGGTGTAAGACAGAGCAGAAATCGTACGCCTCAGGTGAGACGGTGACGG[A/G]CGCTTGAGCTCGCGTTAAGAGAGGCTCGGCATGGACAGGACCTGGATTNG	1B	302035852	Imputation	yes	.	.	.	.	.	.
AVRIG15866	.	scaffold36483_9265562	v1.0	Triticum aestivum	[A/G]	GNATGTATTCTATATGAAAACATCTAAATTTTGAGTGTCAAATCTTCAAG[T/C]AGTCAATTGCCTTGAAGCACATTATAGAGCAGAAATTCATTTGAAATAAA	1B	302788659	Imputation	yes	.	.	.	.	.	.
AVRIG15867	.	scaffold36483_9268002	v1.0	Triticum aestivum	[A/G]	CGCGGTAAAAAAAAAGGATCCCCTCACCAATCCGCACGAGAACACTGATC[A/G]GCAGCGCGCAGCAAGCACTGATCGATGGTTCAGGGAGGAGAAAGACAANA	1B	302791099	Imputation	yes	.	.	.	.	.	.
AVRIG15868	.	scaffold36483_9490393	v1.0	Triticum aestivum	[A/C]	TNACCGGTGGAAGTCCGAGGAATAAAAAGATCAAAGAAAAGGAGATTTCA[T/G]AAAATGGTAGTACTGTGTGTTGTTGGTTGATGTCTCCTATTTCCTGAAGC	1B	303013490	Imputation	yes	.	.	.	.	.	.
AVRIG15869	.	scaffold36483_9548449	v1.0	Triticum aestivum	[T/C]	TNTATCTTGCTTCATCTTTGTTAGAGGATCCTTGTGCTATATGTTCTGGT[A/G]GTAACAAATGGACAGTTGGAGTATCTATAATCTTCTTGCGGAATGAAAAA	1B	303071546	Imputation	yes	.	.	.	.	.	.
AVRIG15870	.	scaffold36483_9549394	v1.0	Triticum aestivum	[A/C]	CNCCCGGAAATAATATAGTTGGTACATGTATTTTGAGTAAACAATTAAAC[T/G]AAGGGTATACTATGCTCGTCAAATGATCCCATGGCGTGATCTAAGGTATG	1B	303072491	Imputation	yes	.	.	.	.	.	.
AVRIG15871	.	scaffold36483_9724073	v1.0	Triticum aestivum	[A/G]	GNTGTATTTTATCGTCTGTTTCTTGATGAAGTGGTGATGACAGTGGCCAA[T/C]GCTGCCATGCTGCCAATGCTGCCAATGCTGCCATGCTGGCGCGCTTTTCT	1B	303247170	Imputation	yes	.	.	.	.	.	.
AVRIG15872	.	scaffold36483_9724250	v1.0	Triticum aestivum	[T/C]	ATCTGTTTCGGTCGCCAGGCAGACGTGTGCGTCCGCTTTTTAATTAGGGT[T/C]GAGTACACTGATTTGGGTCGGCAAGTGTGCTCAACGAGTGGCATACCTNT	1B	303247347	Imputation	yes	.	.	.	.	.	.
AVRIG15873	.	scaffold95080_1033211	v1.0	Triticum aestivum	[A/G]	TNGCCTCGTCTGGCGTTTGCTGCGGCGGCAACATTGCGGTGAGGCAGGCA[T/C]GCTCCTCCTCGCGCTTCCTTTGCATGTGCCGCTTCCTTTGAACGTGGTCG	1B	304390148	Imputation	yes	.	.	.	.	.	.
AVRIG15874	.	scaffold95080_1812991	v1.0	Triticum aestivum	[T/C]	GNCGTCGTCGTCGTCTTCGCCGGCCGCTTGCTGCTGCTCCTCTCCTTCAG[A/G]CTCATCTATCGTAATTATAGCAGCATAAGCTTTTCGTCAAGAGGAACACA	1B	305169928	Imputation	yes	.	.	.	.	.	.
AVRIG15875	.	scaffold95080_1813080	v1.0	Triticum aestivum	[T/C]	AAGAGGAACACATCAAATTTGAGCACCAAACGGTGCGTACCGAAGAGGGA[T/C]ATGACGTTTGGTCTCTTCGCCTTCTCCTTCTTCTTCAGACCAGCTGTGNG	1B	305170017	Imputation	yes	.	.	.	.	.	.
AVRIG15876	.	scaffold95080_1819798	v1.0	Triticum aestivum	[T/C]	CCGTCCAACAGCCGAATCGGCTGAAACTCTGCGCAGCGGCAGATCCAAAT[T/C]GGCATGGCGACACCTCCGGCGGCAATCCGGGGTAACGGGGTGGGGAGGNG	1B	305176735	Imputation	yes	.	.	.	.	.	.
AVRIG15877	.	scaffold95080_1824925	v1.0	Triticum aestivum	[T/C]	GNTCTCGTCTAAGCCAAGCCTTCTCCAGGCCTCTTTTGCCTTCTGGTACT[A/G]AAACAACAGATGCTTTGTGTCTTCTCCTCCTTCTTGGATTGGTCTTCCCC	1B	305181862	Imputation	yes	.	.	.	.	.	.
AVRIG15878	.	scaffold95080_1913681	v1.0	Triticum aestivum	[A/C]	TCTGTGCACAACAAAAGGAAATAATCATAGCAAAACAAACTAGTGCGTGC[A/C]GAAAAAAAAAGACACAAGCAATTGACACCACATGTAAACCTCAATCAGNG	1B	305270618	Imputation	yes	.	.	.	.	.	.
AVRIG15879	.	scaffold5760_362419	v1.0	Triticum aestivum	[A/G]	ANCTGGTTTAGCTCACATAGACGCCAGCTCAATGTGTGATGTGGCGAGGA[T/C]AGATATGGTCCCATCTATCTGTTATGTGACTATGTGAGCAGTTTATCAAG	1B	306079475	Imputation	yes	.	.	.	.	.	.
AVRIG15880	.	scaffold5760_363056	v1.0	Triticum aestivum	[T/C]	TNGTCTTGCTCACATTGGTTCAGCGACACGAGCAGCAGCTCGTTGTGGTC[A/G]CCCTGTACGCTGAGTACTCTGACGTCCTGTACGATGCAATTCCCTTGTCG	1B	306080112	Imputation	yes	.	.	.	.	.	.
AVRIG15881	.	scaffold5760_1419276	v1.0	Triticum aestivum	[A/G]	CNGCCTCCGCTATGAATGGGAGCCTCGTTTTAAGTCCTCTAGTACGAATA[T/C]GGGTGAGCATGTACGAACGAGCAATTTAAGTTGTTTGATGGTTGTGACAC	1B	307136332	Imputation	yes	.	.	.	.	.	.
AVRIG15882	.	scaffold5760_1709954	v1.0	Triticum aestivum	[T/C]	TNAAGCTCATGCAGCCCCCAATTGCAAGGTATGAATTAGTCGGATATATA[A/G]ACTGTACCTTTTGTCAACATGCATTCAGTTAGATGGTGATAGTACCATGA	1B	307427010	Imputation	yes	.	.	.	.	.	.
AVRIG15883	.	scaffold5760_3664263	v1.0	Triticum aestivum	[T/C]	GNCATCGGGCTTGCAGTGCTTTGTTCAGCCATCTCAAATTTGGAATCCCC[A/G]GGCCACCGGCCCATTTAGGGTACATACCTCATCCCAAGCCACCGAGCAAT	1B	309381319	Imputation	yes	.	.	.	.	.	.
AVRIG15884	.	scaffold5760_4432696	v1.0	Triticum aestivum	[T/C]	AATTTGGCAACTATTAGTGAATAAAATGATTTTTTTTCACTTCACAATCC[T/C]AAACAATGCGCTTAGAAGTCGCTACATAAAGATTTAATTTCATTTATGNG	1B	310149752	Imputation	yes	.	.	.	.	.	.
AVRIG15885	.	scaffold5760_4432841	v1.0	Triticum aestivum	[T/C]	ANTTACTCACCAAATAAAAAGCCATTTTAGAAATAATTCGCTTAGGAGTT[A/G]GCACATGGAGCGATTTGTTCTCTTCTAAGATTATAGCGTGCTTGCTTCAT	1B	310149897	Imputation	yes	.	.	.	.	.	.
AVRIG15886	.	scaffold5760_4433037	v1.0	Triticum aestivum	[T/G]	GCAAAGCTGGCGGTCGCTCATCTCCGAATTCCAGAGGCGGTTCGGACTTG[T/G]CGACTTGCCGTAGATTGGCGTTATGCCGATTTCTTCCTCCCATGCTTCNT	1B	310150093	Imputation	yes	.	.	.	.	.	.
AVRIG15887	.	scaffold5760_4471899	v1.0	Triticum aestivum	[A/C]	CNAAAACAAACATTATATGTCCCTGGATTTCAATATGGCAATCAGGGTAT[T/G]CATACGGATAGTCACACACATAATGACATGCATCGAGTAGCAGAACACAA	1B	310188955	Imputation	yes	.	.	.	.	.	.
AVRIG15888	.	scaffold5760_4471964	v1.0	Triticum aestivum	[T/C]	CACACATAATGACATGCATCGAGTAGCAGAACACAAAAATTAGTTACCTG[T/C]ACTCTTCCTCAGGTATATGCAGATCTCACTGGTGCAGAAGGCTGGTTTNA	1B	310189020	Imputation	yes	.	.	.	.	.	.
AVRIG15889	.	scaffold5760_4472148	v1.0	Triticum aestivum	[A/G]	TTTTCCATGTGCCTGGTTTTCGTACTAGAAAACAAGTAGACAATGTCGCC[A/G]TCTATGCTTATAGTGGGGTATGCCATAGGAAGGTTCTGCAATGTCGGTNC	1B	310189204	Imputation	yes	.	.	.	.	.	.
AVRIG15890	.	scaffold156944_248827	v1.0	Triticum aestivum	[A/C]	TNTACAAAGAAAATAACAAAATGAACTGTTAATACACAATTCATTGACAT[T/G]ATGTAAATAGTGATGGGTTGCCCAGCAAATAAGAAATATTACTTGTTACA	1B	313994233	Imputation	yes	.	.	.	.	.	.
AVRIG15891	.	scaffold156944_249350	v1.0	Triticum aestivum	[T/C]	TNACCAGAACCATGACTACGAACACTGTCGTATCTTGGACAAATCTACTC[A/G]CAGCTCCAGCGATCTATGATGTTCGCCTCCGTCTCGATAGTGCCTGAATG	1B	313994756	Imputation	yes	.	.	.	.	.	.
AVRIG15892	.	scaffold156944_374717	v1.0	Triticum aestivum	[A/G]	ACAGTGCTTATTTTGCTCTCGTATGTCGACTGAACAAACAAAAATAGAAC[A/G]CATCACTTTTGCCAACAATCCGGAAATCCCCTGAGCACAAAACTAAAANT	1B	314120123	Imputation	yes	.	.	.	.	.	.
AVRIG15893	.	scaffold156944_382965	v1.0	Triticum aestivum	[A/G]	TCTAAATTCAGTTGAACTCATTTTAGCACAAAGTTCATCAACACAGGCGC[A/G]CACACAAGGATATGAGATCTGCATGAACAAGCACTTATGAACGAGCACNA	1B	314128371	Imputation	yes	.	.	.	.	.	.
AVRIG15894	.	scaffold101420_80003	v1.0	Triticum aestivum	[A/G]	TAGGGTAAATTGTGTTTGGTTTGCATTAGAATAAAAATTATCTCCCCGGA[A/G]CCCATGGGCCATGGGGTAGATTCTTTTCTACTGATGCACATTATCATTNT	1B	314563895	Imputation	yes	.	.	.	.	.	.
[truncated: 37,775 more rows]
